# Supplementary material for: Graphical Modeling of Gene Expression in Monocytes Suggests Molecular Mechanisms Explaining Increased Atherosclerosis in Smokers
Source: PLoS One. 2013 Jan 23;8(1):e50888. doi: 10.1371/journal.pone.0050888 (PMC3553098; doi:10.1371/journal.pone.0050888)
Supplement: Table S2 — Results of association analysis of expression levels with smoking and plaques for all detected probes (n = 23,214). (XLSX) [file pone.0050888.s006.xlsx]

## Sheet: probe-level results
		Gene expression (log2)					Present calls proportion				gene~sex (Males/Females)				gene~smoking (Smoker/Nonsmoker)				gene~smoking|plaques				gene~plaques				gene~plaques|smoking				plaques~smoking|gene
ProbeID	Symbol	SD	MEAN	CV	MIN	MAX	F-NS	F-S	M-NS	M-S	beta	r2	Rank	adjP	beta	r2	Rank	adjP	beta	r2	Rank	adjP	beta	r2	Rank	adjP	beta	r2	Rank	adjP	beta	r2	Rank	P	Clustering
ILMN_1712673	SASH1	0.3932	7.629	0.05154	6.694	9.222	1	1	1	1	0.1002	0.01936	1775	0.0002723	0.482	0.3409	2	7.599e-82	0.4658	0.3189	2	4.03e-75	0.1485	0.0449	2	8.114e-07	0.06607	0.01291	47	0.2615	0.7702	0.03116	23214	2.448e-06	Not selected
ILMN_2185984	SASH1	0.4545	8.088	0.0562	6.878	9.82	1	1	1	1	0.1228	0.02069	1611	0.0001555	0.578	0.3496	1	3.362e-84	0.5625	0.3293	1	6.044e-78	0.1625	0.03838	3	1.367e-05	0.06302	0.008485	283	0.4103	0.7945	0.03229	23213	1.488e-06	Pattern43
ILMN_1664464	PTGDS	0.7057	8.54	0.08264	6.711	10.8	1	1	1	1	0.153	0.01244	3015	0.005086	-0.6846	0.1883	7	2.235e-40	-0.6544	0.17	7	7.896e-36	-0.2386	0.03176	5	0.0002139	-0.1229	0.009923	150	0.3613	0.9012	0.04802	23212	2.383e-09	Pattern24, Pattern31, Pattern43
ILMN_1800225	PPARG	0.2176	6.767	0.03215	6.301	7.981	0.6929	0.8522	0.8185	0.8947	0.05951	0.01894	1828	0.0003255	0.1397	0.07943	48	1.014e-15	0.1225	0.0614	69	6.571e-12	0.09136	0.04718	1	5.243e-07	0.06968	0.02852	1	0.005375	0.94	0.0522	23211	4.098e-10	Pattern42
ILMN_1717207	MMP25	0.5609	8.959	0.06261	7.565	10.86	1	1	1	1	-0.2568	0.05359	258	8.161e-11	0.5902	0.2235	4	4.333e-49	0.5797	0.2102	4	1.317e-45	0.1454	0.01884	36	0.01756	0.04288	0.002017	5038	0.791	0.9957	0.05468	23210	1.041e-10	Pattern43, Pattern45
ILMN_1818677	LOC157627	0.1349	6.528	0.02066	6.153	7.515	0.1204	0.4957	0.1388	0.4361	-0.005578	0.0004476	16914	0.713	0.1179	0.1496	11	3.788e-31	0.114	0.1364	14	4.14e-28	0.0361	0.01945	32	0.01459	0.01593	0.004258	1692	0.6443	0.9799	0.05524	23208	8.59e-11	Pattern30, Pattern43
ILMN_2103107	ADAMDEC1	0.1884	6.8	0.02771	6.347	7.687	0.8329	0.913	0.8861	0.9023	0.00862	0.0005632	16197	0.6735	0.1166	0.07701	52	3.199e-15	0.1051	0.06191	68	5.165e-12	0.06554	0.03378	4	9.878e-05	0.04695	0.01797	10	0.09821	0.9211	0.05656	23209	8.61e-11	Pattern39, Pattern43, Pattern52
ILMN_1752728	FUCA1	0.3922	9.558	0.04103	8.435	11.16	1	1	1	1	0.04869	0.00542	6194	0.09307	0.3345	0.1922	5	3.351e-41	0.3294	0.181	5	2.292e-38	0.07915	0.01494	96	0.0459	0.02088	0.001231	7768	0.8541	0.9973	0.05814	23207	2.362e-11	Pattern12, Pattern39, Pattern43
ILMN_1654398	RGL1	0.3877	7.843	0.04944	6.699	11.33	0.9975	1	1	1	0.07877	0.01216	3084	0.005732	0.3155	0.1475	12	1.075e-30	0.3154	0.1419	11	2.648e-29	0.05624	0.006505	1128	0.2879	0.0004376	4.42e-07	22839	0.9999	1.035	0.06366	23206	1.853e-12	Pattern39, Pattern43
ILMN_1664978	TJP2	0.2639	7.686	0.03434	6.871	8.543	1	1	1	1	-0.01532	0.001017	14040	0.5482	-0.1477	0.07068	64	6.441e-14	-0.1377	0.05989	76	1.265e-11	-0.06512	0.01907	35	0.01611	-0.04076	0.00769	401	0.4343	1.018	0.06487	23204	1.256e-12	Not clustered
ILMN_2352633	ARHGAP24	0.1592	7.097	0.02243	6.609	7.725	0.9975	0.9913	1	1	-0.03303	0.01342	2790	0.003362	0.05095	0.02416	606	7.501e-05	0.04122	0.01557	1081	0.002994	0.04689	0.02842	7	0.000796	0.0396	0.01987	4	0.07388	1.002	0.06533	23205	1.319e-12	Not selected
ILMN_1693338	CYP1B1	0.4733	10.07	0.04701	6.21	11.54	1	1	1	0.9925	-0.09563	0.01214	3087	0.005791	0.2218	0.04936	136	1.306e-09	0.2093	0.04251	155	3.504e-08	0.08783	0.01075	306	0.1188	0.0508	0.003617	2270	0.6868	1.052	0.06573	23202	6.906e-13	Pattern09, Pattern51, Pattern52
ILMN_1796094	CD36	0.3747	11.24	0.03334	10.01	12.52	1	1	1	1	-0.04675	0.0056	6068	0.08624	0.1769	0.06021	86	9.243e-12	0.1616	0.04917	112	1.793e-09	0.0907	0.02199	19	0.006798	0.06212	0.0105	117	0.3383	1.046	0.06577	23203	7.148e-13	Not selected
ILMN_2102330	COL8A2	0.1873	7.153	0.02618	6.516	7.854	0.9951	1	1	1	0.05897	0.02985	904	2.986e-06	0.1098	0.07963	47	9.377e-16	0.1026	0.06799	53	3.124e-13	0.04715	0.0204	27	0.01053	0.02899	0.008018	341	0.4337	1.038	0.06679	23201	4.822e-13	Not selected
ILMN_1728478	CXCL16	0.3037	10.92	0.02782	10.04	12.07	1	1	1	1	0.001226	4.994e-06	22514	0.9752	-0.1877	0.08741	36	2.295e-17	-0.1809	0.07861	37	2.086e-15	-0.0598	0.01232	198	0.08257	-0.0278	0.00279	3384	0.7391	1.05	0.06682	23200	4.328e-13	Pattern29
ILMN_1735495	TBC1D8	0.2605	8.688	0.02998	7.885	9.625	1	1	1	1	0.04572	0.008632	4295	0.02484	-0.1884	0.1104	21	2.585e-22	-0.1841	0.102	22	2.154e-20	-0.05003	0.01081	304	0.1157	-0.01746	0.001416	6968	0.841	1.062	0.06752	23198	3.009e-13	Pattern05, Pattern29, Pattern52
ILMN_1656951	APCDD1	0.1721	6.891	0.02497	6.48	7.863	0.9705	0.9913	0.9715	0.9699	-0.004828	0.0002107	18832	0.8117	0.1051	0.07465	55	1.001e-14	0.1006	0.06621	55	7.376e-13	0.03623	0.01231	199	0.08257	0.01843	0.003293	2640	0.7103	1.055	0.06757	23199	3.033e-13	Not clustered
ILMN_1656300	GFRA2	0.4529	8.291	0.05462	7.194	10.13	1	1	1	1	0.1135	0.01631	2209	0.0009962	0.4167	0.1669	8	3.455e-35	0.4169	0.161	8	1.017e-33	0.07269	0.007053	959	0.2536	-0.001071	1.759e-06	22471	0.9993	1.107	0.0678	23196	2.375e-13	Pattern39, Pattern43
ILMN_1763207	BATF3	0.3365	8.474	0.03971	7.428	9.837	1	1	1	1	0.06099	0.009481	3949	0.01746	-0.2263	0.09842	30	9.392e-20	-0.2141	0.08602	31	5.673e-17	-0.08758	0.02047	26	0.01053	-0.04971	0.006998	536	0.4679	1.057	0.06787	23197	2.594e-13	Pattern11, Pattern39
ILMN_1776121	C2orf55	0.1605	6.834	0.02349	6.433	7.435	0.9017	0.9739	0.9466	0.9774	0.0431	0.02118	1555	0.000126	0.1096	0.1045	24	4.944e-21	0.1066	0.09573	25	4.79e-19	0.03098	0.01159	246	0.09602	0.01211	0.001894	5376	0.8006	1.073	0.06807	23195	2.251e-13	Not clustered
ILMN_1730201	DTNA	0.1131	6.656	0.017	6.376	7.08	0.6511	0.8609	0.5872	0.8195	-0.005001	0.0004975	16604	0.695	0.09026	0.1211	18	1.062e-24	0.08835	0.1123	18	1.205e-22	0.0234	0.0113	264	0.104	0.00777	0.001356	7189	0.8468	1.079	0.06828	23192	1.979e-13	Pattern43
ILMN_1665291	NUB1	0.2288	10.13	0.02259	9.21	11.44	1	1	1	1	0.01835	0.002119	10722	0.3485	-0.1061	0.05298	123	2.388e-10	-0.09928	0.04499	142	1.123e-08	-0.04528	0.0134	152	0.06266	-0.02771	0.005071	1188	0.5889	1.059	0.06882	23191	1.722e-13	Pattern18
ILMN_1801833	ARHGAP24	0.2446	8.065	0.03033	7.321	8.874	1	1	1	1	-0.05333	0.01539	2379	0.001463	0.08478	0.02951	417	7.785e-06	0.07284	0.0213	629	0.0003004	0.06151	0.02157	22	0.007436	0.04863	0.01329	42	0.2418	1.055	0.06885	23190	1.716e-13	Pattern42
ILMN_1761941	FAM198B	0.3546	10.38	0.03417	9.221	11.62	1	1	1	1	0.0217	0.001389	12709	0.4685	0.1958	0.08455	37	9.629e-17	0.1851	0.07362	43	2.252e-14	0.07618	0.01777	50	0.0207	0.04343	0.006034	796	0.5252	1.055	0.06893	23188	1.69e-13	Not selected
ILMN_1667966	FAM129A	0.3907	9.7	0.04028	8.428	11.42	1	1	1	1	-0.04678	0.004853	6710	0.1168	0.2535	0.107	23	1.441e-21	0.2406	0.09414	26	1.042e-18	0.09497	0.02084	25	0.009373	0.0524	0.006797	586	0.4768	1.027	0.06919	23194	2.053e-13	Not selected
ILMN_1752478	DHRS3	0.3765	7.554	0.04984	6.455	9.066	0.9975	1	0.9929	1	-0.03261	0.002012	10956	0.3643	-0.1623	0.03732	257	2.689e-07	-0.1397	0.02718	409	2.541e-05	-0.1167	0.02679	10	0.001243	-0.09201	0.01654	14	0.1365	1.035	0.06931	23193	2.025e-13	Pattern24
ILMN_1685824	B4GALT5	0.2277	9.756	0.02333	8.829	10.69	1	1	1	1	-0.003392	7.532e-05	20569	0.8935	0.08544	0.0357	279	5.492e-07	0.07611	0.02759	392	2.164e-05	0.05144	0.01797	45	0.0207	0.03798	0.009714	169	0.3648	1.048	0.06933	23189	1.711e-13	Pattern52
ILMN_1729161	NOTCH1	0.268	10.25	0.02614	9.516	11.06	1	1	1	1	-0.04241	0.008736	4251	0.02378	0.1809	0.1198	19	2.014e-24	0.1768	0.1108	19	2.518e-22	0.04796	0.01169	233	0.09602	0.01667	0.001535	6527	0.8296	1.042	0.06955	23187	1.409e-13	Pattern17, Pattern43
ILMN_1712684	FAM20C	0.3363	8.181	0.04111	7.144	9.342	1	1	1	1	-0.02992	0.002612	9688	0.2865	0.2054	0.0922	32	2.191e-18	0.1949	0.08089	34	7.115e-16	0.07717	0.01807	42	0.0207	0.04269	0.005826	860	0.5429	1.068	0.06961	23184	1.137e-13	Pattern06, Pattern29
ILMN_1775257	PROK2	0.657	9.143	0.07186	7.154	11.47	1	1	1	1	-0.3378	0.06702	147	1.709e-13	0.1697	0.01355	1560	0.005658	0.1403	0.008976	2267	0.03978	0.1448	0.01369	142	0.05807	0.12	0.009112	213	0.3951	1.045	0.06984	23185	1.293e-13	Pattern45
ILMN_1775441	ARHGAP24	0.1503	7.015	0.02143	6.505	7.598	0.9926	1	1	1	-0.02375	0.008054	4581	0.03141	0.05237	0.02948	418	7.89e-06	0.04636	0.02246	573	0.0001858	0.03265	0.01591	77	0.03526	0.02445	0.008791	235	0.4049	1.057	0.06984	23183	1.111e-13	Not selected
ILMN_1755643	MGAT4A	0.2191	7.62	0.02875	6.889	8.731	1	1	1	1	0.03053	0.008539	4346	0.02575	0.1339	0.1237	17	2.821e-25	0.1314	0.1152	17	2.706e-23	0.03336	0.01066	310	0.1221	0.01011	0.001069	8488	0.8753	1.037	0.0699	23186	1.34e-13	Not clustered
ILMN_2053415	LDLR	0.3717	8.701	0.04272	7.32	10.53	1	1	1	1	-0.1275	0.03378	731	5.328e-07	0.2617	0.11	22	3.062e-22	0.2578	0.103	21	1.298e-20	0.0612	0.008352	651	0.19	0.01558	0.0005821	11663	0.9217	1.065	0.07018	23182	8.96e-14	Pattern45, Pattern49
ILMN_1687592	WWC3	0.2385	8.002	0.02981	7.209	8.884	1	1	1	1	-0.03153	0.00664	5364	0.05614	0.1682	0.1422	14	1.688e-29	0.1606	0.127	15	5.833e-26	0.05957	0.02475	11	0.003089	0.03117	0.007555	427	0.4387	1.074	0.07033	23181	7.977e-14	Pattern43
ILMN_1708303	CYP4F22	0.4763	7.281	0.06543	6.386	9.49	0.9951	0.8522	0.9964	0.7895	-0.108	0.01422	2607	0.0024	-0.4195	0.1626	9	3.429e-34	-0.4186	0.1561	9	1.354e-32	-0.07746	0.007699	800	0.2168	-0.003406	1.7e-05	21055	0.9922	1.123	0.0704	23179	7.03e-14	Pattern11
ILMN_1764396	HDAC4	0.402	9.018	0.04458	6.953	10.08	1	1	1	1	0.03154	0.002361	10185	0.3167	0.2096	0.07803	50	1.982e-15	0.1952	0.06615	56	7.445e-13	0.09314	0.0214	23	0.007728	0.05862	0.008794	234	0.4049	1.059	0.07097	23180	7.128e-14	Pattern29
ILMN_1718565	CDKN1C	0.6189	9.033	0.06852	6.971	11.9	1	1	1	1	0.02832	0.0006006	15975	0.6619	-0.4835	0.1308	16	6.71e-27	-0.4712	0.1205	16	1.766e-24	-0.1337	0.01388	132	0.05675	-0.05031	0.002164	4695	0.7758	1.093	0.07106	23175	5.336e-14	Pattern11
ILMN_1789361	PKD2L1	0.1819	6.682	0.02722	6.325	7.838	0.6044	0.7739	0.6192	0.7293	-0.006821	0.000356	17576	0.7471	0.07583	0.03288	340	1.812e-06	0.07025	0.02726	406	2.459e-05	0.03515	0.009809	416	0.1408	0.02272	0.004055	1865	0.6537	1.063	0.07117	23178	5.98e-14	Pattern39, Pattern52
ILMN_1689329	SCD	0.2423	7.298	0.0332	6.681	8.344	1	1	1	1	0.04581	0.0105	3554	0.0115	0.1493	0.0842	40	1.068e-16	0.1461	0.07776	38	3.115e-15	0.03878	0.007886	768	0.2052	0.01293	0.0009157	9353	0.887	1.082	0.07127	23174	5.058e-14	Not clustered
ILMN_1706304	EIF2C4	0.2	7.477	0.02675	6.43	8.161	1	1	1	0.9925	-0.02596	0.006941	5196	0.04948	0.06479	0.03253	348	2.104e-06	0.05426	0.02249	572	0.0001837	0.0525	0.02965	6	0.0005055	0.0429	0.01958	6	0.07388	1.061	0.07129	23177	5.971e-14	Pattern05, Pattern12, Pattern36
ILMN_1767068	SMAD6	0.1156	6.715	0.01721	6.373	7.113	0.8428	0.9217	0.8043	0.8872	3.502e-05	2.492e-08	23156	0.9986	0.06064	0.05583	105	6.78e-11	0.0583	0.04976	109	1.374e-09	0.01987	0.008323	658	0.1908	0.00956	0.001951	5203	0.7966	1.069	0.0713	23176	5.451e-14	Pattern43
ILMN_1656501	DUSP5	0.414	8.544	0.04845	7.023	10.08	1	1	1	1	-0.02817	0.001376	12751	0.4708	-0.2548	0.08423	39	1.068e-16	-0.2405	0.07311	44	2.85e-14	-0.1009	0.01833	41	0.01982	-0.05835	0.006405	683	0.503	1.061	0.0716	23173	4.987e-14	Pattern05, Pattern11
ILMN_1686664	MT2A	0.4972	10.68	0.04657	9.244	13.53	1	1	1	1	-0.1164	0.01651	2180	0.0009156	-0.2411	0.05375	119	1.683e-10	-0.2313	0.0477	125	3.323e-09	-0.08101	0.008423	638	0.1868	-0.04009	0.002086	4880	0.7828	1.092	0.07165	23168	3.995e-14	Pattern18
ILMN_1794914	UBTD1	0.2465	8.08	0.0305	7.196	8.926	1	1	1	1	-0.06286	0.03453	699	3.841e-07	0.1067	0.07703	51	3.199e-15	0.09756	0.06333	63	2.732e-12	0.05463	0.02801	8	0.0008166	0.03737	0.01359	37	0.2322	1.066	0.07171	23171	4.548e-14	Not clustered
ILMN_2381257	DSC2	0.1606	6.75	0.02379	6.392	7.337	0.8526	0.8783	0.7331	0.8571	-0.02779	0.009633	3880	0.01643	0.09469	0.08433	38	1.049e-16	0.08839	0.07189	48	4.839e-14	0.04131	0.02228	17	0.006762	0.02567	0.008991	223	0.4015	1.078	0.07176	23169	4.004e-14	Pattern21
ILMN_2342638	ASGR2	0.4683	10.47	0.04473	9.143	12.67	1	1	1	1	0.02588	0.0008616	14688	0.5871	0.3245	0.1013	27	2.378e-20	0.3179	0.09388	27	1.153e-18	0.08279	0.009154	513	0.1597	0.02655	0.001002	8860	0.879	1.077	0.07178	23170	4.18e-14	Not clustered
ILMN_1671891	PID1	0.4923	8.964	0.05492	7.563	10.41	1	1	1	1	-0.002847	1.486e-05	22020	0.9557	0.3715	0.1891	6	1.665e-40	0.3644	0.177	6	1.832e-37	0.09337	0.01658	71	0.02726	0.0289	0.001874	5431	0.8024	1.126	0.07182	23163	3.593e-14	Pattern43
ILMN_1780582	CD83	0.3378	7.814	0.04323	6.773	9.942	1	1	1	1	-0.02757	0.001894	11263	0.3814	-0.1715	0.05482	111	1.059e-10	-0.1631	0.04791	124	3.02e-09	-0.0631	0.01031	348	0.1306	-0.03426	0.003075	2938	0.723	1.076	0.07185	23167	3.99e-14	Pattern29, Pattern58
ILMN_1687495	SLC37A1	0.1983	7.612	0.02605	7.097	8.392	1	1	1	1	-0.01333	0.001452	12509	0.4563	-0.07758	0.03677	264	3.424e-07	-0.07057	0.02953	345	9.493e-06	-0.04104	0.01429	113	0.05325	-0.02855	0.006868	570	0.4723	1.073	0.07214	23164	3.669e-14	Pattern02
ILMN_1727271	WARS	0.4481	11.12	0.0403	9.442	13.24	1	1	1	1	0.03248	0.00199	10999	0.3677	-0.2198	0.06821	67	2.132e-13	-0.2138	0.06219	67	4.554e-12	-0.0624	0.007632	823	0.218	-0.02459	0.001216	7837	0.8553	1.078	0.07227	23162	3.275e-14	Pattern03, Pattern18
ILMN_2337655	WARS	0.3639	11.93	0.03049	10.9	13.74	1	1	1	1	0.01062	0.0002471	18453	0.7954	-0.2023	0.06709	68	3.694e-13	-0.1968	0.06115	70	7.346e-12	-0.05754	0.007532	847	0.2238	-0.02273	0.001205	7878	0.8569	1.084	0.07239	23159	2.999e-14	Not selected
ILMN_2199768	SLITRK4	0.26	8.222	0.03163	7.342	9.184	1	1	1	1	-0.0457	0.008742	4247	0.02373	0.1103	0.03839	239	1.7e-07	0.09836	0.02976	338	8.627e-06	0.06612	0.01914	34	0.01599	0.04872	0.01034	131	0.3433	1.047	0.07245	23172	4.856e-14	Pattern29
ILMN_1694810	PANX2	0.2772	7.537	0.03677	6.759	8.536	1	1	1	1	-0.1277	0.06501	164	4.209e-13	0.1179	0.04429	176	1.251e-08	0.1122	0.03869	189	1.9e-07	0.04306	0.008198	692	0.1928	0.02321	0.002383	4145	0.7671	1.07	0.07253	23160	3.116e-14	Pattern45
ILMN_1785005	NCF4	0.2605	9.02	0.02888	8.228	9.875	1	1	1	1	-0.01609	0.001351	12829	0.476	0.1577	0.09714	31	1.766e-19	0.1544	0.08985	30	8.225e-18	0.04087	0.009055	523	0.1642	0.01356	0.001055	8552	0.877	1.097	0.07255	23157	2.601e-14	Not selected
ILMN_1788213	FRAT2	0.2273	11.6	0.0196	10.64	12.36	1	1	1	1	-0.07936	0.03684	619	1.386e-07	0.1017	0.0469	152	3.976e-09	0.09169	0.03724	208	3.522e-07	0.05688	0.02038	28	0.01053	0.04066	0.01045	124	0.3383	1.055	0.07257	23166	3.918e-14	Pattern29
ILMN_1721833	IER5	0.227	9.167	0.02477	8.264	10.33	1	1	1	1	-0.02473	0.003583	8168	0.1939	-0.1297	0.07387	58	1.399e-14	-0.1245	0.06582	57	8.634e-13	-0.04334	0.01145	258	0.09855	-0.02132	0.002863	3252	0.7377	1.085	0.07272	23156	2.552e-14	Pattern11
ILMN_2218002	LIPC	0.2799	6.846	0.04089	6.235	9.022	0.8428	0.7652	0.8327	0.7368	-0.0603	0.0125	2995	0.004967	-0.09599	0.02396	616	8.134e-05	-0.08194	0.01702	919	0.001717	-0.07172	0.01857	39	0.01845	-0.05723	0.01159	71	0.3211	1.058	0.07276	23165	3.809e-14	Pattern02
ILMN_1709747	EXOG	0.2972	7.667	0.03876	6.813	9.828	1	1	1	1	-0.04053	0.005101	6464	0.1059	-0.1156	0.03114	379	3.838e-06	-0.1091	0.02675	420	3.061e-05	-0.04545	0.006686	1071	0.2754	-0.02614	0.002183	4640	0.7758	1.08	0.07285	23155	2.5e-14	Pattern18
ILMN_1694539	MAP3K6	0.302	8.435	0.0358	7.582	9.651	1	1	1	1	0.01708	0.0008732	14636	0.5841	0.1989	0.08856	35	1.306e-17	0.1917	0.07968	36	1.243e-15	0.06324	0.01243	193	0.08043	0.02932	0.002805	3352	0.7391	1.055	0.07287	23161	3.199e-14	Pattern18, Pattern21, Pattern49, Pattern52
ILMN_2203271	FPR3	0.3262	7.245	0.04502	6.41	8.676	0.9951	1	0.9893	0.9774	-0.04393	0.004943	6623	0.1126	0.2313	0.1029	26	1.056e-20	0.2348	0.1016	23	2.514e-20	0.02758	0.002031	6011	0.6569	-0.01395	0.0005538	11906	0.9243	1.091	0.07289	23151	2.327e-14	Pattern29, Pattern39, Pattern43
ILMN_1659766	BAG3	0.1985	7.608	0.02609	6.948	8.3	1	1	1	1	-0.02495	0.004232	7350	0.1498	0.101	0.05206	129	3.605e-10	0.09582	0.04524	137	1.026e-08	0.03825	0.01036	344	0.1287	0.0213	0.003242	2705	0.7127	1.095	0.07301	23147	2.114e-14	Not clustered
ILMN_1797744	TPPP3	0.3844	8.387	0.04583	7.082	9.561	1	1	1	1	-0.1876	0.0669	149	1.794e-13	-0.2284	0.07939	49	1.014e-15	-0.2199	0.07122	50	6.506e-14	-0.07341	0.01139	261	0.1005	-0.03451	0.002615	3697	0.7503	1.085	0.07304	23149	2.218e-14	Pattern49, Pattern52
ILMN_1672124	FAM198B	0.4462	8.247	0.05411	6.768	9.616	1	1	1	1	0.006508	0.0001171	19937	0.8637	0.1386	0.03972	219	9.62e-08	0.1301	0.03376	254	1.6e-06	0.05796	0.009639	440	0.1451	0.03495	0.003492	2404	0.6959	1.073	0.07316	23150	2.314e-14	Pattern12
ILMN_1682567	CCDC106	0.2473	7.922	0.03121	6.791	8.865	1	1	1	1	0.1655	0.1459	41	6.815e-31	0.1334	0.08293	42	1.949e-16	0.1293	0.07535	41	9.846e-15	0.03933	0.01001	380	0.1384	0.01645	0.001826	5573	0.8054	1.064	0.07316	23154	2.476e-14	Pattern48
ILMN_1798804	SRPK1	0.1838	8.508	0.0216	7.87	9.213	1	1	1	1	-0.02374	0.004464	7103	0.1364	0.06944	0.02866	443	1.115e-05	0.06619	0.02504	467	6.389e-05	0.02492	0.005126	1856	0.3648	0.01321	0.001419	6959	0.8401	1.08	0.07319	23148	2.147e-14	Pattern27, Pattern45
ILMN_1695812	KRT72	0.3441	6.871	0.05008	6.348	8.691	0.7912	0.5739	0.8932	0.8722	0.145	0.04505	385	3.827e-09	-0.1209	0.02448	585	6.648e-05	-0.1083	0.01903	756	0.0007697	-0.0702	0.01147	256	0.09838	-0.05104	0.005943	823	0.5328	1.071	0.07322	23153	2.453e-14	Pattern24
ILMN_1699496	PHF21A	0.1902	10.82	0.01758	9.274	11.38	1	1	1	1	-0.0255	0.004678	6888	0.1251	0.06177	0.0206	820	0.0003227	0.05467	0.01561	1076	0.002957	0.03858	0.01116	271	0.1087	0.02891	0.006119	769	0.5195	1.082	0.07336	23143	1.962e-14	Pattern21
ILMN_1694966	ASGR2	0.4353	9.112	0.04777	7.789	11.02	1	1	1	1	0.01319	0.0002595	18351	0.7891	0.3045	0.1033	25	8.949e-21	0.3032	0.0985	24	1.191e-19	0.05892	0.00537	1700	0.3492	0.005287	4.614e-05	19677	0.9863	1.107	0.07342	23137	1.756e-14	Not selected
ILMN_1808395	ACAP1	0.3296	8.918	0.03696	7.903	10.29	1	1	1	1	0.06379	0.01674	2153	0.0008265	0.136	0.05782	95	2.762e-11	0.1241	0.04704	129	4.477e-09	0.0706	0.02163	21	0.007436	0.04865	0.01043	127	0.3383	1.071	0.07342	23145	2.094e-14	Not clustered
ILMN_1672503	DPYSL2	0.2322	11.65	0.01994	9.911	12.4	1	1	1	1	0.03154	0.005536	6117	0.08854	0.08698	0.03163	366	3.129e-06	0.08063	0.02624	432	3.825e-05	0.04013	0.009345	476	0.1559	0.02586	0.003835	2056	0.6708	1.064	0.07345	23152	2.337e-14	Not clustered
ILMN_2374865	ATF3	0.2276	7.002	0.03251	6.41	8.313	0.9951	0.9739	0.9858	0.9624	-0.02296	0.003511	8261	0.1997	-0.1102	0.06065	82	7.777e-12	-0.1046	0.05289	96	3.298e-10	-0.04136	0.01185	224	0.09273	-0.02285	0.003683	2203	0.6818	1.084	0.07356	23136	1.755e-14	Pattern11, Pattern18, Pattern58
ILMN_1707286	PLBD1	0.394	12.05	0.0327	10.78	13.28	1	1	1	1	0.03327	0.003168	8749	0.2293	0.1331	0.03801	247	1.99e-07	0.1163	0.02841	370	1.533e-05	0.08919	0.02369	14	0.004097	0.06862	0.01395	31	0.231	1.051	0.07358	23158	2.641e-14	Pattern05
ILMN_1688373	LST1	0.3265	11.34	0.0288	10.22	12.4	1	1	1	1	-0.009197	0.0004465	16921	0.7134	-0.1428	0.08043	44	6.652e-16	-0.1383	0.07293	46	2.982e-14	-0.04264	0.009956	389	0.1386	-0.01817	0.00188	5420	0.8016	1.074	0.07364	23141	1.894e-14	Not selected
ILMN_2328666	CD83	0.2802	7.344	0.03816	6.431	8.872	0.9975	0.9913	0.9964	0.9925	-0.019	0.001278	13073	0.4906	-0.1485	0.05838	92	2.162e-11	-0.1434	0.05253	98	3.86e-10	-0.04585	0.007729	793	0.2156	-0.02048	0.001566	6409	0.8282	1.112	0.07364	23129	1.513e-14	Not selected
ILMN_1706635	ELANE	0.6795	7.753	0.08765	6.578	11.47	0.9975	1	1	1	0.2472	0.03411	713	4.627e-07	0.2275	0.02234	713	0.0001566	0.1977	0.01637	990	0.002199	0.1566	0.01469	100	0.04952	0.1216	0.008667	257	0.4049	1.068	0.0737	23146	2.097e-14	Pattern54
ILMN_1723706	GRAMD4	0.2364	9.222	0.02563	8.398	10.06	1	1	1	1	-0.01374	0.001091	13774	0.5303	0.09716	0.04076	207	6.085e-08	0.09314	0.03606	226	5.786e-07	0.03286	0.006472	1138	0.2891	0.01638	0.001604	6281	0.8246	1.09	0.0737	23133	1.604e-14	Pattern29
ILMN_1763972	TJP2	0.1539	6.84	0.02251	6.378	7.382	0.9509	0.8957	0.9502	0.9023	-2.527e-05	8.031e-09	23175	0.9995	-0.06662	0.04169	194	4.107e-08	-0.06374	0.03676	219	4.235e-07	-0.02298	0.00689	1006	0.2635	-0.01171	0.001785	5697	0.8092	1.098	0.07372	23127	1.488e-14	Not selected
ILMN_1725700	MOV10	0.282	7.675	0.03673	6.889	9.04	1	1	1	1	-0.01567	0.001283	13060	0.4894	-0.1032	0.04168	195	4.107e-08	-0.09985	0.03749	201	3.2e-07	-0.03147	0.005377	1695	0.3487	-0.01381	0.001033	8667	0.8779	1.076	0.07373	23140	1.784e-14	Not clustered
ILMN_2109197	EPB41L3	0.3413	9.416	0.03625	8.322	10.94	1	1	1	1	0.03277	0.003052	8926	0.2403	0.1334	0.03788	249	2.107e-07	0.1261	0.03267	279	2.492e-06	0.0517	0.007904	764	0.2043	0.02939	0.002539	3838	0.7572	1.065	0.07373	23144	2.056e-14	Pattern09, Pattern43
ILMN_1772218	HLA-DPA1	0.3667	13.28	0.02761	11.04	14.3	1	1	1	1	0.02374	0.001399	12664	0.467	-0.1559	0.04515	170	8.467e-09	-0.1505	0.04046	171	8.726e-08	-0.04884	0.006149	1278	0.3066	-0.02222	0.001275	7555	0.8516	1.103	0.07375	23125	1.441e-14	Pattern18, Pattern39
ILMN_1768505	IL13RA1	0.2694	10.67	0.02524	9.57	11.45	1	1	1	1	-0.02645	0.003214	8674	0.2253	0.1077	0.03995	217	8.685e-08	0.1015	0.03424	247	1.301e-06	0.04326	0.00894	551	0.1656	0.0253	0.003046	2985	0.7232	1.074	0.07376	23139	1.783e-14	Pattern42
ILMN_1772036	STEAP4	0.1736	6.745	0.02574	6.289	7.452	0.8108	0.8348	0.7402	0.7669	-0.04553	0.02109	1563	0.0001311	0.06067	0.02857	447	1.154e-05	0.05451	0.02236	580	0.0001934	0.03471	0.01299	170	0.06887	0.02507	0.006671	617	0.483	1.08	0.07378	23135	1.69e-14	Not clustered
ILMN_2313730	RHOC	0.4163	10.75	0.03874	9.279	12.01	1	1	1	1	-0.00395	2.481e-05	21703	0.9407	-0.2445	0.07103	63	5.473e-14	-0.235	0.06343	62	2.641e-12	-0.08034	0.01065	313	0.1221	-0.03877	0.002554	3801	0.7572	1.094	0.07385	23126	1.447e-14	Pattern11
ILMN_1687301	VCAN	0.3232	12.7	0.02544	11.29	13.65	1	1	1	1	0.0003717	4.962e-07	22998	0.9921	0.1442	0.05578	106	6.863e-11	0.1366	0.04845	119	2.413e-09	0.05501	0.01127	266	0.1048	0.03083	0.003586	2302	0.6891	1.107	0.07386	23122	1.365e-14	Pattern33
ILMN_1695316	SLC39A8	0.1846	6.818	0.02708	6.424	7.927	0.8993	0.8957	0.9004	0.9173	0.01983	0.0039	7742	0.1711	0.04598	0.01573	1247	0.002381	0.03862	0.01077	1821	0.01988	0.03679	0.01398	128	0.05537	0.02996	0.00901	222	0.3993	1.072	0.07387	23142	1.939e-14	Pattern21
ILMN_1709809	NHP2L1	0.2769	8.296	0.03337	7.416	9.161	1	1	1	1	-0.003758	0.0001114	20021	0.8673	-0.08	0.0377	251	2.274e-07	-0.07637	0.03308	273	2.087e-06	-0.0283	0.006547	1114	0.2849	-0.01479	0.001777	5726	0.8098	1.094	0.07404	23119	1.327e-14	Not clustered
ILMN_1709486	SRPX	0.1089	6.488	0.01678	6.218	7.122	0.1892	0.09565	0.153	0.07519	-0.01961	0.008326	4443	0.02812	-0.03864	0.02434	595	6.993e-05	-0.0361	0.02046	663	0.0004322	-0.01671	0.006317	1209	0.296	-0.01032	0.002363	4200	0.7671	1.083	0.07408	23123	1.413e-14	Pattern31
ILMN_1771179	CYB561	0.1401	7.116	0.01969	6.65	7.862	1	0.9913	1	1	-0.01642	0.003835	7834	0.1753	-0.06518	0.04534	166	7.88e-09	-0.06083	0.03823	193	2.334e-07	-0.0285	0.01204	213	0.08852	-0.01774	0.004673	1410	0.6165	1.09	0.07414	23115	1.286e-14	Not selected
ILMN_1755843	SLC26A8	0.1964	7.025	0.02796	6.538	7.987	0.9951	1	0.9858	0.9925	-0.01838	0.00244	10023	0.3067	0.06154	0.02048	829	0.0003376	0.05405	0.0153	1113	0.003336	0.04007	0.01205	212	0.08841	0.03051	0.006824	581	0.4735	1.084	0.07416	23121	1.347e-14	Pattern21, Pattern45
ILMN_1712545	S100A3	0.1049	6.558	0.01599	6.262	7.123	0.3219	0.4696	0.2633	0.391	-0.01613	0.006503	5451	0.05939	0.04522	0.03845	237	1.666e-07	0.04326	0.03387	253	1.527e-06	0.01566	0.006404	1172	0.2917	0.008011	0.001666	6083	0.8177	1.081	0.07423	23120	1.338e-14	Pattern11, Pattern43
ILMN_1665437	CYP2E1	0.102	6.552	0.01556	6.231	7.196	0.2826	0.1739	0.4662	0.2256	0.02704	0.01921	1795	0.0002902	-0.04225	0.03572	278	5.482e-07	-0.03852	0.02878	359	1.318e-05	-0.02202	0.01347	149	0.06177	-0.0152	0.00637	688	0.5038	1.084	0.07425	23116	1.301e-14	Not clustered
ILMN_1674050	COL8A2	0.2198	7.754	0.02835	7.135	9.423	1	1	1	1	0.02724	0.004484	7083	0.1353	0.0929	0.03914	230	1.22e-07	0.08675	0.03299	276	2.152e-06	0.04036	0.01026	351	0.1324	0.02502	0.003924	1981	0.6632	1.092	0.07428	23113	1.206e-14	Not clustered
ILMN_1815812	C16orf5	0.1823	7.091	0.02571	6.573	7.792	0.9951	1	1	0.9925	-0.02793	0.008666	4284	0.02447	-0.08554	0.06124	80	5.945e-12	-0.08152	0.05379	91	2.219e-10	-0.03079	0.01102	287	0.1101	-0.01637	0.003174	2797	0.7173	1.077	0.07428	23124	1.439e-14	Pattern02
ILMN_1683576	MAGED2	0.2041	7.313	0.02791	6.765	8.778	1	1	1	1	-0.03535	0.008836	4209	0.02281	-0.06577	0.02305	671	0.000117	-0.05736	0.01702	918	0.001713	-0.04438	0.01457	102	0.05116	-0.03423	0.00849	280	0.4103	1.073	0.07434	23131	1.556e-14	Pattern02
ILMN_1734198	RNGTT	0.2067	8.971	0.02304	7.29	9.793	1	1	1	1	0.007634	0.0005026	16568	0.6935	0.0644	0.02673	494	2.594e-05	0.05714	0.02042	666	0.0004391	0.03965	0.01407	126	0.054	0.02955	0.007677	405	0.4343	1.075	0.07434	23132	1.557e-14	Pattern49
ILMN_1795285	PHF15	0.2793	8.247	0.03386	7.133	9.157	1	1	1	1	0.01864	0.002193	10564	0.3381	-0.1236	0.07213	61	3.241e-14	-0.1201	0.06568	58	9.131e-13	-0.03552	0.008274	671	0.1913	-0.01428	0.001379	7089	0.8464	1.095	0.07434	23109	1.139e-14	Not clustered
ILMN_1741727	QPCT	0.3214	10.61	0.0303	9.028	11.68	1	1	1	1	-0.04674	0.006429	5504	0.06116	0.1039	0.02386	623	8.445e-05	0.09139	0.01792	848	0.001187	0.06696	0.01377	138	0.05732	0.05079	0.007764	387	0.4343	1.059	0.07437	23138	1.768e-14	Pattern08
ILMN_2126706	LMNB1	0.1989	7.232	0.0275	6.635	8.202	1	1	1	0.9925	-0.001884	2.836e-05	21608	0.9358	0.09065	0.04906	140	1.472e-09	0.08646	0.04306	152	2.72e-08	0.03238	0.008693	591	0.1756	0.01709	0.002435	4033	0.7665	1.095	0.07442	23106	1.118e-14	Pattern36
ILMN_1653466	HES4	0.6	9.278	0.06467	7.126	13.02	1	1	1	1	0.03996	0.001238	13217	0.4988	-0.3133	0.05695	100	4.052e-11	-0.2969	0.04949	110	1.56e-09	-0.1193	0.01146	257	0.09838	-0.06678	0.003642	2241	0.6859	1.098	0.07443	23103	1.094e-14	Pattern11
ILMN_1776283	LGALS12	0.3074	7.656	0.04016	6.682	8.976	1	1	1	1	-0.193	0.1183	55	1.426e-24	-0.1109	0.03312	331	1.652e-06	-0.1028	0.02748	396	2.262e-05	-0.05125	0.009816	415	0.1407	-0.03307	0.004042	1880	0.6543	1.076	0.0745	23118	1.319e-14	Not clustered
ILMN_1696622	SLC38A6	0.2184	7.612	0.02869	6.509	8.453	0.9951	0.9913	1	1	0.008107	0.0007913	15000	0.6062	0.07711	0.05351	120	1.883e-10	0.06935	0.04243	157	3.601e-08	0.04383	0.02401	12	0.004041	0.03156	0.01258	51	0.2833	1.077	0.07454	23128	1.512e-14	Pattern29
ILMN_2318685	ABHD12	0.1694	7.103	0.02385	6.412	7.649	1	0.9913	1	0.9925	-0.007362	0.0006358	15777	0.6514	0.0624	0.03414	305	1.089e-06	0.06072	0.03104	310	5.001e-06	0.01755	0.003748	3081	0.4689	0.006803	0.000558	11866	0.9243	1.088	0.07454	23104	1.105e-14	Not selected
ILMN_1805645	TMTC2	0.1223	6.834	0.01789	6.466	7.264	0.9681	0.9739	0.9609	0.9549	0.01276	0.003811	7873	0.1769	0.03349	0.01969	880	0.0004707	0.02908	0.01439	1227	0.004763	0.0231	0.01301	168	0.0688	0.01796	0.00767	406	0.4343	1.093	0.07455	23102	1.058e-14	Pattern05
ILMN_1701111	GPCPD1	0.1988	9.403	0.02115	8.627	10.22	1	1	1	1	-0.02278	0.004333	7249	0.1436	0.08014	0.04022	212	7.772e-08	0.07389	0.03314	270	2.043e-06	0.03849	0.01288	173	0.0713	0.02542	0.005601	938	0.5614	1.064	0.07456	23134	1.613e-14	Not clustered
ILMN_1660021	PLIN3	0.2029	11.53	0.01759	10.58	12.45	1	1	1	1	-0.01115	0.001012	14055	0.5494	0.08614	0.04521	168	8.318e-09	0.08162	0.03918	179	1.573e-07	0.03286	0.009131	514	0.1613	0.01842	0.002875	3230	0.7377	1.083	0.07458	23108	1.133e-14	Pattern21
ILMN_1728435	C12orf45	0.2227	7.786	0.0286	7.017	8.546	1	1	1	1	0.01611	0.00233	10251	0.3204	-0.04259	0.01219	1794	0.009735	-0.03347	0.007333	2893	0.07295	-0.04303	0.01728	59	0.02294	-0.03711	0.01245	53	0.2919	1.077	0.0746	23130	1.535e-14	Pattern31
ILMN_1691156	MT1A	0.4296	10.28	0.04178	8.757	12.83	1	1	1	1	-0.05847	0.006278	5615	0.06494	-0.1565	0.03381	311	1.254e-06	-0.1504	0.03003	329	7.755e-06	-0.05133	0.00505	1913	0.3691	-0.02472	0.001159	8096	0.8612	1.093	0.07462	23099	1.033e-14	Pattern18
ILMN_1762713	C19orf59	0.3635	10.92	0.0333	9.356	12.02	1	1	1	1	-0.02085	0.0008963	14525	0.5785	0.1053	0.0171	1097	0.001367	0.08979	0.01205	1580	0.01198	0.07917	0.01341	151	0.06266	0.06328	0.00834	300	0.4147	1.078	0.07463	23112	1.181e-14	Not clustered
ILMN_1660125	SFMBT2	0.4245	7.797	0.05444	6.67	9.758	1	1	1	1	0.02611	0.001418	12600	0.4636	-0.1295	0.02608	516	3.426e-05	-0.115	0.01996	700	0.0005248	-0.0792	0.01354	146	0.06076	-0.05885	0.007343	467	0.4498	1.081	0.07464	23105	1.117e-14	Pattern11, Pattern23, Pattern36
ILMN_1711067	C22orf42	0.06983	6.481	0.01077	6.268	6.759	0.04914	0.1217	0.03559	0.07519	-0.006812	0.002427	10056	0.3082	0.02285	0.02045	832	0.0003415	0.0207	0.01618	1008	0.002368	0.01245	0.00842	640	0.1868	0.008784	0.004096	1832	0.6513	1.09	0.07466	23100	1.036e-14	Not clustered
ILMN_1786823	ICAM2	0.3536	10.94	0.03231	9.307	11.78	1	1	1	1	-0.05047	0.009292	4025	0.01887	-0.19	0.09929	29	6.196e-20	-0.1838	0.09007	29	7.614e-18	-0.05755	0.01265	180	0.07717	-0.02503	0.002541	3832	0.7572	1.105	0.07474	23086	9.024e-15	Not clustered
ILMN_2180827	MEPCE	0.2667	9.988	0.0267	8.988	10.97	1	1	1	1	-0.09022	0.03123	846	1.621e-06	-0.1045	0.03227	355	2.344e-06	-0.09416	0.02545	455	5.366e-05	-0.05855	0.01408	125	0.054	-0.04189	0.007124	507	0.4644	1.073	0.07475	23117	1.305e-14	Pattern02
ILMN_2372082	SNRPN	0.3825	9.565	0.03998	8.487	10.92	1	1	1	1	-0.04768	0.004535	7031	0.1326	-0.1014	0.01539	1297	0.002715	-0.08568	0.01065	1835	0.02092	-0.0791	0.013	169	0.0688	-0.06394	0.008254	307	0.4191	1.089	0.07475	23098	1.023e-14	Not selected
ILMN_1752579	ATP6V0A1	0.2323	10.47	0.02219	8.823	11.3	1	1	1	1	-0.09837	0.0612	192	2.449e-12	0.09081	0.0415	196	4.473e-08	0.08215	0.03306	274	2.1e-06	0.04979	0.01732	57	0.02294	0.03526	0.008667	258	0.4049	1.078	0.07481	23107	1.12e-14	Pattern29
ILMN_1804822	SRXN1	0.2681	7.957	0.03369	7.116	9.234	1	1	1	1	-0.02689	0.003402	8404	0.2088	0.09174	0.02969	414	7.197e-06	0.08237	0.02321	539	0.0001367	0.05273	0.01361	144	0.05939	0.03815	0.007028	523	0.4679	1.089	0.07483	23091	9.702e-15	Not clustered
ILMN_1674038	CTSD	0.2878	10.47	0.02749	9.209	11.47	1	1	1	1	0.01025	0.0004627	16820	0.7074	0.08249	0.02241	709	0.0001522	0.07375	0.01732	890	0.001524	0.04866	0.01083	303	0.1152	0.03562	0.005675	909	0.5558	1.088	0.07484	23093	9.721e-15	Pattern52
ILMN_1771987	SLC44A2	0.3385	11.04	0.03065	9.787	12.12	1	1	1	1	-0.07812	0.0169	2124	0.0007742	-0.1449	0.04414	177	1.337e-08	-0.1387	0.03901	182	1.681e-07	-0.04947	0.007148	931	0.2485	-0.02493	0.001816	5612	0.8054	1.1	0.07486	23085	8.852e-15	Pattern02, Pattern11
ILMN_1720282	NQO1	0.171	6.827	0.02504	6.37	7.45	0.9017	0.9652	0.9573	0.9398	0.04259	0.01725	2053	0.000671	0.05705	0.02353	643	9.662e-05	0.05404	0.02029	679	0.0004586	0.02182	0.00478	2092	0.3908	0.01227	0.001479	6732	0.8344	1.069	0.07487	23111	1.169e-14	Not clustered
ILMN_1685088	RPL36	0.2615	12.36	0.02116	11.22	13.19	1	1	1	1	0.01123	0.0008042	14948	0.6024	-0.04935	0.01162	1899	0.0123	-0.0397	0.007294	2909	0.07406	-0.04634	0.01422	118	0.05334	-0.03932	0.009907	153	0.3613	1.086	0.07498	23096	1.001e-14	Not clustered
ILMN_1703564	DYNLRB1	0.359	10.06	0.03569	8.379	11.28	1	1	1	1	-0.0693	0.01691	2121	0.0007708	-0.1029	0.0283	453	1.305e-05	-0.09537	0.02347	531	0.0001218	-0.04734	0.008321	659	0.1908	-0.03046	0.003393	2509	0.7056	1.081	0.075	23095	9.961e-15	Not selected
ILMN_2387599	C20orf24	0.1875	12.57	0.01492	11.3	13.25	1	1	1	1	-0.01984	0.00366	8055	0.1882	0.05478	0.02092	790	0.0002851	0.04793	0.01552	1089	0.003053	0.03638	0.01281	177	0.0722	0.02791	0.007365	463	0.4481	1.069	0.07503	23114	1.237e-14	Not selected
ILMN_2340259	PDE4B	0.2285	7.991	0.0286	7.204	8.748	1	1	1	1	-0.05965	0.01779	1986	0.0005296	-0.1394	0.07386	59	1.399e-14	-0.1378	0.06942	51	1.58e-13	-0.03073	0.004984	1941	0.377	-0.006348	0.0002198	15776	0.9596	1.105	0.07506	23076	7.998e-15	Pattern29, Pattern58
ILMN_1768110	ZAK	0.3072	8.644	0.03554	7.694	9.823	1	1	1	1	-0.008487	0.0003145	17894	0.7644	0.1488	0.07227	60	3.063e-14	0.1432	0.06466	61	1.451e-12	0.0484	0.01061	317	0.1224	0.02308	0.002487	3922	0.7643	1.068	0.07507	23110	1.151e-14	Pattern17
ILMN_1706660	HYI	0.1152	6.689	0.01722	6.375	7.202	0.8133	0.7391	0.8434	0.7143	-0.01739	0.006858	5251	0.05115	-0.04095	0.02861	445	1.139e-05	-0.03796	0.02371	516	0.000111	-0.0189	0.008461	629	0.186	-0.01219	0.003464	2437	0.6969	1.085	0.07509	23087	9.239e-15	Pattern02
ILMN_1740010	PCNX	0.2506	9.643	0.02599	8.824	10.45	1	1	1	1	-0.05511	0.01543	2376	0.001435	0.07109	0.01949	896	0.0005119	0.06221	0.01445	1219	0.004658	0.04716	0.0119	218	0.09273	0.03615	0.006825	580	0.4735	1.085	0.07514	23084	8.731e-15	Not clustered
ILMN_1663195	MCM7	0.191	10.07	0.01897	9.466	10.81	1	1	1	1	0.02018	0.004851	6712	0.1169	-0.07367	0.04852	143	1.886e-09	-0.06989	0.04217	160	4.007e-08	-0.02776	0.009569	451	0.1469	-0.0154	0.00296	3090	0.7348	1.1	0.07516	23067	7.602e-15	Pattern28, Pattern32
ILMN_2384561	TJP2	0.1769	6.973	0.02536	6.471	7.572	0.9779	0.9739	0.9858	0.985	-0.01295	0.001798	11511	0.3965	-0.07576	0.04608	159	5.713e-09	-0.07342	0.04163	164	5.126e-08	-0.02253	0.005656	1515	0.3362	-0.009539	0.001017	8777	0.8783	1.091	0.07517	23080	8.098e-15	Not selected
ILMN_1712999	MGAM	0.1607	6.65	0.02416	6.253	7.461	0.6216	0.713	0.5231	0.5714	-0.03701	0.01471	2512	0.00195	0.04093	0.01364	1542	0.005465	0.03268	0.008466	2451	0.04787	0.03939	0.01754	53	0.02272	0.03361	0.01238	54	0.2958	1.077	0.07519	23094	9.948e-15	Pattern42, Pattern45
ILMN_1697115	LOC80054	0.1838	7.376	0.02491	6.44	7.981	1	1	1	0.9925	0.02104	0.003726	7966	0.1833	0.09455	0.0564	102	5.213e-11	0.09093	0.05032	105	1.078e-09	0.0308	0.008311	661	0.1913	0.01471	0.001923	5296	0.7978	1.097	0.07521	23068	7.69e-15	Pattern29
ILMN_1782070	NPL	0.2922	9.455	0.0309	8.338	10.68	1	1	1	1	-0.07164	0.02316	1374	5.363e-05	0.06268	0.01355	1558	0.005654	0.05207	0.009067	2242	0.03842	0.05242	0.01316	161	0.06572	0.04321	0.008671	255	0.4049	1.079	0.07522	23090	9.425e-15	Not selected
ILMN_1767894	POLB	0.2043	9.471	0.02157	8.832	10.35	1	1	1	1	-0.04445	0.01613	2248	0.001069	-0.08686	0.04677	155	4.146e-09	-0.08246	0.04069	168	7.945e-08	-0.03252	0.009101	518	0.1625	-0.01793	0.002777	3412	0.7395	1.089	0.07524	23078	8.036e-15	Pattern18, Pattern31
ILMN_2119297	SAMD4A	0.3303	7.661	0.04311	6.765	9.881	1	1	1	1	0.02073	0.001447	12529	0.457	-0.093	0.02178	744	0.0001979	-0.08669	0.01821	824	0.001059	-0.04104	0.00589	1390	0.323	-0.02571	0.00226	4438	0.7738	1.091	0.07524	23080	8.098e-15	Not clustered
ILMN_1655414	TNFSF14	0.2962	7.874	0.03762	6.804	8.848	1	1	1	1	-0.04574	0.007683	4769	0.03657	0.112	0.03464	295	8.771e-07	0.1038	0.0288	357	1.311e-05	0.0514	0.01014	364	0.1354	0.03303	0.004148	1782	0.6496	1.086	0.07528	23079	8.094e-15	Pattern39
ILMN_1717261	HLA-DRB1	0.5022	11.09	0.04529	9.552	12.7	1	1	1	1	0.08049	0.007368	4935	0.04165	-0.118	0.01191	1844	0.01092	-0.1028	0.008715	2363	0.04364	-0.08003	0.00761	828	0.2195	-0.06185	0.0044	1575	0.639	1.078	0.0753	23088	9.329e-15	Pattern39
ILMN_1736982	PHACTR1	0.1674	6.953	0.02408	6.446	7.737	0.9975	1	0.9858	0.9925	-0.02801	0.008707	4267	0.02405	-0.04346	0.0158	1238	0.002317	-0.03739	0.01131	1702	0.0161	-0.03132	0.01139	260	0.1005	-0.02471	0.00689	563	0.4715	1.077	0.07531	23097	1.005e-14	Pattern31
ILMN_1652777	CDC42EP2	0.2991	8.054	0.03714	6.82	9.943	1	1	1	1	0.0145	0.0007215	15346	0.6254	-0.1483	0.05639	103	5.213e-11	-0.142	0.04994	107	1.282e-09	-0.05063	0.009123	515	0.1616	-0.0255	0.002346	4246	0.7671	1.121	0.07532	23047	6.712e-15	Pattern11, Pattern29, Pattern39, Pattern52
ILMN_1701441	LPAR1	0.4547	8.518	0.05338	7.119	9.959	1	1	1	1	-0.04937	0.003195	8702	0.227	0.09403	0.008685	2660	0.03922	0.07722	0.005655	3799	0.1346	0.08209	0.009189	506	0.1591	0.06843	0.006161	754	0.5181	1.09	0.07534	23077	8.008e-15	Pattern29, Pattern39
ILMN_2377240	AKTIP	0.2203	7.839	0.0281	7.256	8.612	1	1	1	1	0.007943	0.000501	16578	0.694	0.04606	0.01259	1724	0.008293	0.03926	0.008836	2314	0.04189	0.03466	0.009895	401	0.1386	0.02771	0.006129	765	0.5191	1.078	0.07534	23092	9.719e-15	Not clustered
ILMN_1713249	PHF19	0.2161	7.883	0.02741	7.264	8.668	1	1	1	1	0.02662	0.004742	6818	0.1221	-0.1042	0.05459	114	1.159e-10	-0.1	0.04847	117	2.413e-09	-0.03493	0.00851	620	0.1841	-0.01724	0.002097	4852	0.7826	1.096	0.07535	23060	7.127e-15	Pattern11
ILMN_1701613	RARRES3	0.4752	10.41	0.04563	8.696	12.19	1	1	1	1	0.0102	0.0001979	18979	0.8176	-0.1977	0.05557	107	7.513e-11	-0.1946	0.05176	102	5.443e-10	-0.04679	0.004322	2495	0.4209	-0.01235	0.0003052	14545	0.9495	1.089	0.07536	23069	7.698e-15	Pattern03, Pattern18, Pattern24
ILMN_1687858	CALM2	0.2089	12.96	0.01612	12.02	13.62	1	1	1	1	-0.02881	0.007571	4826	0.03832	0.06011	0.02481	570	5.79e-05	0.0577	0.02195	600	0.0002288	0.02004	0.003829	2997	0.4612	0.009835	0.0009043	9411	0.8878	1.097	0.07539	23056	7.067e-15	Not clustered
ILMN_1712914	SEMA6B	0.1964	7.036	0.02791	6.528	8.523	0.9902	0.9913	0.9929	1	-0.004971	0.000209	18850	0.8126	0.09346	0.05521	110	8.788e-11	0.089	0.04838	121	2.454e-09	0.03391	0.01009	372	0.1362	0.01816	0.002931	3133	0.7368	1.088	0.07539	23070	7.699e-15	Pattern41, Pattern43
ILMN_1742548	GFI1B	0.3766	7.403	0.05087	6.581	9.144	0.9975	1	0.9964	1	-0.1495	0.0493	307	5.809e-10	-0.114	0.02251	698	0.0001474	-0.1013	0.01721	903	0.001584	-0.06943	0.0116	245	0.09602	-0.05151	0.006248	726	0.5132	1.091	0.07541	23073	7.86e-15	Pattern02
ILMN_1673305	RHOC	0.3831	9.424	0.04065	8.12	10.58	1	1	1	1	0.01168	0.0002592	18354	0.7893	-0.1872	0.04979	134	1.072e-09	-0.1778	0.04337	150	2.363e-08	-0.06981	0.009612	444	0.1453	-0.03836	0.002922	3144	0.7373	1.096	0.07549	23049	6.724e-15	Not selected
ILMN_1724266	LYPD2	0.729	8.383	0.08696	6.505	11.07	1	0.9826	1	1	0.0778	0.003144	8791	0.2314	-0.4845	0.09134	33	3.316e-18	-0.4723	0.08384	33	1.629e-16	-0.1332	0.00958	450	0.1464	-0.04961	0.0014	7019	0.8435	1.113	0.07549	23040	6.277e-15	Pattern11
ILMN_1751561	CAMK1D	0.2112	7.905	0.02672	7.283	8.564	1	1	1	1	0.01729	0.002049	10871	0.3589	-0.1117	0.06394	74	1.654e-12	-0.1069	0.0566	82	6.063e-11	-0.0385	0.01055	320	0.1247	-0.01959	0.002793	3381	0.7391	1.112	0.07549	23036	6.214e-15	Pattern14
ILMN_1750321	TRANK1	0.2828	8.17	0.03462	7.385	9.123	1	1	1	1	-0.04517	0.008527	4348	0.0259	-0.122	0.04684	153	4.055e-09	-0.12	0.04355	149	2.183e-08	-0.02919	0.003725	3112	0.4704	-0.00796	0.000278	14885	0.9547	1.098	0.07551	23045	6.619e-15	Pattern18
ILMN_1674817	C1orf115	0.1808	7.028	0.02572	6.516	7.995	0.9902	0.9913	0.9858	0.9925	-0.04282	0.01498	2465	0.001735	0.06939	0.02983	412	6.738e-06	0.06235	0.02336	536	0.0001278	0.03968	0.01355	145	0.06076	0.02865	0.006963	544	0.4688	1.095	0.07553	23051	6.751e-15	Not clustered
ILMN_2376108	PSMB9	0.4477	10.11	0.04428	8.558	11.78	1	1	1	1	-1.191e-05	2.651e-10	23201	0.9999	-0.1566	0.03424	303	1.042e-06	-0.1516	0.0308	315	5.55e-06	-0.04744	0.00436	2442	0.4202	-0.02063	0.0008163	9990	0.8942	1.096	0.07553	23048	6.713e-15	Pattern18
ILMN_1904809		0.07415	6.461	0.01148	6.258	6.801	0.02457	0.06957	0.02491	0.06767	0.0002558	3.099e-06	22653	0.9809	0.01691	0.01012	2182	0.02295	0.01399	0.00669	3214	0.09197	0.01437	0.01014	363	0.1354	0.0119	0.006718	605	0.4807	1.089	0.07555	23066	7.534e-15	Pattern45
ILMN_2358560	TIAM2	0.2745	7.138	0.03846	6.4	8.502	0.9828	0.9565	0.9893	0.985	0.02542	0.002547	9821	0.2936	-0.166	0.08132	43	4.322e-16	-0.1598	0.07301	45	2.929e-14	-0.05317	0.01159	247	0.09602	-0.02489	0.002645	3644	0.7484	1.111	0.07555	23033	6.137e-15	Pattern11, Pattern52
ILMN_1687533	SEMA4D	0.2367	11.34	0.02088	10.21	12.21	1	1	1	1	-0.01607	0.001609	12028	0.4282	-0.08678	0.03511	290	7.096e-07	-0.08121	0.02967	341	8.939e-06	-0.03705	0.008884	561	0.1678	-0.02268	0.003301	2626	0.7101	1.088	0.07556	23058	7.088e-15	Pattern02
ILMN_1692177	TSC22D1	0.6498	9.158	0.07095	7.283	11.26	1	1	1	1	-0.2889	0.05629	236	2.321e-11	-0.2329	0.02896	433	9.845e-06	-0.2137	0.02355	527	0.0001183	-0.1162	0.01001	381	0.1384	-0.07843	0.00449	1521	0.6303	1.099	0.07559	23041	6.281e-15	Not selected
ILMN_1714364	PTK2	0.3931	9.035	0.04351	7.65	10.2	1	1	1	1	-0.3171	0.1879	33	5.389e-41	-0.1543	0.04091	204	5.741e-08	-0.1406	0.03301	275	2.137e-06	-0.08056	0.01549	84	0.03988	-0.05569	0.00738	458	0.4481	1.099	0.07559	23036	6.214e-15	Pattern02, Pattern48
ILMN_1800602	GCA	0.3104	11.77	0.02637	10.42	12.93	1	1	1	1	-0.01006	0.0004324	17015	0.7186	0.09002	0.02589	524	3.694e-05	0.07781	0.01884	780	0.0008179	0.06345	0.01786	47	0.0207	0.04969	0.01075	103	0.3383	1.061	0.07559	23101	1.038e-14	Not clustered
ILMN_1730670	FSTL3	0.1721	7.158	0.02404	6.426	7.758	0.9951	1	0.9964	0.9925	-0.02455	0.00811	4548	0.03071	0.0346	0.01212	1812	0.009977	0.02603	0.006711	3200	0.09136	0.0395	0.02194	20	0.006798	0.03489	0.01658	13	0.1365	1.074	0.07563	23074	7.897e-15	Not clustered
ILMN_2094061	IMPA2	0.2687	10.12	0.02655	9.016	10.95	1	1	1	1	-0.02953	0.00495	6613	0.1124	0.09081	0.03513	288	7.039e-07	0.08026	0.02677	419	3.035e-05	0.05713	0.01931	33	0.0152	0.04293	0.01081	99	0.3383	1.075	0.07563	23075	7.911e-15	Pattern29
ILMN_2094313	ZDHHC1	0.2974	8.698	0.03419	7.794	9.698	1	1	1	1	-0.0906	0.02979	910	3.065e-06	-0.1045	0.03049	401	5.002e-06	-0.0956	0.0247	477	7.41e-05	-0.05296	0.01088	297	0.1142	-0.03605	0.004973	1231	0.5985	1.094	0.07563	23044	6.487e-15	Pattern42, Pattern49, Pattern52
ILMN_1810725	FAM129A	0.4741	9.043	0.05243	7.377	10.54	1	1	1	1	-0.08405	0.01132	3314	0.008145	0.2387	0.06897	65	1.5e-13	0.226	0.05998	75	1.23e-11	0.09178	0.01416	121	0.05334	0.0518	0.004634	1425	0.6213	1.086	0.07564	23057	7.081e-15	Pattern14, Pattern21
ILMN_2216637	STK32B	0.145	6.937	0.0209	6.377	7.458	0.9828	0.9913	0.9929	0.9925	0.03564	0.01946	1763	0.0002607	0.06395	0.04773	150	2.662e-09	0.06264	0.044	147	1.769e-08	0.01642	0.004368	2433	0.4202	0.005337	0.0004636	12706	0.936	1.11	0.07564	23030	5.915e-15	Not clustered
ILMN_1794677	TMC6	0.271	9.287	0.02918	8.416	10.78	1	1	1	1	0.02462	0.003587	8164	0.1935	-0.1034	0.0474	151	3.12e-09	-0.09259	0.03721	210	3.538e-07	-0.06026	0.02236	16	0.006762	-0.04388	0.01191	60	0.3211	1.079	0.07565	23083	8.396e-15	Pattern11
ILMN_1763907	CENPW	0.2001	7.819	0.02558	6.538	8.463	0.9975	1	0.9964	1	0.005351	0.0002845	18136	0.7776	0.06411	0.03052	400	4.939e-06	0.05573	0.02251	571	0.0001823	0.04399	0.01995	29	0.01257	0.03413	0.01185	62	0.3211	1.105	0.07567	23031	5.937e-15	Pattern04, Pattern29
ILMN_1771385	GBP4	0.5212	9.166	0.05687	6.712	12.02	1	1	1	1	0.009548	8.709e-05	20367	0.8849	-0.2873	0.05891	90	1.696e-11	-0.2835	0.05509	86	1.233e-10	-0.06581	0.004291	2534	0.4218	-0.01566	0.0002471	15326	0.9577	1.124	0.07567	23023	5.728e-15	Pattern18
ILMN_2371280	CSF3R	0.2751	12.82	0.02146	11.51	13.65	1	1	1	1	-0.02503	0.00256	9786	0.2923	0.09669	0.02862	444	1.138e-05	0.08859	0.02321	538	0.0001367	0.04867	0.01006	374	0.1375	0.033	0.004556	1478	0.6259	1.089	0.07567	23045	6.619e-15	Not selected
ILMN_1772163	PRKY	0.4843	6.833	0.07088	6.183	7.98	0.03686	0.03478	1	0.9925	0.9072	0.9012	1	0	-0.0502	0.02086	795	0.0002919	-0.04578	0.01673	951	0.001912	-0.02607	0.007814	778	0.2103	-0.01798	0.003628	2255	0.6865	1.107	0.0757	23024	5.754e-15	Pattern48
ILMN_2348503	PPIE	0.2282	8.406	0.02715	7.475	8.999	1	1	1	1	0.01964	0.003617	8118	0.1913	-0.03071	0.006634	3541	0.08561	-0.02129	0.003102	6383	0.3276	-0.04215	0.01735	55	0.02294	-0.03838	0.01385	32	0.231	1.092	0.0757	23064	7.349e-15	Not selected
ILMN_1653469	RPL12	0.3628	12.05	0.03012	10.43	13.05	1	1	1	1	0.0439	0.00835	4423	0.02789	-0.09582	0.02996	411	6.323e-06	-0.09044	0.0257	447	4.817e-05	-0.03789	0.006506	1127	0.2879	-0.02189	0.002141	4757	0.7765	1.097	0.07575	23035	6.19e-15	Not clustered
ILMN_1672120	KRT73	0.1943	6.61	0.0294	6.278	7.875	0.371	0.1652	0.5587	0.5113	0.07913	0.04139	466	1.939e-08	-0.05151	0.01367	1537	0.005419	-0.04407	0.009668	2083	0.03038	-0.0381	0.01038	339	0.1281	-0.03031	0.006369	690	0.5038	1.087	0.07575	23063	7.182e-15	Pattern24
ILMN_1720513	SETBP1	0.2698	7.589	0.03555	6.788	8.78	1	1	1	1	0.0477	0.01013	3684	0.01345	-0.1485	0.07407	57	1.3e-14	-0.142	0.06559	59	9.4e-13	-0.05165	0.01244	192	0.08043	-0.02653	0.00339	2515	0.7056	1.114	0.07575	23019	5.56e-15	Pattern11, Pattern31
ILMN_1784203	ACRBP	0.7072	10.11	0.06993	7.54	12.42	1	1	1	1	-0.2212	0.03215	802	1.085e-06	-0.2404	0.02932	425	8.372e-06	-0.2217	0.02408	496	9.641e-05	-0.1153	0.009365	473	0.1555	-0.07609	0.004018	1899	0.6563	1.086	0.07575	23053	6.965e-15	Not clustered
ILMN_1682037	FBXL8	0.1162	6.679	0.0174	6.338	7.092	0.683	0.8174	0.7865	0.8195	0.008321	0.002086	10787	0.3533	0.02673	0.01611	1195	0.002049	0.02229	0.01089	1797	0.01896	0.02202	0.01518	91	0.04298	0.01807	0.009943	149	0.3613	1.076	0.07576	23072	7.725e-15	Not clustered
ILMN_1786612	PSME2	0.4613	10.98	0.04201	9.518	12.75	1	1	1	1	0.03292	0.002688	9545	0.278	-0.1358	0.03429	302	1.02e-06	-0.1313	0.03078	317	5.563e-06	-0.04171	0.004488	2337	0.4103	-0.01848	0.0008727	9621	0.8902	1.091	0.07577	23042	6.341e-15	Pattern03, Pattern18
ILMN_1688480	CCND1	0.1327	6.773	0.01959	6.449	7.537	0.8968	0.8522	0.9573	0.8797	0.03879	0.02331	1358	5.032e-05	-0.0575	0.03916	228	1.22e-07	-0.05281	0.03202	293	3.263e-06	-0.02844	0.0133	155	0.06455	-0.0191	0.005971	818	0.5277	1.082	0.07578	23053	6.965e-15	Pattern02, Pattern48
ILMN_2214678	MXD1	0.3435	9.114	0.03769	8.089	10.41	1	1	1	1	-0.1758	0.08866	84	4.945e-18	0.04072	0.003897	5666	0.2348	0.03219	0.002342	7764	0.4215	0.04043	0.005334	1731	0.35	0.03474	0.003781	2106	0.6756	1.079	0.0758	23061	7.165e-15	Not selected
ILMN_1683023	PDGFC	0.2923	7.819	0.03739	6.613	8.803	1	1	1	0.9925	-0.102	0.04482	388	4.267e-09	0.08881	0.02657	500	2.769e-05	0.07995	0.02085	648	0.0003651	0.05021	0.01179	230	0.09309	0.03606	0.005978	816	0.5277	1.079	0.07581	23082	8.101e-15	Pattern29
ILMN_2245305	ABHD12	0.1959	7.576	0.02586	7.018	8.349	1	1	1	1	0.007985	0.0007649	15130	0.6134	0.08081	0.05856	91	1.991e-11	0.07491	0.04899	113	1.945e-09	0.03727	0.0173	58	0.02294	0.02402	0.007298	473	0.4538	1.093	0.07582	23032	5.952e-15	Pattern36
ILMN_1684585	ACSL1	0.423	9.795	0.04319	7.941	11.22	1	1	1	1	-0.04625	0.006954	5185	0.04924	0.09346	0.02136	768	0.0002363	0.0782	0.01459	1197	0.004411	0.07594	0.01958	31	0.01413	0.06211	0.0128	48	0.2662	1.09	0.07583	23062	7.169e-15	Pattern04, Pattern42
ILMN_2243912	RAB37	0.4707	8.558	0.055	7.018	10.1	1	1	1	1	-0.09701	0.01695	2113	0.0007566	-0.1664	0.0379	248	2.086e-07	-0.157	0.03253	283	2.64e-06	-0.06625	0.008342	654	0.1904	-0.03849	0.002799	3369	0.7391	1.081	0.07583	23055	6.97e-15	Not selected
ILMN_1674236	HSPB1	0.4047	9.787	0.04135	8.53	12.98	1	1	1	1	-0.147	0.04147	462	1.879e-08	-0.1664	0.04141	198	4.616e-08	-0.1584	0.03617	225	5.521e-07	-0.06061	0.007632	823	0.218	-0.0326	0.002203	4576	0.7756	1.101	0.07587	23017	5.515e-15	Not clustered
ILMN_2332553	MSRB3	0.169	6.772	0.02495	6.41	7.546	0.9042	0.8348	0.8363	0.7293	-0.06424	0.03986	514	3.752e-08	-0.0645	0.03126	373	3.685e-06	-0.06151	0.02735	402	2.383e-05	-0.02303	0.005533	1578	0.3444	-0.01215	0.00152	6576	0.8313	1.101	0.07588	23010	5.435e-15	Not selected
ILMN_1690223	CNTNAP2	0.1782	6.456	0.0276	6.142	10.75	0.04668	0.1304	0.04626	0.1579	0.009207	0.0006588	15648	0.6447	0.04807	0.01342	1585	0.005932	0.04455	0.01107	1751	0.0177	0.02223	0.003985	2837	0.4463	0.01435	0.00161	6254	0.8243	1.092	0.07589	23043	6.473e-15	Not clustered
ILMN_1718071	AGTPBP1	0.2875	9.701	0.02964	8.582	10.49	1	1	1	1	0.002787	4.398e-05	21197	0.9199	0.07891	0.02634	511	3.043e-05	0.07587	0.02337	534	0.0001271	0.02583	0.003918	2913	0.4515	0.01241	0.0008884	9526	0.8885	1.093	0.07591	23025	5.757e-15	Pattern09, Pattern12
ILMN_1769394	PLCD1	0.1429	6.983	0.02047	6.458	7.57	0.9951	0.9913	0.9929	0.9925	0.001054	2.013e-05	21848	0.9471	-0.03844	0.02001	863	0.000409	-0.03449	0.01555	1082	0.003021	-0.02222	0.009282	486	0.1569	-0.01612	0.004768	1350	0.61	1.103	0.07592	23018	5.528e-15	Not clustered
ILMN_1701512	KIAA0391	0.1806	8.566	0.02108	8.005	9.128	1	1	1	1	0.01219	0.001378	12744	0.4705	0.07841	0.04268	182	2.682e-08	0.0781	0.04059	170	8.243e-08	0.01509	0.002194	5558	0.6431	0.00127	1.554e-05	21150	0.9925	1.118	0.07593	23002	5.055e-15	Pattern27, Pattern28
ILMN_1705066	BTBD11	0.4117	8.535	0.04823	7.246	9.804	1	1	1	1	-0.07714	0.009642	3874	0.01638	-0.1485	0.02697	485	2.339e-05	-0.1415	0.02354	529	0.0001183	-0.05356	0.004867	2023	0.3853	-0.02852	0.001356	7184	0.8468	1.092	0.07593	23022	5.722e-15	Not clustered
ILMN_1733259	ADORA3	0.2677	7.105	0.03767	6.498	9.191	0.9951	0.9913	0.9929	0.9925	0.006428	0.0001485	19531	0.8446	0.1141	0.03495	291	7.632e-07	0.1092	0.03079	316	5.563e-06	0.03936	0.005776	1446	0.3304	0.02005	0.001485	6704	0.8343	1.096	0.07594	23020	5.565e-15	Pattern42, Pattern43
ILMN_1691539	LAT	0.4547	7.934	0.05731	6.689	9.634	1	1	1	1	-0.1524	0.03809	566	8.189e-08	-0.1518	0.02932	426	8.372e-06	-0.1387	0.02369	519	0.0001118	-0.07757	0.01063	315	0.1221	-0.05303	0.004897	1281	0.5997	1.092	0.07596	23028	5.859e-15	Pattern02
ILMN_1755423	PTCRA	0.2934	7.041	0.04168	6.465	8.694	0.9877	0.9913	0.968	0.9098	-0.1335	0.06198	188	1.691e-12	-0.09294	0.02393	619	8.243e-05	-0.08467	0.01917	747	0.0007257	-0.04866	0.009104	516	0.1625	-0.03368	0.004274	1676	0.6436	1.091	0.07596	23034	6.183e-15	Not selected
ILMN_2345353	LST1	0.3379	11.39	0.02966	10.23	12.59	1	1	1	1	-0.009716	0.0004832	16682	0.7004	-0.1256	0.06035	85	8.748e-12	-0.1202	0.05338	93	2.663e-10	-0.04333	0.00997	387	0.1386	-0.02207	0.002633	3674	0.7487	1.077	0.07596	23059	7.114e-15	Not selected
ILMN_1772302	MTHFS	0.2481	9.142	0.02714	8.379	10.08	1	1	1	1	0.01439	0.0009708	14215	0.5598	0.04883	0.008361	2780	0.04434	0.03925	0.00522	4127	0.1565	0.04596	0.01028	349	0.1318	0.03902	0.007149	499	0.4642	1.088	0.07599	23038	6.238e-15	Not clustered
ILMN_1656537	SNRPN	0.4041	8.569	0.04716	7.281	10	1	1	1	1	-0.06137	0.007526	4845	0.03906	-0.1066	0.01709	1098	0.001372	-0.09368	0.01275	1464	0.009068	-0.06919	0.009995	385	0.1384	-0.05262	0.005625	925	0.5599	1.101	0.07601	23005	5.171e-15	Pattern02
ILMN_1709233	F5	0.4072	8.423	0.04834	7.121	9.868	1	1	1	1	-0.06836	0.01283	2918	0.004313	0.1426	0.04224	185	3.275e-08	0.1304	0.03433	244	1.26e-06	0.0726	0.0152	90	0.04286	0.04953	0.007067	514	0.4679	1.11	0.07601	22995	4.934e-15	Pattern01
ILMN_1743130	PTGFRN	0.1491	6.744	0.02211	6.343	7.364	0.8673	0.9565	0.7473	0.8872	-0.02488	0.00819	4511	0.02972	0.1056	0.1112	20	1.809e-22	0.1043	0.1045	20	6.253e-21	0.02385	0.007869	770	0.2066	0.005399	0.0004338	13015	0.9389	1.137	0.07601	22994	4.854e-15	Pattern29, Pattern43
ILMN_1680925	SLC9A3R1	0.2207	10.33	0.02136	9.548	11.1	1	1	1	1	-0.003109	6.284e-05	20793	0.9035	-0.06658	0.02152	757	0.000221	-0.05491	0.01432	1233	0.004903	-0.05722	0.02207	18	0.006798	-0.0475	0.01487	22	0.2088	1.072	0.07602	23089	9.381e-15	Pattern24
ILMN_1708721	RABGAP1L	0.4518	8.585	0.05262	7.511	10.44	1	1	1	1	-0.1307	0.03115	849	1.68e-06	-0.1119	0.01762	1042	0.001111	-0.09617	0.01261	1492	0.009575	-0.08114	0.01286	174	0.07184	-0.06413	0.00782	374	0.4343	1.093	0.07604	23016	5.49e-15	Not clustered
ILMN_1671260	WLS	0.2752	7.42	0.03709	6.433	8.437	1	1	1	0.9925	0.01479	0.0009536	14291	0.5638	0.07946	0.02059	821	0.0003227	0.07007	0.0155	1093	0.003069	0.05062	0.0116	244	0.09602	0.03823	0.006463	669	0.4968	1.102	0.07607	22998	4.965e-15	Not selected
ILMN_2199439	CA2	0.6312	10.47	0.06029	8.608	12.43	1	1	1	1	-0.1277	0.01099	3411	0.009362	-0.2628	0.03513	289	7.039e-07	-0.2478	0.03012	325	7.492e-06	-0.1047	0.007744	789	0.2149	-0.06086	0.002594	3732	0.7537	1.1	0.07607	23001	5.006e-15	Not selected
ILMN_1777759	FIGNL2	0.287	7.16	0.04008	6.572	8.261	0.9877	0.9913	0.9964	0.985	0.02621	0.002149	10656	0.344	0.09742	0.02222	725	0.0001635	0.0902	0.01835	816	0.0009996	0.04535	0.006684	1073	0.2754	0.02939	0.002746	3467	0.7409	1.091	0.07608	23015	5.486e-15	Pattern43
ILMN_2091920	PTCRA	0.6571	9.394	0.06995	7.178	11.37	1	1	1	1	-0.3177	0.06664	150	2.031e-13	-0.2108	0.02349	649	9.752e-05	-0.1931	0.01901	757	0.0007755	-0.1064	0.0083	664	0.1913	-0.0722	0.003746	2138	0.6776	1.099	0.07608	23003	5.058e-15	Pattern02
ILMN_1668092	ESAM	0.63	8.43	0.07473	6.647	10.56	1	1	1	1	-0.279	0.05768	218	1.255e-11	-0.207	0.02518	552	4.985e-05	-0.1882	0.0201	690	0.0004966	-0.1101	0.009878	407	0.1386	-0.07676	0.004716	1382	0.6144	1.096	0.07609	23006	5.222e-15	Pattern02
ILMN_1726421	METTL9	0.2646	7.462	0.03546	6.564	8.582	0.9975	1	1	1	-0.04033	0.01365	2735	0.003055	0.0645	0.02642	508	2.93e-05	0.06259	0.02388	503	0.000105	0.01881	0.003122	3850	0.5354	0.007741	0.0005192	12192	0.9296	1.092	0.07609	23009	5.35e-15	Pattern09
ILMN_1662932	LCP1	0.2239	14.05	0.01593	13.24	14.85	1	1	1	1	-0.0387	0.01403	2663	0.002586	0.01928	0.002639	7414	0.3686	0.01052	0.0007617	13183	0.7066	0.03755	0.01389	131	0.05673	0.03569	0.01204	57	0.3211	1.081	0.0761	23065	7.438e-15	Not clustered
ILMN_2283388	C20orf24	0.2127	11.17	0.01903	10.43	12.36	1	1	1	1	0.008839	0.0006259	15845	0.6538	0.06013	0.02165	749	0.0002098	0.05632	0.01827	821	0.001033	0.02548	0.005398	1676	0.3487	0.01552	0.001958	5184	0.7966	1.089	0.07611	23012	5.449e-15	Pattern05, Pattern08
ILMN_1703471	ATF6	0.1901	9.263	0.02053	8.559	10.01	1	1	1	1	-0.01487	0.001881	11291	0.3835	0.05462	0.01899	940	0.0006246	0.0497	0.01515	1129	0.003535	0.0288	0.007333	883	0.2381	0.02001	0.003451	2456	0.6976	1.098	0.07614	22999	4.993e-15	Pattern19, Pattern27
ILMN_2335704	NCF4	0.3456	9.973	0.03466	8.248	11.13	1	1	1	1	-0.03341	0.004945	6621	0.1125	0.2084	0.1444	13	5.333e-30	0.2072	0.1377	13	2.145e-28	0.04121	0.007844	772	0.2087	0.004552	0.000107	17939	0.9745	1.125	0.07614	22986	4.583e-15	Not clustered
ILMN_1782567	GUCY1B3	0.2156	6.834	0.03154	6.357	7.987	0.8968	0.8696	0.8861	0.8045	-0.05631	0.02192	1482	9.157e-05	-0.06524	0.02248	701	0.0001489	-0.05693	0.0166	966	0.002004	-0.04392	0.01414	123	0.05334	-0.03385	0.00822	314	0.4191	1.079	0.07615	23039	6.25e-15	Pattern02
ILMN_1804279	PTPRC	0.2832	7.042	0.04022	6.41	8.146	0.9681	0.9478	0.9431	0.9323	0.02476	0.003131	8815	0.2325	-0.1022	0.03997	216	8.631e-08	-0.09698	0.03471	241	1.056e-06	-0.03833	0.007808	780	0.2105	-0.02117	0.002374	4180	0.7671	1.105	0.07616	22991	4.686e-15	Pattern11, Pattern14
ILMN_1736042	ME1	0.1794	6.863	0.02614	6.37	7.622	0.9509	0.9652	0.9253	0.9248	-0.04662	0.02041	1634	0.0001755	0.05919	0.02509	559	5.139e-05	0.05295	0.01944	733	0.0006473	0.03479	0.01203	214	0.08852	0.02542	0.006305	714	0.506	1.068	0.07621	23071	7.721e-15	Not clustered
ILMN_1753347	DEFA4	0.5612	7.074	0.07932	6.319	11.04	0.9287	0.9478	0.9253	0.9323	0.1393	0.01577	2313	0.001249	0.1582	0.01543	1290	0.002671	0.134	0.01073	1826	0.02021	0.1222	0.01278	178	0.07292	0.09852	0.008069	336	0.4287	1.093	0.07621	23008	5.291e-15	Pattern54
ILMN_1781416	FRAT1	0.2666	8.459	0.03151	7.35	9.293	1	1	1	1	-0.02126	0.0028	9307	0.2669	0.08402	0.03275	343	1.923e-06	0.07435	0.02497	470	6.569e-05	0.05253	0.01777	52	0.0207	0.03937	0.009873	156	0.3613	1.083	0.07622	23021	5.634e-15	Pattern42
ILMN_2193213	DEFA1	1.442	8.356	0.1726	6.295	14.24	0.9435	0.9739	0.9359	0.9624	0.2054	0.005356	6252	0.09547	0.3794	0.01371	1530	0.005313	0.3152	0.009181	2215	0.03668	0.3169	0.01328	156	0.06472	0.2611	0.008747	241	0.4049	1.085	0.07622	23029	5.91e-15	Pattern54
ILMN_1738401	FOXC1	0.1736	6.729	0.02579	6.354	8.069	0.8575	0.7043	0.7936	0.6391	-0.04173	0.01629	2217	0.001004	-0.07459	0.03951	222	1.052e-07	-0.07003	0.03364	258	1.672e-06	-0.03093	0.009432	467	0.1522	-0.01854	0.003375	2529	0.7074	1.107	0.07627	22975	4.365e-15	Pattern02
ILMN_2235975	FXYD5	0.2306	7.277	0.03169	6.639	8.226	1	1	1	1	-0.05016	0.01427	2591	0.002353	-0.07416	0.02364	634	9.288e-05	-0.07101	0.02081	651	0.0003699	-0.02539	0.003847	2976	0.4597	-0.01283	0.0009621	9081	0.8829	1.106	0.07627	22976	4.394e-15	Pattern02
ILMN_1729691	SLC16A6	0.2126	7.764	0.02739	6.997	8.723	1	1	1	1	-0.003494	0.0001101	20039	0.8682	0.08501	0.04867	142	1.767e-09	0.08242	0.04402	146	1.763e-08	0.02513	0.005903	1381	0.323	0.01055	0.001046	8603	0.8775	1.07	0.07628	23050	6.741e-15	Not clustered
ILMN_1711514	COCH	0.2423	6.78	0.03574	6.325	9.274	0.7838	0.8435	0.7544	0.8271	-0.007837	0.0002629	18319	0.7876	0.06744	0.01455	1397	0.003825	0.06085	0.0114	1686	0.01557	0.03761	0.006282	1228	0.2975	0.02685	0.003107	2891	0.7212	1.1	0.07633	22983	4.535e-15	Pattern32
ILMN_2302757	FCGBP	0.4949	7.33	0.06751	6.418	9.983	0.9926	0.9739	0.9929	0.9398	-0.2261	0.05236	277	1.408e-10	-0.2246	0.04075	208	6.101e-08	-0.2193	0.03732	205	3.437e-07	-0.06035	0.004084	2745	0.4365	-0.02155	0.0005193	12189	0.9296	1.114	0.07636	22967	4.146e-15	Pattern21, Pattern42, Pattern48
ILMN_1661755	FAM129B	0.2892	10.58	0.02734	9.792	11.85	1	1	1	1	-0.02936	0.004185	7412	0.1525	0.1512	0.08325	41	1.692e-16	0.1516	0.08029	35	9.376e-16	0.02529	0.003234	3715	0.5208	-0.001521	1.22e-05	21376	0.9938	1.099	0.07637	22979	4.451e-15	Not clustered
ILMN_1758529	P2RX1	0.3939	9.191	0.04286	8.038	10.26	1	1	1	1	-0.05193	0.005494	6142	0.09018	-0.1066	0.01738	1066	0.001226	-0.08829	0.01161	1643	0.01436	-0.08999	0.01721	62	0.02294	-0.07437	0.01144	77	0.3211	1.098	0.07638	23026	5.791e-15	Not clustered
ILMN_1795561	CAMK1D	0.1873	7.528	0.02488	6.94	8.077	1	1	1	1	0.01992	0.003245	8633	0.2222	-0.08608	0.04539	163	7.816e-09	-0.083	0.04063	169	8.139e-08	-0.02721	0.006296	1221	0.2968	-0.01252	0.001337	7283	0.8476	1.111	0.07638	22962	4.073e-15	Not selected
ILMN_1803686	ADA	0.3694	8.975	0.04116	7.458	10.09	1	1	1	1	0.0444	0.00475	6809	0.1217	-0.1387	0.03478	293	8.237e-07	-0.1311	0.02995	333	7.989e-06	-0.05411	0.007353	878	0.2367	-0.03092	0.00238	4156	0.7671	1.098	0.07638	22981	4.504e-15	Pattern11
ILMN_1711786	NFE2	0.2816	11.56	0.02436	10.64	12.56	1	1	1	1	-0.08979	0.02811	1009	6.314e-06	0.08742	0.02048	830	0.0003376	0.08112	0.01697	926	0.001743	0.04	0.005954	1361	0.3195	0.02565	0.002391	4125	0.7671	1.084	0.07639	23004	5.169e-15	Not clustered
ILMN_1808590	GUCY1A3	0.5292	8.158	0.06486	6.931	10.45	1	1	1	1	-0.1069	0.01359	2747	0.003129	-0.188	0.03184	361	2.853e-06	-0.1731	0.02608	434	4.124e-05	-0.09152	0.01047	329	0.1269	-0.0609	0.004583	1464	0.6227	1.091	0.07639	22992	4.739e-15	Pattern02
ILMN_1812700	LIPC	0.1203	6.565	0.01832	6.277	7.674	0.3587	0.2174	0.2989	0.188	-0.01783	0.005932	5846	0.07496	-0.03944	0.02181	743	0.0001958	-0.03517	0.01677	948	0.00188	-0.02359	0.01083	301	0.1152	-0.01737	0.005744	882	0.5529	1.093	0.07639	22999	4.993e-15	Not selected
ILMN_1855693	LOC283089	0.4277	7.473	0.05723	6.521	9.397	1	1	0.9929	0.9925	-0.1228	0.02567	1151	1.854e-05	-0.1717	0.03848	235	1.655e-07	-0.1592	0.03202	294	3.263e-06	-0.07887	0.01127	265	0.1048	-0.05071	0.004636	1424	0.6213	1.093	0.07639	22990	4.669e-15	Not clustered
ILMN_2041293	SQLE	0.2161	7.111	0.03039	6.5	8.102	0.9926	1	0.9893	1	0.01937	0.00291	9138	0.2549	0.07523	0.03289	339	1.812e-06	0.07229	0.02919	353	1.095e-05	0.02478	0.004954	1958	0.3799	0.01199	0.001148	8141	0.8631	1.086	0.07639	23007	5.235e-15	Pattern12, Pattern29
ILMN_1668559	RGS10	0.448	9.495	0.04719	8.188	11.41	1	1	1	1	-0.1443	0.03255	788	9.081e-07	-0.1183	0.0169	1112	0.001488	-0.1019	0.01214	1569	0.01153	-0.0849	0.01208	211	0.08788	-0.06687	0.007289	475	0.4538	1.099	0.0764	22987	4.603e-15	Pattern02
ILMN_2337928	CXCR5	0.2147	6.535	0.03285	6.153	8.548	0.2506	0.287	0.2242	0.3835	0.03049	0.005015	6541	0.1097	0.06273	0.01594	1218	0.002198	0.05755	0.0129	1440	0.008559	0.03128	0.005502	1604	0.3448	0.0211	0.002434	4037	0.7665	1.082	0.0764	23013	5.465e-15	Not clustered
ILMN_1763837	ANPEP	0.6812	9.924	0.06864	7.774	11.44	1	1	1	1	-0.2822	0.04908	313	6.383e-10	0.2198	0.0234	652	0.0001015	0.1977	0.01829	819	0.001022	0.1251	0.01053	325	0.125	0.09017	0.005353	1045	0.5753	1.085	0.07643	22997	4.961e-15	Not clustered
ILMN_2371379	ACLY	0.1911	9.774	0.01955	8.84	10.36	1	1	1	1	0.009123	0.0009159	14438	0.5737	0.04547	0.01701	1105	0.001416	0.03967	0.01252	1506	0.009906	0.03065	0.01073	307	0.1194	0.02363	0.006207	739	0.5157	1.095	0.07644	22982	4.505e-15	Not clustered
ILMN_1725661	DEFA1	1.15	7.678	0.1498	6.216	13.67	0.8771	0.913	0.8754	0.9098	0.1825	0.006614	5378	0.05679	0.294	0.01291	1671	0.007302	0.2373	0.008169	2546	0.05369	0.2728	0.01543	85	0.04013	0.2309	0.01071	106	0.3383	1.086	0.07646	23014	5.48e-15	Not selected
ILMN_1740426	RASD1	0.2175	7.121	0.03054	6.447	8.217	0.9951	0.9826	0.9858	0.9925	-0.0003395	6.612e-07	22949	0.9915	-0.06389	0.0175	1056	0.001167	-0.05441	0.01231	1538	0.01079	-0.04821	0.01383	135	0.05679	-0.03859	0.008626	264	0.4049	1.08	0.07647	23026	5.791e-15	Pattern29, Pattern31
ILMN_2157435	DYNLRB1	0.3629	10.45	0.03472	9.271	11.6	1	1	1	1	-0.08937	0.02548	1169	1.993e-05	-0.1003	0.02461	581	6.284e-05	-0.0944	0.02096	644	0.0003463	-0.04074	0.005636	1525	0.3377	-0.02404	0.001925	5291	0.7978	1.097	0.07647	22978	4.434e-15	Not selected
ILMN_1655987	STAB1	0.403	9.195	0.04383	7.95	11.02	1	1	1	1	0.1087	0.02842	991	5.542e-06	0.2949	0.1609	10	7.849e-34	0.2937	0.154	10	3.991e-32	0.05681	0.008291	666	0.1913	0.00485	6.889e-05	18904	0.9833	1.174	0.07648	22956	3.948e-15	Not clustered
ILMN_1730867	AZU1	0.252	6.883	0.03662	6.438	8.576	0.9091	0.9478	0.9502	0.9398	0.06341	0.01702	2098	0.0007363	0.05917	0.01126	1954	0.01431	0.05087	0.008029	2602	0.0565	0.0428	0.00818	701	0.1928	0.0338	0.004935	1258	0.5989	1.099	0.07649	22972	4.247e-15	Pattern54
ILMN_2331266	NUMB	0.2004	11.14	0.018	10.03	11.96	1	1	1	1	-0.03982	0.01702	2097	0.0007363	0.03314	0.008962	2560	0.03533	0.02664	0.005599	3844	0.1371	0.0312	0.01102	284	0.1101	0.02649	0.007669	407	0.4343	1.082	0.0765	23010	5.435e-15	Not selected
ILMN_1775486	SSPN	0.108	6.491	0.01664	6.235	7.398	0.07125	0.1304	0.1174	0.2256	0.01537	0.00525	6334	0.09976	0.0374	0.02334	657	0.000104	0.03445	0.01909	751	0.000752	0.0181	0.007585	838	0.22	0.012	0.003267	2663	0.7127	1.099	0.07651	22971	4.237e-15	Pattern32
ILMN_1742167	TUBA1B	0.4565	10.99	0.04154	8.886	12.06	1	1	1	1	-0.02675	0.001707	11754	0.4113	-0.1205	0.02592	522	3.656e-05	-0.1143	0.02241	577	0.0001893	-0.04559	0.005152	1834	0.3637	-0.02538	0.001568	6403	0.8279	1.102	0.07652	22963	4.075e-15	Pattern03
ILMN_1658053	DYNLRB1	0.41	9.779	0.04192	7.985	10.97	1	1	1	1	-0.07705	0.0171	2079	0.0007147	-0.09228	0.01864	967	0.000721	-0.08105	0.01391	1286	0.005779	-0.06006	0.01096	292	0.1115	-0.04572	0.006193	744	0.5157	1.092	0.07653	22996	4.941e-15	Not clustered
ILMN_1713764		0.2172	7.474	0.02906	6.637	8.252	1	1	1	1	-0.003742	0.0001044	20107	0.8725	0.06149	0.02107	782	0.0002683	0.05605	0.01687	938	0.001805	0.03208	0.00796	749	0.2025	0.02217	0.003713	2169	0.6813	1.093	0.07653	22988	4.611e-15	Pattern39
ILMN_1703108	UBE2L6	0.5401	8.739	0.0618	6.751	10.65	1	1	1	1	-0.009591	0.0002092	18848	0.8126	-0.1381	0.0324	351	2.228e-06	-0.1309	0.02801	382	1.809e-05	-0.05263	0.006533	1121	0.2853	-0.02948	0.002027	5015	0.7901	1.098	0.07654	22968	4.176e-15	Pattern18
ILMN_1685703	ACOX2	0.2363	7.325	0.03226	6.461	8.305	0.9951	1	1	1	-0.0285	0.004675	6891	0.1253	0.09521	0.03915	229	1.22e-07	0.09384	0.03648	223	4.769e-07	0.02218	0.00295	4133	0.5515	0.005583	0.0001861	16325	0.9644	1.09	0.07656	22977	4.433e-15	Pattern29
ILMN_1778831	NTSR1	0.2966	6.96	0.04262	6.394	8.559	0.9312	0.9565	0.9146	0.9098	-0.05292	0.008075	4568	0.03114	0.08237	0.01473	1380	0.003535	0.07233	0.01096	1772	0.01847	0.05366	0.00868	594	0.176	0.04086	0.004887	1289	0.5997	1.091	0.07656	22980	4.484e-15	Not clustered
ILMN_2041046	CKS1B	0.2064	7.878	0.0262	7.255	8.744	1	1	1	1	0.01693	0.002319	10272	0.322	-0.09741	0.05748	98	3.185e-11	-0.09534	0.05295	94	3.258e-10	-0.02529	0.005379	1692	0.3487	-0.008424	0.0006056	11494	0.9174	1.092	0.07656	22974	4.342e-15	Not selected
ILMN_1655077	PRDM1	0.343	7.947	0.04316	6.752	9.414	1	1	1	1	0.1383	0.04902	316	6.509e-10	0.1427	0.04098	203	5.589e-08	0.1408	0.03829	191	2.277e-07	0.03248	0.002948	4135	0.5517	0.007569	0.0001597	16815	0.9674	1.098	0.07657	22965	4.096e-15	Pattern24, Pattern32, Pattern43
ILMN_1801710	APBB1IP	0.1876	10.86	0.01728	10.23	11.44	1	1	1	1	-0.003825	0.0001312	19747	0.855	0.0529	0.01875	955	0.0006912	0.04589	0.01367	1320	0.006346	0.03665	0.01249	189	0.07902	0.02853	0.00738	459	0.4481	1.115	0.07657	22942	3.671e-15	Pattern29, Pattern52
ILMN_1777740	C8orf55	0.1974	8.39	0.02352	7.775	9.125	1	1	1	1	0.02386	0.004467	7098	0.1363	-0.04711	0.01307	1643	0.006843	-0.04026	0.009226	2201	0.03606	-0.03498	0.01	383	0.1384	-0.02785	0.006149	757	0.519	1.089	0.07659	22984	4.56e-15	Pattern17
ILMN_1797895	FFAR2	0.3483	7.614	0.04574	6.458	9.669	1	1	1	0.9925	-0.06077	0.009577	3914	0.01676	0.1171	0.02684	491	2.474e-05	0.1101	0.02283	552	0.000161	0.04807	0.006275	1230	0.2981	0.02859	0.002182	4642	0.7758	1.088	0.07659	22989	4.633e-15	Pattern29, Pattern45
ILMN_1676563	HTRA1	0.308	7.116	0.04329	6.372	8.385	0.9853	0.9913	0.9786	0.9699	-0.03052	0.002595	9719	0.2883	0.1589	0.05265	125	2.77e-10	0.1554	0.04846	118	2.413e-09	0.04145	0.004976	1945	0.3777	0.01395	0.0005694	11770	0.9229	1.126	0.0766	22940	3.648e-15	Pattern18, Pattern21
ILMN_2070375	GPR82	0.1509	6.641	0.02273	6.298	7.305	0.5577	0.7478	0.4911	0.7068	-0.01249	0.002141	10674	0.3451	0.08806	0.07973	46	9.091e-16	0.08761	0.0758	40	8.014e-15	0.01736	0.004302	2519	0.4212	0.001863	5.149e-05	19485	0.9854	1.106	0.07661	22951	3.804e-15	Pattern43, Pattern49
ILMN_1660000	SNRPN	0.3953	8.318	0.04752	6.925	9.67	1	1	1	1	-0.03928	0.003489	8297	0.2013	-0.08953	0.01359	1555	0.005571	-0.07646	0.009582	2109	0.03137	-0.06671	0.01047	328	0.1269	-0.05318	0.006455	672	0.4968	1.099	0.07662	22966	4.116e-15	Not selected
ILMN_1657547	CCDC34	0.1924	7.316	0.0263	6.713	8.228	1	1	1	1	0.03632	0.01274	2941	0.004476	-0.07799	0.04445	174	1.168e-08	-0.07252	0.03723	209	3.522e-07	-0.0351	0.0125	187	0.07902	-0.02227	0.005036	1203	0.5913	1.111	0.07663	22941	3.664e-15	Not clustered
ILMN_1680928	DNM3	0.4096	7.354	0.05571	6.362	8.873	0.9877	0.9913	0.9893	0.9699	-0.2072	0.07486	114	4.18e-15	-0.1443	0.02932	427	8.375e-06	-0.1337	0.02428	490	8.852e-05	-0.06684	0.008737	584	0.1737	-0.0432	0.003596	2289	0.6891	1.105	0.07663	22946	3.733e-15	Pattern02
ILMN_2362974	CASP7	0.1154	6.528	0.01768	6.251	6.95	0.2678	0.2	0.306	0.203	0.003294	0.0002639	18310	0.7871	-0.01767	0.005673	4119	0.1226	-0.01537	0.004122	5079	0.2315	-0.01208	0.003678	3157	0.4763	-0.009356	0.002124	4793	0.7786	1.102	0.07663	22954	3.864e-15	Not selected
ILMN_2165289	DEFA1	1.213	7.772	0.156	6.275	13.85	0.8673	0.8957	0.8683	0.9173	0.1931	0.006657	5351	0.05577	0.3152	0.01334	1601	0.006136	0.2593	0.008752	2350	0.04309	0.2738	0.01396	129	0.05537	0.2279	0.009381	191	0.3806	1.088	0.07665	22993	4.814e-15	Not selected
ILMN_1775708	SLC2A3	0.3305	11.69	0.02828	10.6	12.8	1	1	1	1	-0.1758	0.0833	92	7.029e-17	0.084	0.0155	1281	0.002597	0.06958	0.01033	1920	0.0235	0.07102	0.01538	87	0.0402	0.05871	0.01021	136	0.3496	1.063	0.07667	23052	6.834e-15	Pattern21
ILMN_1707748	PIM3	0.1907	7.533	0.02532	6.537	8.374	0.9975	1	1	1	-0.02922	0.006383	5541	0.06227	0.07725	0.03354	320	1.396e-06	0.07288	0.02876	360	1.325e-05	0.03069	0.007349	881	0.2367	0.0178	0.002446	4004	0.7665	1.106	0.07668	22943	3.672e-15	Pattern21, Pattern42
ILMN_2381064	TPD52	0.1071	6.622	0.01617	6.322	7.318	0.4914	0.513	0.6014	0.6466	0.02732	0.01673	2156	0.0008307	0.01162	0.0023	8178	0.4097	0.009566	0.001494	10004	0.5561	0.01006	0.002392	5148	0.6151	0.008368	0.001587	6338	0.8259	1.092	0.07669	22970	4.234e-15	Not selected
ILMN_1713829	PTGES	0.2366	6.612	0.03579	6.187	7.747	0.4914	0.2	0.4698	0.2857	0.01228	0.0006931	15471	0.6345	-0.1085	0.04045	209	7.025e-08	-0.1054	0.03671	220	4.322e-07	-0.03113	0.004624	2227	0.3997	-0.01248	0.0007408	10518	0.8999	1.102	0.0767	22944	3.726e-15	Pattern11, Pattern52
ILMN_2102721	DEFA1	1.108	7.6	0.1458	6.238	13.57	0.8698	0.9043	0.8363	0.8947	0.181	0.006986	5165	0.04861	0.2829	0.01283	1685	0.007516	0.232	0.008368	2477	0.04982	0.2484	0.01373	139	0.0579	0.2074	0.009275	198	0.3891	1.09	0.0767	22985	4.565e-15	Not selected
ILMN_1748915	S100A12	0.5253	11.77	0.04462	10	13.59	1	1	1	1	0.03926	0.002768	9380	0.2698	0.1581	0.03363	315	1.353e-06	0.1515	0.02969	340	8.897e-06	0.05381	0.005407	1669	0.3487	0.02701	0.001348	7222	0.8468	1.115	0.07672	22931	3.464e-15	Pattern04
ILMN_2246956	BCL2	0.1802	6.828	0.02639	6.455	8.982	0.9312	0.9565	0.9253	0.9549	0.02677	0.007015	5143	0.04809	0.03503	0.009039	2530	0.03436	0.0324	0.007416	2862	0.07064	0.01645	0.002768	4437	0.5712	0.01072	0.001135	8205	0.8643	1.089	0.07672	22973	4.282e-15	Pattern12, Pattern24
ILMN_1709925	GPR155	0.1026	6.628	0.01548	6.324	7.288	0.6486	0.5043	0.6441	0.5038	-0.005128	0.0009186	14429	0.5729	-0.02583	0.01742	1060	0.001204	-0.02236	0.01265	1484	0.009439	-0.01806	0.01183	226	0.09309	-0.0141	0.007021	529	0.4679	1.105	0.07673	22938	3.594e-15	Not selected
ILMN_1696584	ORM1	0.3626	6.776	0.05351	6.231	9.074	0.6511	0.6783	0.5089	0.6241	-0.07945	0.01283	2917	0.00431	0.09951	0.01523	1325	0.002871	0.08434	0.0106	1852	0.02126	0.07666	0.01255	184	0.07902	0.06174	0.007909	356	0.4342	1.092	0.07678	22957	4.007e-15	Pattern39
ILMN_1693552	CD300A	0.2759	10.05	0.02745	9.106	11.22	1	1	1	1	0.01923	0.001923	11185	0.377	-0.08443	0.02774	469	1.656e-05	-0.07968	0.02378	510	0.0001089	-0.03343	0.006037	1328	0.3132	-0.01933	0.001986	5111	0.7949	1.099	0.07679	22955	3.878e-15	Not clustered
ILMN_1676088	MSRB3	0.2058	6.947	0.02963	6.494	7.929	0.9902	0.9739	0.968	0.985	-0.08627	0.04707	352	1.536e-09	-0.06472	0.02076	801	0.0003039	-0.05863	0.01644	982	0.002137	-0.03514	0.008499	623	0.1843	-0.02477	0.004124	1807	0.6496	1.101	0.0768	22939	3.626e-15	Pattern02
ILMN_1737644	TMEM219	0.2491	10.16	0.02452	9.335	11.53	1	1	1	1	-0.043	0.01646	2192	0.0009307	-0.04769	0.01538	1299	0.002725	-0.0415	0.01125	1711	0.01653	-0.03252	0.009926	392	0.1386	-0.02518	0.00578	871	0.5485	1.102	0.07682	22969	4.223e-15	Not clustered
ILMN_1770977	TMEM134	0.2151	8.537	0.0252	7.703	9.332	1	1	1	1	0.02829	0.00888	4192	0.02239	-0.07233	0.04375	179	1.606e-08	-0.06769	0.03706	215	3.722e-07	-0.03087	0.01107	281	0.11	-0.0189	0.004148	1781	0.6496	1.105	0.07683	22927	3.428e-15	Not selected
ILMN_1747800	LCNL1	0.08491	6.524	0.01302	6.285	6.956	0.1744	0.06087	0.2278	0.07519	0.00652	0.001579	12100	0.4341	-0.04425	0.05443	116	1.233e-10	-0.04318	0.04984	108	1.33e-09	-0.01201	0.005565	1560	0.3428	-0.004371	0.0007457	10477	0.8997	1.111	0.07684	22920	3.332e-15	Pattern31
ILMN_2313901	PAM	0.441	8.959	0.04922	7.677	10.52	1	1	1	1	-0.04537	0.002772	9373	0.2694	0.09045	0.008253	2824	0.04616	0.08406	0.006834	3135	0.08742	0.04089	0.002341	5257	0.6216	0.02602	0.0009144	9360	0.8872	1.093	0.07686	22952	3.827e-15	Not clustered
ILMN_1660031	P2RY6	0.1824	6.903	0.02642	6.513	8.05	0.9754	1	0.9715	0.9925	-0.002506	5.485e-05	20957	0.9101	0.198	0.2558	3	1.541e-57	0.2027	0.2571	3	8.152e-58	0.01678	0.002551	4839	0.5955	-0.01908	0.004237	1707	0.6464	1.252	0.07689	22932	3.5e-15	Pattern31, Pattern43
ILMN_1750674	SDSL	0.2201	7.702	0.02857	7.065	8.794	1	1	1	1	0.033	0.007197	5040	0.04461	-0.05478	0.01493	1358	0.003264	-0.05097	0.01241	1520	0.01037	-0.02454	0.004159	2669	0.4307	-0.01553	0.001616	6228	0.8243	1.094	0.0769	22945	3.729e-15	Pattern42
ILMN_2140389	TMEM185A	0.3129	7.958	0.03932	7.062	9.239	1	1	1	1	-0.09145	0.03004	892	2.758e-06	-0.07692	0.01637	1168	0.001849	-0.07092	0.01338	1359	0.007123	-0.03696	0.005246	1783	0.3562	-0.02441	0.002226	4524	0.7756	1.106	0.0769	22925	3.417e-15	Pattern02
ILMN_1699908	IL12RB1	0.2381	7.359	0.03236	6.546	8.215	1	1	1	0.9925	0.05831	0.02397	1290	3.819e-05	-0.09936	0.05326	122	2.093e-10	-0.09654	0.04839	120	2.454e-09	-0.02857	0.006113	1293	0.3087	-0.01149	0.000999	8876	0.8793	1.114	0.07692	22909	3.155e-15	Pattern18
ILMN_1666553	SLC25A19	0.2189	8.085	0.02707	6.91	8.834	0.9975	1	1	1	0.03955	0.009532	3930	0.01708	0.07154	0.02353	643	9.662e-05	0.06154	0.01694	930	0.001763	0.05161	0.017	63	0.02471	0.04072	0.01037	129	0.3424	1.098	0.07693	22960	4.058e-15	Not clustered
ILMN_1679357	DEFA1	1.141	7.617	0.1498	6.285	13.77	0.8354	0.8783	0.8256	0.8647	0.177	0.006311	5593	0.06408	0.2759	0.01153	1910	0.01278	0.2226	0.007279	2917	0.07443	0.2566	0.01384	134	0.05679	0.2172	0.009598	178	0.3687	1.091	0.07696	22961	4.07e-15	Not selected
ILMN_1684385	COPB2	0.181	9.124	0.01984	8.551	9.898	1	1	1	1	-0.004751	0.0003594	17553	0.7458	0.02823	0.009479	2375	0.0292	0.02446	0.006854	3123	0.08676	0.01966	0.006381	1183	0.2925	0.01533	0.003747	2137	0.6776	1.092	0.07696	22949	3.77e-15	Not clustered
ILMN_1668277	BLK	0.3137	6.891	0.04553	6.317	10.09	0.8673	0.8783	0.7972	0.9023	0.0207	0.001153	13530	0.5167	0.1306	0.03434	301	9.967e-07	0.1299	0.03255	282	2.626e-06	0.02595	0.001883	6418	0.6745	0.002977	2.454e-05	20672	0.9883	1.107	0.07698	22911	3.174e-15	Pattern32
ILMN_1693428	TNNC2	0.5538	7.93	0.06984	6.571	10.3	1	1	1	0.9925	-0.1686	0.0266	1091	1.236e-05	-0.1841	0.02432	596	7.058e-05	-0.1713	0.02029	678	0.0004586	-0.0822	0.006734	1058	0.2719	-0.05189	0.002631	3675	0.749	1.106	0.07699	22914	3.203e-15	Pattern02
ILMN_1786105	PCBD1	0.1833	7.633	0.02401	7.061	9.092	1	1	1	1	-0.001735	3.297e-05	21481	0.9306	-0.04438	0.01612	1192	0.002043	-0.04258	0.01423	1249	0.005059	-0.01487	0.002513	4908	0.6	-0.007338	0.000595	11567	0.919	1.109	0.07699	22904	3.078e-15	Not clustered
ILMN_2059797	NOL3	0.11	6.786	0.01621	6.434	7.206	0.9533	0.9565	0.9395	0.9624	-0.004587	0.0004917	16634	0.6972	0.03385	0.02002	862	0.0004086	0.0305	0.01568	1060	0.002896	0.01906	0.008811	571	0.1712	0.01367	0.004421	1567	0.6367	1.104	0.07699	22916	3.225e-15	Not clustered
ILMN_1657892	TLR8	0.2836	10.68	0.02656	9.884	11.49	1	1	1	1	-0.009019	0.0004692	16774	0.7053	0.05734	0.01417	1444	0.004477	0.04761	0.009479	2137	0.03262	0.04801	0.0138	137	0.05696	0.03959	0.009102	214	0.3953	1.097	0.07702	22928	3.429e-15	Not selected
ILMN_1847308	FAM168A	0.1766	8.719	0.02026	8.166	9.228	1	1	1	1	-0.01192	0.001388	12715	0.4686	0.05582	0.02276	689	0.0001319	0.05193	0.01897	764	0.000785	0.025	0.00634	1196	0.296	0.01582	0.002483	3931	0.7646	1.101	0.07702	22918	3.303e-15	Not clustered
ILMN_1715131	CCR7	0.2333	6.758	0.03453	6.331	10.96	0.8157	0.8783	0.8007	0.8647	0.01697	0.001346	12841	0.4772	0.07613	0.02026	847	0.0003683	0.07475	0.01872	791	0.0008555	0.01883	0.00172	6901	0.6954	0.005602	0.0001487	17020	0.9694	1.104	0.07703	22908	3.154e-15	Not clustered
ILMN_1755937	ANXA2	0.1844	8.078	0.02282	7.455	8.687	1	1	1	1	-0.02841	0.00858	4326	0.02532	0.05001	0.02004	861	0.0004059	0.04316	0.01448	1214	0.004605	0.03552	0.01403	127	0.05452	0.02789	0.008443	289	0.4103	1.097	0.07704	22933	3.518e-15	Not selected
ILMN_1749403	TSPAN33	0.6031	9.864	0.06114	8.262	11.72	1	1	1	1	-0.2064	0.03239	794	9.708e-07	-0.1759	0.01817	1000	0.0008795	-0.1599	0.01447	1215	0.004614	-0.09339	0.007111	941	0.2502	-0.06509	0.003366	2540	0.708	1.102	0.07705	22913	3.202e-15	Pattern02
ILMN_2399264	SEPT6	0.3287	7.884	0.0417	6.763	8.764	1	1	1	0.9925	-0.02653	0.004867	6696	0.1161	-0.0841	0.03671	265	3.52e-07	-0.07692	0.02977	337	8.627e-06	-0.04286	0.01324	157	0.06572	-0.02926	0.006125	767	0.5191	1.107	0.07705	22905	3.101e-15	Pattern14
ILMN_1665428	GSDMD	0.2406	10.11	0.02379	9.415	11.38	1	1	1	1	0.005356	0.0001551	19455	0.8407	-0.06333	0.0162	1183	0.001985	-0.05918	0.01359	1335	0.006532	-0.02734	0.004192	2635	0.4284	-0.01687	0.001552	6455	0.8289	1.103	0.07706	22910	3.157e-15	Pattern17, Pattern18
ILMN_1711030	OPLAH	0.2462	8.048	0.03059	7.33	9.189	1	1	1	1	-0.1264	0.08874	83	4.779e-18	0.06863	0.02146	760	0.0002269	0.06107	0.01643	983	0.002145	0.04161	0.01095	293	0.1118	0.03081	0.005869	840	0.5403	1.093	0.07707	22935	3.568e-15	Not clustered
ILMN_1730628	RNASE2	0.6153	10.36	0.0594	8.287	12.46	1	1	1	1	-0.003397	1.237e-05	22120	0.9599	0.1484	0.01765	1041	0.001098	0.1393	0.01494	1153	0.003852	0.06168	0.004231	2590	0.4262	0.03703	0.001485	6704	0.8343	1.098	0.07709	22919	3.309e-15	Pattern05
ILMN_1671568	ECHDC2	0.469	8.245	0.05688	6.75	9.652	1	1	1	1	-0.04671	0.002528	9849	0.2962	0.1626	0.02294	677	0.0001224	0.1554	0.02012	687	0.0004935	0.05693	0.003904	2920	0.4536	0.02944	0.001022	8748	0.878	1.109	0.0771	22899	2.976e-15	Not clustered
ILMN_1686373	C15orf26	0.4325	7.213	0.05996	6.38	9.061	0.9681	0.9217	0.9715	0.9474	-0.07392	0.007811	4705	0.03468	-0.1598	0.02748	476	1.86e-05	-0.1499	0.0233	537	0.0001313	-0.06665	0.006638	1090	0.2777	-0.04013	0.002367	4191	0.7671	1.115	0.0771	22887	2.875e-15	Pattern02
ILMN_2149494	NPL	0.3107	9.61	0.03234	8.444	10.57	1	1	1	1	-0.06407	0.01839	1906	0.0004106	0.05217	0.009279	2440	0.0315	0.04259	0.005976	3612	0.1194	0.04656	0.01026	352	0.1324	0.03902	0.006957	548	0.4688	1.096	0.07711	22922	3.356e-15	Pattern05
ILMN_2077905	PTGFRN	0.1184	6.54	0.0181	6.15	7.035	0.312	0.4261	0.2456	0.3759	-0.01847	0.008155	4530	0.03013	0.04186	0.03153	368	3.26e-06	0.04061	0.0285	368	1.476e-05	0.01226	0.003758	3069	0.4687	0.00508	0.0006366	11253	0.9135	1.1	0.07712	22912	3.177e-15	Not selected
ILMN_2167426	ASPHD2	0.2031	7.893	0.02574	7.153	8.702	1	1	1	1	-0.001984	3.511e-05	21423	0.9284	-0.07417	0.03667	266	3.58e-07	-0.07294	0.03402	248	1.441e-06	-0.01792	0.002971	4099	0.5495	-0.005015	0.0002311	15588	0.9589	1.111	0.07712	22888	2.882e-15	Pattern18
ILMN_1695413	ZNF429	0.1423	6.597	0.02156	6.244	7.133	0.4472	0.3391	0.4911	0.3609	-0.0004913	3.475e-06	22627	0.9795	-0.02634	0.007458	3142	0.06268	-0.02258	0.005273	4080	0.1539	-0.01929	0.005554	1566	0.3437	-0.01529	0.003365	2541	0.708	1.107	0.07713	22895	2.956e-15	Pattern19
ILMN_1664679	CADM2	0.1249	6.404	0.01951	6.184	7.612	0.07125	0.03478	0.04982	0.02256	-0.01587	0.003972	7659	0.1662	-0.03385	0.01356	1556	0.005654	-0.03087	0.01084	1808	0.01929	-0.0176	0.005088	1882	0.3675	-0.01214	0.002347	4243	0.7671	1.107	0.07714	22894	2.955e-15	Not clustered
ILMN_1715991	SDPR	0.616	11.67	0.05278	9.153	13.42	1	1	1	1	-0.1927	0.02755	1036	8.116e-06	-0.1982	0.02239	710	0.0001532	-0.1737	0.01667	957	0.001959	-0.1307	0.01352	147	0.06095	-0.1	0.007742	391	0.4343	1.093	0.07714	22934	3.539e-15	Pattern02
ILMN_1716909	ADAMDEC1	0.07996	6.524	0.01226	6.303	6.968	0.1376	0.1826	0.1673	0.2857	0.005028	0.001123	13636	0.5235	0.02153	0.01541	1293	0.002688	0.01942	0.01207	1577	0.01188	0.01205	0.006703	1065	0.2746	0.008618	0.003329	2590	0.7085	1.092	0.07714	22930	3.453e-15	Not selected
ILMN_1907320		0.07344	6.469	0.01135	6.252	6.929	0.04177	0.06957	0.02491	0.07519	-0.0009016	3.787e-05	21344	0.926	0.01242	0.005368	4319	0.1377	0.009269	0.002889	6728	0.3517	0.01447	0.01012	369	0.1354	0.01283	0.007652	411	0.4343	1.091	0.07714	22950	3.786e-15	Not selected
ILMN_1651628	EXOC6	0.2175	7.632	0.0285	6.52	8.559	1	1	1	0.9925	-0.03428	0.01606	2261	0.001102	0.03263	0.01105	1985	0.01568	0.02739	0.007525	2813	0.06787	0.02617	0.009867	408	0.1386	0.02132	0.006336	706	0.5038	1.093	0.07715	22936	3.573e-15	Pattern12
ILMN_1662427	PTP4A3	0.282	7.392	0.03815	6.648	8.38	1	1	1	1	0.06679	0.01616	2242	0.001056	-0.1398	0.05377	118	1.682e-10	-0.136	0.04895	114	1.947e-09	-0.03961	0.005993	1341	0.3175	-0.01556	0.0009344	9262	0.8836	1.106	0.07715	22898	2.972e-15	Not selected
ILMN_1734878	CD79A	0.5842	7.86	0.07433	6.575	11.07	1	0.9913	1	1	0.1464	0.01608	2258	0.001095	0.2121	0.02561	533	4.172e-05	0.2101	0.02409	495	9.641e-05	0.0451	0.001608	7224	0.7138	0.007932	4.882e-05	19582	0.9859	1.107	0.07715	22896	2.961e-15	Pattern32
ILMN_1772888	RPL12P38	0.387	11.17	0.03464	9.384	12.22	1	1	1	1	0.04419	0.007345	4951	0.04203	-0.07028	0.01398	1482	0.004808	-0.0662	0.0119	1602	0.01273	-0.02833	0.003154	3801	0.5333	-0.01662	0.001053	8561	0.8772	1.1	0.07716	22914	3.203e-15	Not clustered
ILMN_1685005	TNFRSF1A	0.2035	10.78	0.01888	9.981	11.77	1	1	1	1	-0.02791	0.00809	4561	0.03096	0.04895	0.01873	957	0.0006961	0.04071	0.01262	1491	0.009503	0.04074	0.01802	43	0.0207	0.03354	0.01191	61	0.3211	1.098	0.07717	22907	3.135e-15	Pattern06
ILMN_1738449	STIM2	0.1375	7.242	0.01898	6.607	7.727	1	1	1	0.9925	0.002445	8.698e-05	20369	0.8849	-0.04815	0.02519	550	4.976e-05	-0.04696	0.02298	545	0.0001515	-0.01315	0.002609	4744	0.587	-0.004845	0.0003474	13957	0.9487	1.093	0.07718	22921	3.334e-15	Not clustered
ILMN_1901616		0.1655	7.066	0.02342	6.603	7.705	1	1	1	0.9925	-0.02266	0.005997	5798	0.07302	0.05315	0.02481	571	5.79e-05	0.05224	0.02297	547	0.0001516	0.01296	0.002046	5971	0.6553	0.003714	0.0001649	16716	0.9666	1.107	0.07719	22889	2.886e-15	Pattern21, Pattern52
ILMN_2114720	SLPI	0.07899	6.431	0.01228	6.186	6.774	0.02703	0.06087	0.01068	0.03759	0.0009541	3.88e-05	21321	0.925	0.01635	0.008509	2726	0.04189	0.014	0.006006	3592	0.1181	0.01204	0.006412	1171	0.2912	0.009567	0.003904	1997	0.6649	1.103	0.07721	22893	2.946e-15	Pattern30, Pattern54
ILMN_2299843	ATP5S	0.2019	7.632	0.02645	6.712	8.324	0.9975	1	1	1	-0.01543	0.002083	10795	0.3537	-0.03555	0.008272	2815	0.04586	-0.03118	0.006119	3518	0.1136	-0.02329	0.004929	1977	0.3813	-0.01777	0.002769	3428	0.7404	1.11	0.07722	22878	2.786e-15	Not clustered
ILMN_2156172	HK2	0.4023	9.279	0.04336	7.444	10.61	1	1	1	1	-0.007906	0.0002398	18527	0.7985	0.1321	0.05007	132	9.473e-10	0.1261	0.04403	145	1.763e-08	0.04675	0.008702	589	0.1755	0.02444	0.002394	4117	0.7671	1.106	0.07723	22883	2.848e-15	Not selected
ILMN_2153332	ATXN1	0.3154	8.679	0.03634	7.299	9.529	1	1	1	1	0.03057	0.006531	5438	0.05866	0.07987	0.03351	322	1.406e-06	0.07259	0.02683	417	2.965e-05	0.04248	0.01316	160	0.06572	0.02964	0.006342	704	0.5038	1.097	0.07727	22924	3.401e-15	Pattern04
ILMN_2359710	PTP4A3	0.315	7.707	0.04087	6.826	8.985	1	1	1	1	0.074	0.01564	2335	0.001318	-0.166	0.05976	88	1.134e-11	-0.1618	0.05463	89	1.497e-10	-0.04588	0.006333	1199	0.296	-0.01725	0.0009111	9378	0.8875	1.12	0.07727	22857	2.639e-15	Not selected
ILMN_1739582	HOXA10	0.2334	7.075	0.03298	6.451	8.209	0.9853	0.9913	0.9609	0.9774	-0.1028	0.05403	252	6.714e-11	0.08167	0.02695	487	2.36e-05	0.07419	0.0215	619	0.000276	0.04358	0.01065	311	0.1221	0.03046	0.005114	1163	0.5877	1.086	0.07728	22948	3.761e-15	Pattern48, Pattern51
ILMN_1753819	RFFL	0.1965	7.83	0.02509	6.656	8.495	1	1	1	0.9925	-0.02759	0.007799	4710	0.03486	0.02775	0.005938	3950	0.111	0.0206	0.003168	6287	0.3204	0.03273	0.01147	255	0.09838	0.02909	0.008718	245	0.4049	1.082	0.07728	22959	4.044e-15	Pattern01, Pattern09
ILMN_1783636	COX6A1	0.2016	10.26	0.01965	9.398	12.05	1	1	1	1	0.01729	0.00267	9582	0.2797	-0.03186	0.006791	3436	0.08126	-0.02636	0.004476	4732	0.2045	-0.02707	0.006807	1032	0.2684	-0.02241	0.004492	1520	0.6303	1.112	0.07728	22884	2.851e-15	Not clustered
ILMN_2412172	APOBEC3F	0.29	7.921	0.03661	6.994	9.263	1	1	1	1	0.02218	0.002923	9121	0.2535	-0.07873	0.02759	473	1.773e-05	-0.07406	0.0235	530	0.0001204	-0.03213	0.006378	1185	0.2925	-0.01903	0.002201	4580	0.7756	1.112	0.07728	22868	2.686e-15	Pattern19
ILMN_1784863	CD36	0.6327	10.38	0.06092	8.54	12.26	1	1	1	1	0.01163	0.0001521	19492	0.8424	0.1852	0.02884	437	1.036e-05	0.1738	0.02445	486	8.222e-05	0.07738	0.006989	978	0.2573	0.04665	0.002501	3897	0.7619	1.105	0.07729	22879	2.806e-15	Pattern05
ILMN_1803673	LOC113230	0.2918	7.302	0.03996	6.538	8.395	1	1	1	0.9925	-0.1141	0.04191	449	1.557e-08	-0.07329	0.01349	1571	0.005788	-0.06475	0.01015	1957	0.0253	-0.04621	0.007447	857	0.2312	-0.03475	0.004085	1841	0.6521	1.104	0.07729	22886	2.871e-15	Not clustered
ILMN_2352121	NT5C3	0.5818	11.02	0.05281	8.876	13.77	1	1	1	1	-0.1887	0.0314	838	1.501e-06	-0.1906	0.02471	575	6.035e-05	-0.1645	0.0179	849	0.0012	-0.1357	0.01739	54	0.02294	-0.1066	0.01053	116	0.3383	1.103	0.07729	22882	2.845e-15	Not clustered
ILMN_1758323	ACPP	0.2041	7.9	0.02584	7.241	8.684	1	1	1	1	-0.05542	0.02179	1496	9.696e-05	0.07948	0.03421	304	1.051e-06	0.07804	0.03164	303	3.811e-06	0.01968	0.002912	4194	0.5557	0.005873	0.0002569	15180	0.9573	1.096	0.0773	22902	3.026e-15	Not clustered
ILMN_1787526	C2orf88	0.6579	9.977	0.06595	7.786	12.12	1	1	1	1	-0.2702	0.04508	384	3.793e-09	-0.2246	0.02438	592	6.897e-05	-0.2071	0.01998	696	0.0005226	-0.1081	0.007833	774	0.2093	-0.07143	0.003355	2552	0.7085	1.104	0.0773	22880	2.813e-15	Not clustered
ILMN_1718520	RNLS	0.1547	7.509	0.02061	7.009	8.068	1	1	1	1	0.04827	0.03579	658	2.193e-07	0.05149	0.03155	367	3.245e-06	0.04973	0.02827	375	1.625e-05	0.01597	0.004213	2612	0.4271	0.007174	0.0008396	9832	0.8916	1.103	0.07731	22885	2.861e-15	Not clustered
ILMN_1770206	GEMIN4	0.1789	8.82	0.02028	8.302	9.476	1	1	1	1	0.02148	0.005858	5903	0.07721	-0.05215	0.02595	521	3.602e-05	-0.05122	0.024	500	9.967e-05	-0.01285	0.002189	5567	0.6436	-0.003792	0.0001871	16311	0.9641	1.11	0.07731	22863	2.657e-15	Not clustered
ILMN_1681520	DGAT2	0.1754	7.101	0.02471	6.376	7.845	0.9926	1	0.9964	0.9925	-0.0425	0.02064	1614	0.0001587	0.06045	0.03185	360	2.849e-06	0.05778	0.02798	383	1.832e-05	0.02112	0.005396	1678	0.3487	0.0109	0.001419	6954	0.8401	1.11	0.07732	22869	2.687e-15	Pattern45
ILMN_1771964	GSTA4	0.1766	6.682	0.02642	6.313	7.641	0.6511	0.4348	0.7367	0.4511	0.01172	0.001225	13257	0.5018	-0.09277	0.05744	99	3.204e-11	-0.09034	0.05242	99	4.027e-10	-0.02591	0.00622	1255	0.3005	-0.009929	0.0009271	9293	0.8849	1.109	0.07732	22865	2.669e-15	Pattern11
ILMN_1778673	GOLGA7	0.2707	10.32	0.02622	9.304	11	1	1	1	1	0.002181	2.836e-05	21608	0.9358	0.04604	0.00944	2391	0.02959	0.04152	0.007375	2876	0.07181	0.02575	0.004098	2726	0.4361	0.0184	0.002021	5031	0.7907	1.097	0.07732	22901	3.004e-15	Pattern12
ILMN_1780368	GPR18	0.2407	7.104	0.03388	6.476	7.937	0.9926	0.9826	0.9929	0.9699	0.004676	0.0001711	19273	0.8317	-0.06347	0.02355	641	9.596e-05	-0.05669	0.01818	828	0.001069	-0.03762	0.01149	254	0.09836	-0.02759	0.006052	791	0.5234	1.089	0.07734	22923	3.383e-15	Not clustered
ILMN_1811579	HOMER3	0.253	7.726	0.03274	6.8	8.45	1	1	1	1	-0.03587	0.009305	4016	0.01878	0.03981	0.008642	2678	0.03982	0.03169	0.005299	4057	0.1526	0.03866	0.01132	263	0.1036	0.03305	0.007981	345	0.4342	1.11	0.07734	22866	2.673e-15	Not clustered
ILMN_1787834	PRAMEL	0.1112	6.656	0.01671	6.229	7.109	0.6781	0.7478	0.6762	0.7519	-0.0008997	1.885e-05	21888	0.949	0.02031	0.007177	3261	0.06995	0.01524	0.003918	5296	0.2489	0.02333	0.01315	164	0.06572	0.02064	0.009911	151	0.3613	1.087	0.07735	22929	3.433e-15	Pattern34
ILMN_1696537	DDIT4L	0.1095	6.54	0.01674	6.279	7.261	0.199	0.3304	0.2171	0.3083	0.006287	0.0008606	14695	0.5873	0.04342	0.03069	393	4.616e-06	0.04053	0.02579	444	4.64e-05	0.01893	0.0081	716	0.1971	0.01176	0.003085	2920	0.723	1.12	0.07736	22841	2.507e-15	Not clustered
ILMN_1733515	LOXL3	0.2258	7.744	0.02916	7.09	8.631	1	1	1	1	-0.04082	0.01729	2049	0.000659	-0.07698	0.04673	156	4.204e-09	-0.07506	0.04271	153	3.222e-08	-0.0211	0.004877	2017	0.3844	-0.007827	0.000673	11000	0.9075	1.094	0.07736	22917	3.238e-15	Not clustered
ILMN_1723042	CLDN3	0.0925	6.468	0.0143	6.231	7.051	0.1032	0.04348	0.07829	0.03759	-0.006698	0.001561	12156	0.437	-0.01403	0.005128	4493	0.1507	-0.01112	0.003103	6381	0.3276	-0.01382	0.006901	1002	0.2626	-0.01185	0.00488	1292	0.6011	1.105	0.07737	22872	2.706e-15	Not selected
ILMN_1710017	CD79B	0.3542	7.776	0.04556	6.732	9.586	1	1	1	1	0.04736	0.005604	6063	0.08613	-0.1547	0.04492	171	9.415e-09	-0.1466	0.03893	184	1.729e-07	-0.05899	0.009069	522	0.164	-0.03306	0.002853	3270	0.7386	1.113	0.07738	22843	2.533e-15	Not selected
ILMN_2391976	SLC45A4	0.1752	7.304	0.02398	6.652	7.907	0.9975	1	1	1	-0.006372	0.0005136	16509	0.6893	0.04626	0.02022	849	0.0003748	0.03869	0.01379	1305	0.006034	0.03764	0.01859	38	0.01845	0.0308	0.01215	56	0.321	1.071	0.07738	22958	4.017e-15	Not selected
ILMN_1707124	TFPI	0.3998	7.278	0.05494	6.406	8.947	0.9853	0.9913	0.9751	0.9474	-0.1522	0.04467	390	4.57e-09	-0.1374	0.02845	451	1.218e-05	-0.1267	0.02337	535	0.0001272	-0.06574	0.009048	527	0.1642	-0.04333	0.003869	2025	0.6679	1.097	0.0774	22891	2.908e-15	Pattern02
ILMN_1769779	PTP4A3	0.3283	7.726	0.0425	6.857	9.028	1	1	1	1	0.07946	0.01667	2162	0.000851	-0.1685	0.05693	101	4.052e-11	-0.1657	0.05292	95	3.285e-10	-0.04067	0.004606	2242	0.4005	-0.01136	0.0003644	13739	0.948	1.113	0.0774	22846	2.55e-15	Pattern11
ILMN_2149292	TMEM40	0.3112	7.09	0.04389	6.463	8.672	0.973	0.9913	0.9715	0.9098	-0.1481	0.07071	128	3.053e-14	-0.1045	0.02827	454	1.318e-05	-0.09765	0.02381	506	0.0001084	-0.045	0.007285	897	0.2397	-0.02773	0.002722	3509	0.743	1.105	0.0774	22870	2.695e-15	Not clustered
ILMN_2283325	WLS	0.3216	8.118	0.03961	7.268	9.45	1	1	1	1	0.009928	0.0002823	18156	0.7787	0.08978	0.01725	1080	0.001289	0.08469	0.01474	1180	0.004155	0.03569	0.003784	3043	0.4656	0.02071	0.00124	7721	0.8534	1.114	0.07741	22839	2.5e-15	Pattern09
ILMN_2355168	MGST1	0.4365	8.681	0.05029	7.77	9.968	1	1	1	1	0.00337	3.843e-05	21332	0.9253	0.151	0.05768	96	2.939e-11	0.1465	0.05229	101	4.227e-10	0.04429	0.006886	1007	0.2638	0.01837	0.001203	7893	0.8569	1.126	0.07743	22829	2.439e-15	Pattern05
ILMN_1699472	ST3GAL3	0.3367	7.538	0.04467	6.792	8.931	1	1	1	1	-0.04648	0.005273	6314	0.09882	-0.08388	0.0129	1673	0.007321	-0.07374	0.009607	2101	0.03109	-0.05434	0.007515	851	0.2246	-0.0413	0.004206	1734	0.6478	1.099	0.07744	22892	2.943e-15	Pattern02
ILMN_1808907	HIST1H2BN	0.1862	6.759	0.02754	6.321	7.78	0.8771	0.7739	0.8363	0.6541	-0.06064	0.02707	1065	1.004e-05	-0.06391	0.02308	670	0.0001156	-0.05915	0.01904	753	0.0007665	-0.02986	0.006996	972	0.2573	-0.0194	0.002891	3198	0.7377	1.102	0.07744	22874	2.733e-15	Pattern02
ILMN_1788955	PDLIM1	0.5947	9.145	0.06503	7.36	11.62	1	1	1	1	-0.1793	0.02554	1164	1.947e-05	-0.1827	0.02033	841	0.0003589	-0.1678	0.01652	972	0.00208	-0.09037	0.006908	1001	0.2624	-0.06069	0.003042	2993	0.7232	1.103	0.07745	22862	2.649e-15	Pattern02
ILMN_1724250	GRN	0.3629	11.81	0.03071	9.832	13.27	1	1	1	1	-0.0483	0.0129	2898	0.004184	0.1172	0.05752	97	3.15e-11	0.1112	0.05006	106	1.216e-09	0.04429	0.0114	259	0.1005	0.02462	0.003574	2313	0.6907	1.106	0.07746	22848	2.564e-15	Not clustered
ILMN_1853824	MGAT3	0.1067	6.63	0.01609	6.319	7.038	0.6241	0.687	0.5409	0.6767	-0.02328	0.01247	3008	0.005024	0.04522	0.03557	283	5.777e-07	0.04454	0.03311	272	2.066e-06	0.01064	0.002733	4503	0.5745	0.002758	0.0001822	16390	0.9646	1.102	0.07746	22864	2.662e-15	Pattern30, Pattern32, Pattern45
ILMN_1739335	OST4	0.4331	11.31	0.03831	9.584	12.8	1	1	1	1	-0.129	0.03167	824	1.335e-06	-0.1319	0.02556	537	4.251e-05	-0.1196	0.02031	675	0.0004555	-0.0712	0.01034	345	0.1294	-0.05005	0.005015	1215	0.5939	1.088	0.07749	22937	3.575e-15	Not clustered
ILMN_1669633	ACP1	0.2548	8.986	0.02836	8.148	9.805	1	1	1	1	-0.01026	0.0007775	15071	0.6098	-0.06903	0.02632	512	3.061e-05	-0.06842	0.02477	475	7.17e-05	-0.01459	0.001632	7147	0.7106	-0.002487	4.661e-05	19656	0.9863	1.105	0.07751	22844	2.545e-15	Not selected
ILMN_1696270	PLAG1	0.07836	6.489	0.01208	6.261	6.697	0.08845	0.1565	0.07117	0.05263	-0.01307	0.007718	4761	0.03598	0.0141	0.006756	3454	0.08232	0.01313	0.005621	3826	0.1362	0.006243	0.00184	6551	0.6791	0.003919	0.0006984	10815	0.9044	1.109	0.07751	22827	2.43e-15	Not clustered
ILMN_1711516	ATP6V1A	0.2302	11.55	0.01992	9.943	12.35	1	1	1	1	-0.02775	0.007674	4773	0.03671	0.04937	0.01828	990	0.0008437	0.0448	0.0145	1211	0.004561	0.02654	0.007333	882	0.2381	0.01862	0.003515	2384	0.6931	1.082	0.07751	22947	3.747e-15	Pattern09
ILMN_1661750	VIL1	0.1098	6.556	0.01675	6.26	7.107	0.4152	0.2174	0.2705	0.2256	-0.03059	0.01966	1727	0.0002415	-0.03584	0.02056	824	0.0003269	-0.03311	0.01689	935	0.001793	-0.01697	0.006399	1176	0.2917	-0.01111	0.00268	3582	0.7462	1.101	0.07752	22861	2.645e-15	Pattern02
ILMN_2395236	CHEK2	0.1663	7.212	0.02306	6.708	7.82	1	1	1	1	0.04885	0.03418	711	4.497e-07	-0.04449	0.02193	737	0.0001855	-0.04549	0.02193	602	0.0002299	-0.003986	0.0002443	15977	0.9216	0.004061	0.000248	15308	0.9577	1.122	0.07752	22809	2.328e-15	Not selected
ILMN_1672390	ZAK	0.1354	6.863	0.01973	6.446	7.413	0.9705	0.9739	0.9573	0.9925	0.01441	0.003595	8153	0.1929	0.04243	0.02337	654	0.0001028	0.03966	0.01964	719	0.0005965	0.01832	0.006048	1321	0.3125	0.01131	0.002256	4449	0.7738	1.093	0.07754	22897	2.965e-15	Not selected
ILMN_1725642	SUMO3	0.2037	11.13	0.0183	10.36	11.82	1	1	1	1	0.0402	0.01357	2752	0.00315	0.06989	0.03107	381	3.963e-06	0.06953	0.02946	347	9.771e-06	0.01378	0.001678	7019	0.703	0.001484	1.921e-05	20939	0.9909	1.113	0.07754	22825	2.411e-15	Pattern12
ILMN_1747195	PSMB8	0.2825	9.413	0.03001	8.276	10.46	1	1	1	1	0.01737	0.001521	12274	0.4446	-0.07801	0.02294	678	0.0001227	-0.07373	0.01969	716	0.0005838	-0.03047	0.004858	2030	0.3861	-0.01743	0.001556	6443	0.8289	1.093	0.07754	22881	2.829e-15	Not selected
ILMN_1659801	ATP6V1C1	0.1714	7.646	0.02242	6.593	8.22	1	1	1	0.9925	-0.03024	0.01034	3611	0.01228	0.01381	0.00163	9885	0.5147	0.006667	0.0003671	15964	0.8144	0.03028	0.01087	299	0.1142	0.0291	0.009619	177	0.3667	1.078	0.07756	22953	3.858e-15	Not selected
ILMN_1662795	CA2	0.6868	10.93	0.06281	8.796	13.2	1	1	1	1	-0.138	0.01067	3499	0.01076	-0.292	0.03605	271	4.767e-07	-0.2814	0.0322	290	3.026e-06	-0.0928	0.005057	1902	0.3691	-0.04302	0.001078	8440	0.8739	1.115	0.07756	22806	2.323e-15	Not clustered
ILMN_1688864	CABP4	0.2001	6.791	0.02946	6.281	7.595	0.8993	0.6696	0.8719	0.6541	-0.03702	0.009144	4093	0.02003	-0.1262	0.08007	45	7.802e-16	-0.1259	0.07661	39	5.449e-15	-0.02319	0.003754	3072	0.4688	-0.0009047	5.943e-06	21937	0.9953	1.13	0.07756	22801	2.289e-15	Pattern11
ILMN_2198239	HGD	0.4911	7.722	0.0636	6.571	9.644	0.9975	1	0.9929	1	-0.08513	0.008776	4235	0.02338	-0.1326	0.01604	1203	0.00211	-0.1181	0.01227	1550	0.01093	-0.08002	0.008112	712	0.1969	-0.05913	0.004307	1658	0.6408	1.102	0.07756	22867	2.678e-15	Not clustered
ILMN_1677589	LOC84989	0.07767	6.469	0.01201	6.223	6.782	0.0344	0.06087	0.03203	0.08271	8.385e-05	3.053e-07	23039	0.9941	0.01689	0.009255	2453	0.03172	0.0151	0.00711	3000	0.07905	0.009947	0.004457	2358	0.4137	0.007276	0.002302	4351	0.7702	1.106	0.07757	22833	2.463e-15	Pattern34, Pattern41
ILMN_2378376	CYB561	0.1877	7.373	0.02546	6.499	7.918	0.9975	1	1	1	-0.01994	0.003997	7630	0.1645	-0.07867	0.04668	157	4.281e-09	-0.0773	0.04328	151	2.458e-08	-0.01926	0.003883	2941	0.4558	-0.005581	0.0003273	14225	0.9488	1.13	0.07757	22800	2.276e-15	Pattern18
ILMN_1680353	NSF	0.1822	10.9	0.01671	10.27	11.49	1	1	1	1	-0.007267	0.0005452	16323	0.6787	0.05593	0.02414	608	7.564e-05	0.05234	0.02034	673	0.0004503	0.02388	0.006106	1297	0.3087	0.01462	0.002243	4485	0.7738	1.109	0.0776	22816	2.378e-15	Not selected
ILMN_1706779	LIG1	0.1438	7.179	0.02004	6.813	7.802	1	1	1	1	0.01111	0.002113	10731	0.3495	-0.04722	0.02855	449	1.16e-05	-0.04416	0.02406	498	9.696e-05	-0.02027	0.007302	890	0.2396	-0.01245	0.002715	3525	0.7432	1.107	0.0776	22823	2.409e-15	Not clustered
ILMN_1812433	HP	0.55	7.421	0.07411	6.291	9.207	0.8919	0.9043	0.911	0.9323	-0.01985	0.0003755	17415	0.7402	0.1627	0.01885	948	0.0006626	0.1471	0.01485	1165	0.003974	0.08963	0.007941	754	0.2029	0.06361	0.003899	2001	0.6652	1.119	0.0776	22792	2.232e-15	Not clustered
ILMN_1726698	PSME1	0.1275	6.955	0.01833	6.474	7.611	0.9951	0.9739	0.9964	0.9925	-0.002028	7.648e-05	20547	0.8926	-0.03707	0.01908	929	0.0006042	-0.0359	0.01716	909	0.001614	-0.0111	0.002375	5181	0.6172	-0.004749	0.0004239	13103	0.941	1.096	0.07762	22873	2.718e-15	Not selected
ILMN_1851642		0.06403	6.49	0.009865	6.291	6.78	0.0516	0.07826	0.05694	0.03759	-0.007291	0.003211	8677	0.2256	0.01026	0.004769	4767	0.1726	0.007786	0.002647	7133	0.3824	0.01147	0.008266	675	0.1913	0.01009	0.006151	756	0.519	1.102	0.07762	22851	2.599e-15	Not selected
ILMN_1693341	SNRPN	0.3452	8.049	0.04288	7.081	9.207	1	1	1	1	-0.02321	0.001565	12147	0.4362	-0.09365	0.01906	931	0.0006089	-0.08767	0.01606	1021	0.002492	-0.03984	0.004789	2083	0.3904	-0.02433	0.001742	5844	0.8112	1.115	0.07763	22796	2.254e-15	Not selected
ILMN_1772387	TLR2	0.2126	7.753	0.02742	6.529	8.535	1	1	1	0.9925	-0.01474	0.001906	11232	0.3796	0.06859	0.03089	390	4.22e-06	0.06007	0.0231	543	0.0001433	0.04531	0.01871	37	0.01818	0.03468	0.01082	98	0.3383	1.096	0.07763	22903	3.038e-15	Pattern29, Pattern33, Pattern42
ILMN_2352293	PRDM10	0.2034	7.652	0.02658	6.513	8.436	1	1	1	0.9925	-0.02231	0.007213	5029	0.04433	0.009912	0.001072	11930	0.621	0.005867	0.0003608	16017	0.8167	0.01751	0.004642	2216	0.3977	0.01647	0.003934	1973	0.6618	1.093	0.07764	22900	3e-15	Not selected
ILMN_1693262		0.7195	7.006	0.1027	6.285	12.57	0.6585	0.713	0.669	0.8045	0.1133	0.006525	5440	0.05883	0.1515	0.008766	2630	0.03801	0.1148	0.004894	4390	0.1755	0.1695	0.01524	89	0.04255	0.1492	0.01139	79	0.3211	1.099	0.07765	22890	2.901e-15	Pattern54
ILMN_1802019	FAM198B	0.08906	6.543	0.01361	6.298	6.859	0.2432	0.287	0.242	0.3308	0.0009358	2.86e-05	21601	0.9357	0.008869	0.001919	9101	0.4654	0.00492	0.0005703	14413	0.7532	0.01695	0.009728	424	0.1439	0.01608	0.008391	294	0.4147	1.102	0.07765	22856	2.63e-15	Not selected
ILMN_1669497	OSBPL10	0.1711	6.57	0.02604	6.186	8.146	0.3071	0.3391	0.3452	0.5038	0.02043	0.003762	7921	0.1807	0.03113	0.006552	3580	0.08845	0.02809	0.005116	4208	0.1624	0.01737	0.002831	4330	0.564	0.0124	0.001389	7062	0.8447	1.1	0.07766	22844	2.545e-15	Pattern32
ILMN_1697959	SLC35B4	0.1619	7.102	0.02279	6.556	7.68	0.9975	0.9913	0.9964	0.9925	0.001158	2.098e-05	21817	0.9459	0.01954	0.004457	5093	0.1915	0.01626	0.002965	6594	0.3433	0.01623	0.004268	2557	0.4233	0.01335	0.002776	3417	0.7395	1.102	0.07766	22836	2.471e-15	Not selected
ILMN_1712556	ZW10	0.2223	7.977	0.02787	7.149	8.744	1	1	1	1	0.02462	0.005185	6390	0.1024	0.04888	0.01535	1302	0.002755	0.04553	0.01279	1456	0.008926	0.02168	0.004193	2633	0.4284	0.01363	0.001609	6259	0.8243	1.106	0.07766	22813	2.369e-15	Pattern36
ILMN_2184184	ANXA1	0.3296	12.84	0.02567	11.91	14.05	1	1	1	1	-0.07402	0.02365	1326	4.363e-05	0.04001	0.005285	4376	0.1421	0.03417	0.003703	5553	0.2676	0.02981	0.004074	2755	0.4374	0.02377	0.00249	3919	0.7637	1.094	0.07766	22875	2.735e-15	Not selected
ILMN_1776216	MMGT1	0.2408	10.29	0.02339	9.621	11.34	1	1	1	1	0.01035	0.0009476	14317	0.5653	0.02835	0.005315	4358	0.1404	0.02371	0.003574	5714	0.2798	0.02309	0.004893	2006	0.3834	0.01889	0.003151	2822	0.7201	1.102	0.07767	22838	2.499e-15	Not selected
ILMN_1793241	SRD5A1	0.1853	7.757	0.02388	7.08	8.347	1	1	1	1	-0.01923	0.004044	7572	0.1615	0.07988	0.05232	128	3.187e-10	0.07511	0.0448	143	1.225e-08	0.03271	0.01218	206	0.08551	0.01942	0.004333	1638	0.639	1.105	0.07767	22819	2.385e-15	Not clustered
ILMN_1813314	HIST1H2BK	0.4898	9.236	0.05302	7.985	11.16	1	1	1	1	-0.1573	0.02864	973	5.065e-06	-0.1364	0.01655	1153	0.001709	-0.1199	0.01236	1530	0.01056	-0.08817	0.009608	446	0.1453	-0.06696	0.005389	1027	0.5715	1.106	0.07767	22814	2.376e-15	Pattern02
ILMN_1699354	EPHA2	0.08174	6.482	0.01261	6.252	6.835	0.09828	0.05217	0.07473	0.09023	-0.00734	0.002175	10601	0.3406	-0.01278	0.004938	4636	0.1618	-0.01028	0.003074	6433	0.3305	-0.01201	0.00605	1320	0.3125	-0.01019	0.004187	1746	0.6486	1.107	0.07768	22842	2.525e-15	Not selected
ILMN_1751120	HIST1H4H	0.7376	7.936	0.09295	6.565	11.02	1	1	0.9964	0.9925	-0.2722	0.03875	544	6.146e-08	-0.2522	0.02586	526	3.741e-05	-0.2457	0.02354	528	0.0001183	-0.06992	0.002759	4454	0.5722	-0.02645	0.0003877	13485	0.9456	1.097	0.07768	22857	2.639e-15	Pattern02
ILMN_1789809	RPL13A	0.3261	11.63	0.02805	9.741	12.73	1	1	1	1	0.07332	0.02555	1163	1.947e-05	-0.04443	0.007192	3256	0.0695	-0.03578	0.004501	4711	0.2027	-0.04155	0.008732	586	0.1737	-0.03522	0.006045	792	0.5238	1.116	0.07768	22817	2.381e-15	Not clustered
ILMN_1790909	NFE2L2	0.2833	9.489	0.02985	8.381	10.35	1	1	1	1	-0.005576	0.0003649	17502	0.7438	0.04865	0.02076	803	0.0003039	0.04272	0.0155	1094	0.003069	0.03171	0.01224	203	0.08391	0.02415	0.006939	551	0.4695	1.099	0.07769	22906	3.123e-15	Pattern05
ILMN_1778143	GRAP2	0.5493	8.288	0.06628	6.598	10.23	1	1	0.9964	1	-0.2228	0.04879	322	7.167e-10	-0.1363	0.01433	1424	0.004189	-0.1195	0.01062	1847	0.02108	-0.0897	0.008619	603	0.1789	-0.06857	0.004888	1287	0.5997	1.104	0.0777	22819	2.385e-15	Pattern02
ILMN_1750790	GSTM5	0.07545	6.475	0.01165	6.232	6.907	0.04914	0.05217	0.06762	0.06015	-0.001535	0.0001027	20127	0.8739	0.003255	0.0003452	16341	0.8124	0.0002834	2.519e-06	22568	0.9885	0.01215	0.006677	1076	0.2754	0.0121	0.006336	706	0.5038	1.106	0.07771	22818	2.383e-15	Not selected
ILMN_1657708	MGLL	0.4606	7.94	0.05801	6.868	9.721	1	1	1	1	-0.08718	0.01054	3538	0.01132	-0.135	0.01907	930	0.0006049	-0.1251	0.01577	1052	0.002794	-0.06228	0.005639	1523	0.3377	-0.04015	0.002285	4389	0.7713	1.104	0.07773	22808	2.324e-15	Pattern02
ILMN_1680937	HIST1H2BC	0.3882	7.394	0.0525	6.602	9.035	0.9951	1	0.9964	1	-0.1002	0.02055	1623	0.0001653	-0.1372	0.02941	423	8.084e-06	-0.1279	0.02462	482	7.617e-05	-0.06073	0.007995	743	0.2004	-0.03811	0.003102	2896	0.7219	1.1	0.07773	22826	2.416e-15	Not clustered
ILMN_1736353	PSMC1	0.1928	11.43	0.01686	10.62	12.17	1	1	1	1	0.01404	0.002601	9715	0.2876	0.02543	0.006389	3682	0.09374	0.0195	0.003631	5643	0.2742	0.0276	0.01044	333	0.1274	0.02415	0.007697	399	0.4343	1.108	0.07773	22798	2.263e-15	Not selected
ILMN_2363426	MAX	0.4509	8.507	0.053	7.329	10.13	1	1	1	1	-0.1069	0.02545	1173	2.021e-05	-0.09603	0.01576	1246	0.002349	-0.08116	0.01091	1790	0.01878	-0.0749	0.01331	154	0.06455	-0.06054	0.008449	288	0.4103	1.103	0.07773	22814	2.376e-15	Pattern02
ILMN_1799106	MOSC1	0.386	8.928	0.04324	7.851	10.36	1	1	1	1	-0.08002	0.01582	2304	0.001222	0.05177	0.005025	4556	0.1571	0.03931	0.002796	6884	0.3628	0.05767	0.008656	599	0.1767	0.05071	0.006435	677	0.4993	1.105	0.07774	22802	2.294e-15	Not selected
ILMN_1767253	RRP12	0.3413	9.275	0.0368	8.15	10.35	1	1	1	1	-0.09322	0.02162	1516	0.0001042	0.1283	0.03124	374	3.699e-06	0.1216	0.02703	412	2.718e-05	0.04864	0.006238	1248	0.2994	0.02713	0.001916	5319	0.7984	1.11	0.07775	22785	2.188e-15	Pattern29
ILMN_1665583	TUBB	0.3452	8.491	0.04066	7.006	9.659	1	1	1	1	0.01472	0.001268	13104	0.4929	-0.05492	0.01319	1623	0.006511	-0.04498	0.008588	2404	0.04582	-0.04841	0.01423	117	0.05334	-0.04045	0.009634	175	0.3667	1.104	0.07776	22877	2.774e-15	Not clustered
ILMN_1716105	NLRP12	0.3021	10.46	0.02887	9.075	11.51	1	1	1	1	-0.07845	0.02083	1596	0.0001458	0.07531	0.01465	1389	0.003668	0.06615	0.01091	1791	0.01883	0.04898	0.008601	605	0.18	0.03727	0.004836	1310	0.6068	1.112	0.07776	22779	2.152e-15	Not clustered
ILMN_1733270	CD163	0.3249	8.616	0.03771	7.657	10.93	1	1	1	1	-0.06291	0.01233	3046	0.005328	0.06358	0.009521	2364	0.02872	0.05393	0.006604	3261	0.09477	0.04882	0.007795	782	0.2114	0.03928	0.004873	1293	0.6028	1.11	0.07776	22783	2.184e-15	Not selected
ILMN_2396444	CD14	0.1555	14.52	0.01071	13.73	14.99	1	1	1	1	-0.03432	0.01431	2584	0.002322	0.03799	0.01328	1611	0.006269	0.03148	0.00884	2313	0.04183	0.03207	0.01314	165	0.06572	0.0265	0.008699	248	0.4049	1.072	0.07776	22964	4.081e-15	Not clustered
ILMN_1796497	IPCEF1	0.2283	8.152	0.028	6.909	8.906	1	1	1	1	-0.03713	0.007783	4717	0.0351	0.06926	0.02039	837	0.0003499	0.06576	0.01765	860	0.001336	0.02588	0.003954	2878	0.4474	0.01425	0.00117	8055	0.8588	1.111	0.07777	22780	2.154e-15	Pattern29
ILMN_1800131	PSMC4	0.2595	7.671	0.03382	6.655	8.532	1	1	1	1	0.0004009	1.506e-06	22814	0.9871	-0.03795	0.01008	2190	0.02333	-0.02869	0.00561	3834	0.1366	-0.04276	0.01777	51	0.0207	-0.03769	0.01334	41	0.2416	1.103	0.07778	22834	2.467e-15	Not selected
ILMN_1717052	STARD10	0.24	7.44	0.03226	6.55	8.283	0.9975	1	1	1	-0.06268	0.02472	1235	2.756e-05	0.08374	0.0338	312	1.258e-06	0.07835	0.02854	366	1.452e-05	0.03581	0.008581	606	0.1815	0.02195	0.003192	2776	0.7145	1.096	0.07779	22831	2.441e-15	Not clustered
ILMN_1657443	ARHGEF5	0.06785	6.5	0.01044	6.304	6.952	0.06388	0.06957	0.04626	0.09023	-0.00376	0.0007985	14971	0.6041	0.008313	0.002918	6964	0.3335	0.005481	0.001225	10982	0.6067	0.0125	0.009158	511	0.1597	0.01153	0.007475	440	0.4454	1.095	0.0778	22859	2.641e-15	Not selected
ILMN_1670302	HK3	0.3061	11.37	0.02692	9.989	12.41	1	1	1	1	-0.01502	0.001528	12251	0.4433	0.06111	0.01892	945	0.0006414	0.05098	0.01282	1451	0.008832	0.0503	0.01779	49	0.0207	0.04128	0.01169	68	0.3211	1.1	0.0778	22806	2.323e-15	Pattern06
ILMN_1679195	C20orf24	0.1998	12.6	0.01585	12.08	13.77	1	1	1	1	-0.01549	0.002161	10629	0.3424	0.04401	0.01306	1644	0.006871	0.04073	0.01074	1824	0.02012	0.02059	0.003968	2859	0.4471	0.01338	0.001625	6194	0.8243	1.105	0.0778	22790	2.22e-15	Not selected
ILMN_1688666	HIST1H2BH	0.5091	7.881	0.0646	6.608	10.45	1	1	0.9964	1	-0.2054	0.04534	381	3.346e-09	-0.1588	0.0212	777	0.0002525	-0.1446	0.01696	927	0.00175	-0.08331	0.008101	715	0.1971	-0.05773	0.003801	2085	0.6735	1.096	0.0778	22849	2.585e-15	Pattern02
ILMN_1731785	ORM2	0.09531	6.452	0.01477	6.201	6.853	0.05651	0.1391	0.06406	0.06767	-0.01042	0.00303	8962	0.2423	0.01696	0.006015	3904	0.1078	0.0119	0.002877	6750	0.3531	0.0227	0.01496	95	0.0459	0.02059	0.01185	63	0.3211	1.075	0.0778	22926	3.425e-15	Not clustered
ILMN_1679666	SCGB3A1	0.2717	6.977	0.03895	6.437	8.455	0.9754	0.887	0.9751	0.9173	-0.02708	0.002755	9407	0.2711	-0.1468	0.06058	83	7.962e-12	-0.1447	0.05657	83	6.092e-11	-0.03408	0.004536	2298	0.4056	-0.008488	0.0002864	14787	0.9525	1.115	0.07782	22761	2.076e-15	Pattern11
ILMN_1728197	CLDN5	0.6029	8.198	0.07353	6.614	10.38	1	1	1	1	-0.2851	0.06576	155	3.054e-13	-0.1345	0.01171	1873	0.01192	-0.1161	0.00841	2462	0.04903	-0.09556	0.008203	691	0.1928	-0.07503	0.004894	1284	0.5997	1.107	0.07783	22797	2.257e-15	Pattern02
ILMN_1741440	SLC35A1	0.2371	10.43	0.02273	9.772	11.13	1	1	1	1	-0.02942	0.0086	4313	0.02515	0.04995	0.01868	964	0.0007101	0.04536	0.01484	1167	0.003995	0.02674	0.007429	860	0.2318	0.01871	0.003547	2345	0.692	1.095	0.07783	22876	2.748e-15	Pattern09
ILMN_1789136	SERF2	0.3295	12.55	0.02625	10.99	13.52	1	1	1	1	-0.04418	0.008361	4419	0.02777	-0.0457	0.006739	3467	0.08273	-0.03846	0.004592	4628	0.1963	-0.03629	0.005901	1383	0.323	-0.02949	0.003752	2135	0.6772	1.113	0.07783	22773	2.132e-15	Not clustered
ILMN_2376403	TSC22D3	0.407	10.6	0.03839	9.124	11.95	1	1	1	1	-0.0836	0.017	2104	0.000744	-0.1322	0.03231	353	2.31e-06	-0.13	0.02993	334	8.018e-06	-0.03227	0.002671	4620	0.5806	-0.009278	0.0002183	15793	0.96	1.115	0.07783	22756	2.049e-15	Pattern42, Pattern49
ILMN_1655766	ANKRD34B	0.2278	6.686	0.03408	6.218	7.764	0.6437	0.687	0.5658	0.5865	-0.06033	0.01867	1860	0.000366	0.04798	0.008989	2543	0.03506	0.03919	0.005794	3740	0.127	0.04272	0.009895	400	0.1386	0.03579	0.006703	609	0.4809	1.101	0.07784	22852	2.608e-15	Pattern29
ILMN_1741096	FDFT1	0.2149	9.15	0.02348	8.205	9.785	1	1	1	1	0.0091	0.0006202	15867	0.6557	0.07056	0.02787	468	1.561e-05	0.06414	0.02227	583	0.0002007	0.03748	0.01092	294	0.1132	0.02614	0.005224	1107	0.5819	1.111	0.07784	22760	2.074e-15	Not selected
ILMN_1793990	ID2	0.3427	10.24	0.03348	8.986	11.87	1	1	1	1	0.1001	0.02825	999	5.974e-06	-0.08647	0.01619	1185	0.001985	-0.07794	0.01267	1479	0.009339	-0.04855	0.007086	950	0.2516	-0.03476	0.003532	2361	0.6931	1.11	0.07784	22764	2.091e-15	Not selected
ILMN_1800220	KCTD3	0.1718	6.909	0.02486	6.416	7.586	0.9828	0.9913	0.9715	0.9699	-0.008493	0.001556	12174	0.4379	0.03731	0.02247	702	0.0001489	0.03441	0.01841	813	0.0009706	0.01792	0.007199	918	0.2454	0.01184	0.003072	2941	0.723	1.09	0.07785	22871	2.702e-15	Not selected
ILMN_1868732		0.08221	6.486	0.01267	6.244	6.861	0.07125	0.1304	0.08897	0.09023	-0.006741	0.001808	11484	0.3949	0.008878	0.002347	8067	0.4037	0.005584	0.0008958	12454	0.676	0.0144	0.008572	609	0.1815	0.01341	0.00713	505	0.4644	1.11	0.07785	22791	2.23e-15	Not selected
ILMN_1662198	RANGAP1	0.1721	9.51	0.0181	8.724	10.48	1	1	1	1	0.02902	0.01044	3578	0.01182	-0.05011	0.02349	650	9.764e-05	-0.04808	0.02075	654	0.0003783	-0.01678	0.003657	3181	0.4783	-0.008278	0.0008714	9625	0.8903	1.102	0.07786	22793	2.245e-15	Not clustered
ILMN_1697561	FBXL16	0.09703	6.618	0.01466	6.313	6.982	0.5725	0.6609	0.5552	0.6466	-0.01727	0.009566	3915	0.01685	0.0307	0.02281	685	0.0001296	0.02791	0.01819	827	0.001067	0.01632	0.008943	548	0.1656	0.01138	0.004258	1692	0.6443	1.115	0.07786	22750	1.986e-15	Not clustered
ILMN_1708375	IRF1	0.3054	11.88	0.02571	10.86	13.38	1	1	1	1	-0.02296	0.002043	10881	0.3598	-0.1541	0.0689	66	1.533e-13	-0.1497	0.06266	64	3.771e-12	-0.04459	0.008006	742	0.1996	-0.01811	0.001357	7177	0.8468	1.136	0.07786	22749	1.977e-15	Pattern18
ILMN_2413816	GRB14	0.3669	7.236	0.0507	6.377	8.821	0.9877	0.9826	0.9786	0.9624	-0.1354	0.03673	625	1.448e-07	-0.1235	0.0237	630	9.081e-05	-0.1155	0.01995	701	0.0005267	-0.05299	0.00606	1315	0.3122	-0.03256	0.002242	4490	0.7739	1.102	0.07786	22787	2.207e-15	Not clustered
ILMN_1653480	CCDC125	0.1204	6.663	0.01806	6.346	7.061	0.6757	0.5739	0.6975	0.6992	-0.001962	7.429e-05	20583	0.8944	-0.02117	0.00646	3637	0.09139	-0.0179	0.004445	4757	0.207	-0.01646	0.00542	1661	0.3482	-0.01329	0.003403	2495	0.7056	1.102	0.07787	22812	2.351e-15	Pattern33
ILMN_2134555	KCTD3	0.1992	7.404	0.02691	6.848	8.25	1	1	1	1	-0.001661	3.918e-05	21313	0.9246	0.05543	0.03258	347	2.06e-06	0.05452	0.03024	324	7.119e-06	0.01332	0.002614	4728	0.5868	0.003678	0.000197	16150	0.9621	1.11	0.07787	22759	2.066e-15	Not clustered
ILMN_1763467	LY6G5C	0.2726	7.838	0.03478	7.224	9.081	1	1	1	1	-0.135	0.06754	141	1.371e-13	-0.08872	0.02338	653	0.0001025	-0.08268	0.01954	727	0.0006202	-0.03924	0.006349	1192	0.2956	-0.02462	0.002447	4002	0.7665	1.106	0.07788	22773	2.132e-15	Not clustered
ILMN_1806017	PSME1	0.2275	12.55	0.01813	11.79	13.44	1	1	1	1	0.0003335	9.045e-07	22903	0.9901	-0.05311	0.01714	1091	0.001346	-0.05035	0.01478	1173	0.004093	-0.02017	0.003432	3446	0.5013	-0.01127	0.001042	8627	0.8775	1.108	0.07788	22776	2.135e-15	Pattern18
ILMN_1737685	CRLS1	0.2548	9.564	0.02664	8.769	10.48	1	1	1	1	0.02376	0.004524	7041	0.1332	0.0579	0.02016	852	0.0003857	0.05168	0.01552	1090	0.003053	0.03447	0.00992	395	0.1386	0.02533	0.005229	1104	0.5819	1.097	0.07789	22854	2.614e-15	Pattern08
ILMN_1692123	ELOVL3	0.09869	6.627	0.01489	6.372	7.04	0.5676	0.6261	0.5694	0.7444	0.01593	0.007083	5106	0.04672	0.02533	0.01347	1574	0.00583	0.02259	0.01032	1922	0.02363	0.01515	0.006694	1067	0.2747	0.01116	0.003519	2379	0.6931	1.113	0.0779	22753	2.011e-15	Not clustered
ILMN_2332250	ACOT7	0.2419	7.148	0.03384	6.364	8.14	0.9877	1	0.9929	1	-0.03328	0.005847	5917	0.0775	-0.05955	0.01407	1462	0.004663	-0.05357	0.01096	1774	0.01851	-0.03382	0.006297	1220	0.2968	-0.02434	0.003165	2807	0.7188	1.109	0.07791	22768	2.103e-15	Not selected
ILMN_1719661	SEPX1	0.2245	12.27	0.0183	11.57	13.3	1	1	1	1	-0.04644	0.01674	2152	0.0008265	0.06642	0.02601	519	3.521e-05	0.06253	0.02218	585	0.0002089	0.02689	0.005919	1376	0.3215	0.01583	0.002014	5051	0.7912	1.1	0.07792	22789	2.212e-15	Pattern39
ILMN_1748124	TSC22D3	0.3061	10.95	0.02796	9.959	12.05	1	1	1	1	-0.04965	0.008251	4479	0.02899	-0.115	0.03332	327	1.516e-06	-0.1129	0.03083	314	5.481e-06	-0.02835	0.002814	4361	0.5659	-0.008378	0.0002431	15396	0.9579	1.102	0.07792	22786	2.206e-15	Not selected
ILMN_1750409	RAB9A	0.1908	9.697	0.01968	8.931	10.29	1	1	1	1	0.006849	0.0004876	16664	0.6985	0.06514	0.03297	334	1.768e-06	0.06571	0.03212	292	3.129e-06	0.009318	0.0009364	10239	0.7973	-0.002307	5.677e-05	19285	0.9852	1.104	0.07792	22771	2.125e-15	Pattern08
ILMN_2348268	IFFO1	0.1815	11.17	0.01626	10.23	11.68	1	1	1	1	0.02395	0.005843	5920	0.07765	0.06816	0.03557	284	5.777e-07	0.06742	0.03337	264	1.872e-06	0.01494	0.002371	5194	0.6177	0.003011	9.554e-05	18175	0.9785	1.101	0.07793	22781	2.171e-15	Not selected
ILMN_1783675	ASB8	0.2306	7.398	0.03118	6.565	8.201	1	1	1	0.9925	-0.002792	4.811e-05	21104	0.916	0.05603	0.01448	1405	0.003947	0.05301	0.01243	1516	0.01029	0.02171	0.003016	4022	0.5455	0.01233	0.0009444	9190	0.8832	1.114	0.07795	22746	1.955e-15	Not selected
ILMN_2119224	KIFAP3	0.2278	7.659	0.02974	6.821	8.846	1	1	1	1	0.03078	0.006337	5580	0.06333	-0.08717	0.03821	243	1.831e-07	-0.08199	0.03263	281	2.533e-06	-0.03559	0.008841	566	0.1701	-0.02108	0.003086	2919	0.723	1.09	0.07795	22847	2.558e-15	Not clustered
ILMN_1703324	PDSS1	0.2014	7.488	0.0269	6.775	8.225	1	1	1	0.9925	0.01971	0.00338	8440	0.2105	0.0153	0.001526	10241	0.5317	0.008924	0.0005002	14892	0.7737	0.02752	0.006857	1016	0.2654	0.02594	0.005837	859	0.5403	1.104	0.07796	22775	2.134e-15	Not selected
ILMN_1750158	ACOX1	0.2324	7.495	0.03101	6.411	8.282	1	1	1	0.9925	-0.05796	0.02633	1109	1.387e-05	0.03486	0.007307	3210	0.06639	0.03009	0.005235	4112	0.1559	0.02474	0.005109	1867	0.366	0.01942	0.003033	3006	0.7244	1.103	0.07796	22777	2.136e-15	Pattern12
ILMN_1730816	GPR162	0.282	10.85	0.02599	9.892	11.83	1	1	1	1	-0.0128	0.0006826	15521	0.6377	0.1513	0.07129	62	4.884e-14	0.152	0.06896	52	1.957e-13	0.02421	0.002533	4874	0.5975	-0.002675	3.186e-05	20316	0.9869	1.113	0.07797	22747	1.96e-15	Pattern52
ILMN_1767193	CR1	0.1737	6.822	0.02546	6.363	7.502	0.9287	0.9304	0.8292	0.8271	-0.06603	0.04929	308	5.824e-10	0.05619	0.02805	462	1.444e-05	0.04993	0.0215	619	0.000276	0.03431	0.01452	104	0.05116	0.02548	0.007881	364	0.4342	1.1	0.07797	22788	2.209e-15	Not selected
ILMN_2091347	IDH1	0.234	9.017	0.02595	8.301	9.821	1	1	1	1	-0.02823	0.005143	6426	0.1042	0.08867	0.03809	246	1.922e-07	0.0892	0.03691	217	3.966e-07	0.01363	0.00125	8664	0.7548	-0.002147	3.083e-05	20360	0.9869	1.127	0.07797	22737	1.875e-15	Not selected
ILMN_1882093		0.1099	6.654	0.01651	6.327	7.048	0.6486	0.687	0.6904	0.6692	0.004908	0.0006527	15691	0.646	0.009131	0.001689	9710	0.5043	0.006157	0.0007381	13322	0.712	0.0132	0.004899	2000	0.3831	0.01211	0.003951	1960	0.6602	1.102	0.07798	22770	2.12e-15	Not selected
ILMN_1774432	DTD1	0.1602	7.644	0.02095	7.045	8.578	1	1	1	1	0.01371	0.002886	9176	0.2574	-0.04881	0.02739	477	1.932e-05	-0.04465	0.02214	589	0.000212	-0.02486	0.009867	408	0.1386	-0.01697	0.004518	1502	0.6293	1.11	0.07799	22782	2.178e-15	Not clustered
ILMN_1803300	SLC25A47	0.0863	6.456	0.01337	6.22	7.165	0.02457	0.05217	0.04982	0.06767	0.01414	0.006733	5305	0.05407	0.01462	0.005413	4282	0.1356	0.0121	0.003566	5730	0.2802	0.0124	0.005404	1671	0.3487	0.01026	0.003558	2334	0.691	1.104	0.078	22767	2.098e-15	Not selected
ILMN_1657857	TMEM14C	0.2564	9.968	0.02572	9.028	10.64	1	1	1	1	0.06743	0.02336	1354	4.931e-05	-0.06442	0.01631	1170	0.001902	-0.05869	0.01303	1419	0.008143	-0.03371	0.006198	1266	0.3016	-0.02333	0.002886	3209	0.7377	1.118	0.07801	22719	1.831e-15	Not clustered
ILMN_1769383	GIMAP5	0.3757	9.257	0.04058	7.561	10.35	1	1	1	1	0.05378	0.009532	3931	0.01708	-0.1154	0.03311	333	1.654e-06	-0.1158	0.03193	296	3.379e-06	-0.01884	0.001224	8777	0.7585	0.001653	9.322e-06	21604	0.9948	1.104	0.07802	22758	2.051e-15	Not clustered
ILMN_1772132	ATP5B	0.29	13.1	0.02213	6.603	13.98	1	1	1	0.9925	0.004084	5.342e-05	20986	0.9113	-0.0003723	3.316e-07	23027	0.9939	-0.01085	0.0002706	16868	0.8489	0.04072	0.005508	1601	0.3446	0.04264	0.005777	874	0.5485	1.105	0.07802	22822	2.387e-15	Not selected
ILMN_1775182	GSR	0.2174	8.093	0.02687	7.396	8.727	1	1	1	1	-0.02131	0.003537	8217	0.1977	0.05778	0.01949	895	0.0005106	0.05117	0.01478	1175	0.004093	0.03598	0.01049	327	0.1264	0.02693	0.005734	885	0.5529	1.112	0.07803	22730	1.863e-15	Not clustered
ILMN_1731714	CREB5	0.3597	9.222	0.03901	8.159	10.43	1	1	1	1	-0.1499	0.07088	126	2.849e-14	0.08116	0.01671	1132	0.001609	0.07473	0.01362	1328	0.006451	0.0394	0.005468	1627	0.3462	0.02618	0.002349	4239	0.7671	1.089	0.07804	22835	2.469e-15	Pattern09
ILMN_2358540	RBMS1	0.3235	9.03	0.03583	7.924	9.996	1	1	1	1	-0.02153	0.002645	9630	0.2825	0.09891	0.04179	190	3.982e-08	0.09264	0.03544	233	7.594e-07	0.0419	0.01041	335	0.1281	0.02551	0.003854	2042	0.6679	1.097	0.07804	22830	2.44e-15	Pattern14
ILMN_1801246	IFITM1	0.7183	9.981	0.07197	8.185	14.51	1	1	1	1	0.02521	0.0003146	17894	0.7644	-0.1291	0.00616	3811	0.1023	-0.1091	0.004232	4964	0.2231	-0.1006	0.005198	1805	0.3611	-0.08131	0.003268	2661	0.7127	1.109	0.07805	22742	1.929e-15	Not selected
ILMN_2126957	NOMO1	0.3281	8.467	0.03875	7.303	9.431	1	1	1	1	-0.02154	0.001765	11612	0.4014	-0.09423	0.02528	545	4.792e-05	-0.08948	0.02192	604	0.0002308	-0.03517	0.004891	2008	0.3834	-0.01934	0.001452	6834	0.8368	1.102	0.07805	22803	2.306e-15	Not selected
ILMN_1696709	TADA2A	0.08039	6.602	0.01218	6.344	6.873	0.4816	0.5304	0.5267	0.5564	0.003843	0.0006611	15636	0.6439	0.005938	0.00118	11461	0.5992	0.0027	0.0002354	17248	0.8623	0.01366	0.00867	596	0.1764	0.01318	0.007732	392	0.4343	1.115	0.07806	22722	1.846e-15	Not selected
ILMN_1715068	AQP9	0.4576	10.63	0.04304	9.102	12.4	1	1	1	1	-0.1537	0.03555	665	2.446e-07	0.06461	0.004865	4679	0.1669	0.05426	0.003295	6103	0.3068	0.05177	0.004336	2474	0.4202	0.04217	0.002766	3432	0.7404	1.091	0.07806	22828	2.434e-15	Not selected
ILMN_1860376		0.08455	6.537	0.01293	6.243	7.206	0.199	0.1652	0.2242	0.1203	-0.0007274	1.977e-05	21855	0.9477	-0.01555	0.006751	3459	0.08245	-0.01369	0.005025	4289	0.1673	-0.009994	0.003871	2955	0.4568	-0.007572	0.00214	4763	0.7765	1.101	0.07806	22764	2.091e-15	Pattern41
ILMN_2115991	TNNT1	0.318	6.871	0.04628	6.268	8.38	0.8059	0.913	0.7794	0.8722	-0.07561	0.01431	2581	0.002315	0.09882	0.01853	976	0.0007543	0.08752	0.01404	1268	0.005479	0.0615	0.009966	388	0.1386	0.04602	0.005438	1002	0.5715	1.104	0.07806	22762	2.077e-15	Not clustered
ILMN_2117330	NDUFB2	0.2072	11.52	0.01798	10.49	12.14	1	1	1	1	0.04398	0.0168	2143	0.0008051	-0.05811	0.02228	721	0.0001595	-0.05402	0.01853	806	0.0009225	-0.02624	0.006305	1217	0.2966	-0.01668	0.002493	3912	0.7631	1.119	0.07806	22702	1.769e-15	Not clustered
ILMN_2233539	SLC39A8	0.2364	6.642	0.03559	6.188	7.71	0.4595	0.513	0.4982	0.5338	0.01572	0.001312	12959	0.4838	0.03693	0.005416	4281	0.1354	0.03011	0.003465	5861	0.2901	0.0331	0.006042	1326	0.3128	0.02778	0.004092	1835	0.6517	1.116	0.07806	22736	1.867e-15	Not selected
ILMN_1758728	FANCG	0.1321	7.522	0.01756	6.727	7.975	1	1	1	0.9925	0.04019	0.02657	1094	1.25e-05	-0.03194	0.01288	1678	0.007383	-0.02923	0.01036	1913	0.02326	-0.01623	0.004615	2237	0.4	-0.01106	0.002076	4912	0.7828	1.108	0.07807	22741	1.911e-15	Pattern32
ILMN_1695276	MAPRE2	0.2654	9.866	0.0269	9.138	10.92	1	1	1	1	-0.06606	0.01989	1698	0.0002187	-0.08345	0.02419	603	7.403e-05	-0.07328	0.0181	834	0.001103	-0.0544	0.01427	114	0.05325	-0.04143	0.008117	332	0.4231	1.089	0.07808	22860	2.643e-15	Pattern02
ILMN_1810836	PDE5A	0.6418	9.367	0.06851	7.523	11.05	1	1	1	1	-0.2513	0.04323	421	8.597e-09	-0.2058	0.02265	690	0.0001387	-0.1906	0.01871	792	0.0008594	-0.09569	0.006798	1035	0.2685	-0.06197	0.002791	3384	0.7391	1.11	0.07808	22732	1.864e-15	Pattern02
ILMN_1730260	N6AMT2	0.1575	7.264	0.02169	6.508	7.882	0.9975	1	1	1	0.007976	0.001118	13659	0.5243	0.01778	0.004156	5391	0.2137	0.01358	0.002335	7777	0.4224	0.01951	0.006943	988	0.2607	0.0171	0.005128	1156	0.5866	1.107	0.07809	22743	1.935e-15	Not selected
ILMN_1781952	MGST1	0.2686	7.387	0.03636	6.65	8.311	1	1	1	1	-0.001561	2.13e-05	21802	0.9458	0.1236	0.09978	28	4.965e-20	0.1199	0.09082	28	5.372e-18	0.03656	0.01211	209	0.08714	0.01535	0.00227	4415	0.7738	1.137	0.07809	22704	1.772e-15	Not selected
ILMN_1808566	TMEM180	0.185	7.545	0.02451	7.064	8.709	1	1	1	1	0.0245	0.005962	5825	0.07405	0.05286	0.02086	796	0.0002924	0.04973	0.01774	853	0.00129	0.02154	0.00481	2069	0.3887	0.01275	0.001645	6142	0.8211	1.113	0.0781	22715	1.806e-15	Not clustered
ILMN_1794190	CCPG1	0.2712	8.828	0.03072	7.976	9.764	1	1	1	1	-0.04809	0.0165	2184	0.0009165	0.05068	0.01392	1494	0.0049	0.04556	0.01083	1812	0.01934	0.02892	0.006293	1223	0.2969	0.02086	0.003176	2795	0.7173	1.091	0.07811	22839	2.5e-15	Pattern09
ILMN_1695829	TTYH2	0.243	8.211	0.02959	7.566	9.227	1	1	1	1	-0.03353	0.01022	3647	0.01292	-0.04064	0.01133	1939	0.01391	-0.03167	0.006696	3210	0.09175	-0.04214	0.01692	65	0.02526	-0.03654	0.0123	55	0.3023	1.109	0.07812	22821	2.386e-15	Not clustered
ILMN_1717793	C19orf33	0.6514	7.716	0.08441	6.383	10.3	0.9754	0.9826	0.9715	0.9774	-0.1651	0.01906	1812	0.0003092	-0.1098	0.006422	3660	0.09262	-0.08779	0.003957	5264	0.245	-0.1053	0.008195	693	0.1928	-0.08977	0.005734	885	0.5529	1.109	0.07812	22751	1.988e-15	Pattern02
ILMN_1796136	RAB37	0.4171	7.828	0.05328	6.588	9.129	1	1	0.9964	1	-0.05929	0.01105	3395	0.009109	-0.1188	0.0335	323	1.409e-06	-0.1146	0.02995	332	7.989e-06	-0.03737	0.004606	2244	0.4005	-0.01711	0.0009551	9126	0.8831	1.101	0.07812	22756	2.049e-15	Not selected
ILMN_1654692	RALGPS2	0.1374	6.633	0.02071	6.22	7.202	0.5455	0.5739	0.5765	0.6466	0.007578	0.0009244	14409	0.5712	0.03674	0.01624	1179	0.001947	0.03559	0.01461	1196	0.004382	0.011	0.002021	6033	0.6588	0.004703	0.0003594	13814	0.9481	1.116	0.07813	22705	1.777e-15	Pattern19
ILMN_1752520	SLFN11	0.2526	10.26	0.02461	9.047	10.87	1	1	1	1	-0.00342	6.089e-05	20835	0.9049	0.04006	0.006242	3758	0.0993	0.0305	0.003497	5817	0.287	0.04433	0.01061	317	0.1224	0.03894	0.007881	364	0.4342	1.111	0.07813	22721	1.845e-15	Pattern01
ILMN_1787567	TSC22D1	0.6251	9.888	0.06321	7.985	11.82	1	1	1	1	-0.2814	0.05695	227	1.737e-11	-0.2106	0.02526	547	4.823e-05	-0.194	0.02067	657	0.0003927	-0.102	0.008231	684	0.1924	-0.06772	0.003558	2333	0.691	1.105	0.07813	22748	1.975e-15	Not selected
ILMN_1809552	TCEAL1	0.0859	6.566	0.01308	6.296	7.008	0.3514	0.3217	0.4093	0.3534	0.003025	0.0003571	17568	0.7467	-0.01555	0.00705	3318	0.07346	-0.01301	0.004751	4501	0.185	-0.01264	0.006472	1138	0.2891	-0.01034	0.004172	1762	0.6493	1.09	0.07813	22824	2.41e-15	Not selected
ILMN_1809866	WDR74	0.222	8.329	0.02665	7.398	9.183	1	1	1	1	0.05625	0.02273	1420	6.399e-05	-0.0539	0.01596	1216	0.002177	-0.04982	0.0131	1404	0.007926	-0.02545	0.004938	1967	0.3811	-0.01663	0.002051	4963	0.7868	1.095	0.07813	22810	2.33e-15	Not clustered
ILMN_1726666	GPX3	0.2664	6.976	0.03819	6.363	8.076	0.9779	0.9652	0.9786	0.9549	0.005577	0.0001203	19891	0.8618	-0.08267	0.01974	879	0.0004592	-0.0723	0.01462	1192	0.004364	-0.05503	0.01214	207	0.08652	-0.04224	0.006982	541	0.4679	1.094	0.07814	22837	2.484e-15	Pattern29
ILMN_1752927	FAM160B1	0.2608	8.613	0.03028	7.133	9.397	1	1	1	1	-0.01046	0.0008998	14504	0.5778	0.05335	0.01751	1053	0.00116	0.04743	0.01336	1362	0.007189	0.03252	0.009031	531	0.1644	0.02413	0.004841	1307	0.6064	1.087	0.07814	22850	2.59e-15	Pattern09
ILMN_1778240	GFOD1	0.2485	8.35	0.02976	7.659	9.231	1	1	1	1	0.03419	0.006202	5670	0.06698	-0.1043	0.04341	180	1.894e-08	-0.101	0.03912	181	1.603e-07	-0.03147	0.005483	1618	0.3454	-0.0136	0.001025	8721	0.8779	1.103	0.07814	22745	1.952e-15	Pattern24
ILMN_1783158	LY6G6F	0.4739	7.44	0.0637	6.492	9.325	1	1	0.9929	0.9774	-0.1601	0.03627	638	1.782e-07	-0.1452	0.02313	668	0.000113	-0.1381	0.02011	688	0.000495	-0.05333	0.004331	2488	0.4203	-0.02889	0.001245	7699	0.8534	1.112	0.07814	22708	1.785e-15	Pattern02
ILMN_1710268	ZNF385D	0.3764	7.278	0.05172	6.458	9.012	0.9951	0.9913	0.9929	0.9624	-0.08498	0.01421	2611	0.002416	-0.1176	0.0206	819	0.0003227	-0.1085	0.01688	936	0.0018	-0.05623	0.006542	1116	0.2849	-0.03704	0.002773	3420	0.7398	1.104	0.07815	22744	1.949e-15	Not clustered
ILMN_2080611	PDSS1	0.2106	7.805	0.02699	7.217	8.715	1	1	1	1	0.01583	0.00173	11705	0.4071	0.009148	0.0004321	15622	0.7833	0.001966	1.92e-05	21444	0.9677	0.02959	0.006277	1229	0.298	0.02924	0.005866	842	0.5403	1.1	0.07815	22764	2.091e-15	Not selected
ILMN_2345016	PTGES2	0.2255	8.151	0.02766	7.234	8.907	1	1	1	1	0.04426	0.01955	1747	0.0002514	0.07053	0.03783	250	2.147e-07	0.06655	0.03248	284	2.687e-06	0.02799	0.00827	673	0.1913	0.01622	0.00276	3443	0.7404	1.098	0.07815	22754	2.025e-15	Not clustered
ILMN_1882354		0.2197	7.777	0.02825	7.117	8.709	1	1	1	1	-0.07332	0.03684	618	1.386e-07	-0.06442	0.02206	731	0.0001759	-0.05789	0.01721	905	0.001585	-0.03684	0.01001	379	0.1384	-0.0266	0.005106	1167	0.5886	1.098	0.07816	22805	2.312e-15	Pattern36
ILMN_1757825	ZNF230	0.115	6.686	0.0172	6.397	7.163	0.7543	0.7826	0.7651	0.7594	-0.003558	0.0003886	17324	0.7349	0.009033	0.001871	9203	0.4741	0.006269	0.0008664	12606	0.6826	0.01236	0.004865	2026	0.3853	0.01125	0.003863	2031	0.6679	1.094	0.07818	22784	2.187e-15	Not selected
ILMN_2113126	RNASE3	0.3958	7.382	0.05362	6.494	9.177	0.9853	0.9826	0.9858	0.9925	-0.01386	0.0003477	17637	0.7506	0.1081	0.01581	1236	0.002306	0.09914	0.01279	1457	0.008927	0.05398	0.005474	1623	0.3461	0.03644	0.002425	4055	0.7671	1.109	0.07818	22716	1.813e-15	Pattern54
ILMN_1703791	ANXA7	0.1973	10.27	0.01922	9.29	10.85	1	1	1	1	-0.02801	0.007211	5031	0.04436	0.05601	0.0217	748	0.0002053	0.05224	0.01816	832	0.001076	0.02461	0.005816	1433	0.3266	0.01537	0.002218	4539	0.7756	1.092	0.07819	22795	2.251e-15	Pattern09
ILMN_1653200	SLC22A17	0.1143	6.728	0.01699	6.362	7.63	0.9238	0.8435	0.8826	0.8647	-0.005696	0.0007036	15422	0.6312	-0.01783	0.005156	4478	0.1489	-0.01505	0.003526	5780	0.2841	-0.01401	0.00442	2386	0.4165	-0.01135	0.002789	3392	0.7391	1.106	0.0782	22723	1.85e-15	Not selected
ILMN_1659227	CD79A	0.2411	6.755	0.03569	6.297	8.892	0.6978	0.7913	0.7117	0.8271	0.04705	0.0098	3814	0.01534	0.08426	0.02371	629	9.031e-05	0.08442	0.02278	555	0.0001636	0.01431	0.0009489	10162	0.796	-0.0006268	1.785e-06	22468	0.9993	1.111	0.0782	22699	1.765e-15	Not selected
ILMN_1714165	ST3GAL2	0.1728	7.634	0.02263	6.562	8.21	0.9975	1	1	1	-0.004243	0.000246	18465	0.7958	0.07656	0.05985	87	1.095e-11	0.07754	0.0588	77	2.161e-11	0.009742	0.001345	8250	0.7435	-0.003975	0.0002279	15631	0.9593	1.107	0.0782	22727	1.857e-15	Not clustered
ILMN_1789457	GNL1	0.1694	7.928	0.02137	7.213	8.444	1	1	1	1	0.01635	0.003301	8554	0.2173	-0.0387	0.01387	1503	0.005011	-0.03458	0.01066	1833	0.02081	-0.02289	0.006735	1057	0.2719	-0.01677	0.003508	2389	0.6945	1.114	0.0782	22695	1.741e-15	Pattern17
ILMN_1694213	PLEKHO1	0.2065	10.58	0.01951	9.708	11.26	1	1	1	1	-0.05044	0.01955	1748	0.000252	-0.05736	0.01926	912	0.0005632	-0.05113	0.01478	1177	0.004093	-0.03444	0.009637	441	0.1451	-0.02539	0.00511	1166	0.5878	1.097	0.07821	22769	2.112e-15	Pattern18
ILMN_1711810	PNKD	0.1761	7.275	0.02421	6.524	7.972	0.9975	1	1	1	0.0133	0.002652	9616	0.2817	-0.008792	0.000868	12869	0.6673	-0.003934	0.0001673	18145	0.888	-0.02048	0.006536	1120	0.2852	-0.01978	0.005839	855	0.5403	1.109	0.07821	22763	2.087e-15	Not selected
ILMN_1778681	EBF1	0.1138	6.545	0.01738	6.235	7.179	0.2703	0.3043	0.2633	0.391	0.01762	0.00618	5684	0.06759	0.02713	0.01102	1992	0.01591	0.02405	0.008327	2486	0.05069	0.01681	0.00587	1405	0.3231	0.01256	0.003168	2804	0.7184	1.084	0.07821	22855	2.621e-15	Not clustered
ILMN_1659544	STX3	0.2549	8.778	0.02904	7.998	9.462	1	1	1	1	-0.04619	0.0145	2545	0.002135	0.05101	0.01341	1589	0.005976	0.04574	0.01038	1909	0.0231	0.02952	0.006235	1250	0.2994	0.02143	0.003186	2788	0.7151	1.111	0.07822	22696	1.743e-15	Pattern05
ILMN_1775243	RPL35	0.3056	12.23	0.02498	10.5	13.06	1	1	1	1	0.05089	0.0111	3384	0.00893	-0.04704	0.007162	3268	0.07034	-0.03976	0.004924	4366	0.1736	-0.03668	0.006046	1325	0.3125	-0.02965	0.003805	2083	0.6735	1.115	0.07822	22686	1.711e-15	Not selected
ILMN_2173740	ASB8	0.2996	8.013	0.03739	6.534	9.033	1	1	1	0.9925	-0.003895	5.335e-05	20992	0.9113	0.07713	0.01563	1263	0.002471	0.07482	0.0141	1259	0.005372	0.02261	0.001864	6475	0.6767	0.009372	0.0003113	14463	0.9494	1.115	0.07822	22683	1.706e-15	Pattern36
ILMN_1802456	DCTD	0.2077	9.335	0.02225	8.536	9.998	1	1	1	1	0.01666	0.003162	8757	0.2299	-0.04336	0.01605	1201	0.002103	-0.04354	0.01549	1097	0.00308	-0.006994	0.0005797	12606	0.8538	0.0007077	5.77e-06	21965	0.9953	1.112	0.07823	22691	1.727e-15	Not clustered
ILMN_1807074	MIF	0.278	10.68	0.02604	9.879	11.79	1	1	1	1	0.08862	0.03805	571	8.253e-08	-0.06092	0.01396	1486	0.004832	-0.05186	0.009789	2054	0.02898	-0.04605	0.01108	280	0.1098	-0.03687	0.006889	563	0.4715	1.117	0.07823	22663	1.652e-15	Pattern32
ILMN_1704730	CD93	0.2809	12.1	0.02321	11.07	13.12	1	1	1	1	-0.03512	0.006452	5486	0.06062	0.08442	0.02803	463	1.459e-05	0.08039	0.02444	487	8.258e-05	0.03063	0.005123	1858	0.3648	0.01641	0.001447	6856	0.8368	1.088	0.07824	22799	2.264e-15	Not clustered
ILMN_1690125	PDLIM7	0.277	8.436	0.03284	7.336	9.551	1	1	1	1	-0.0639	0.02286	1403	6.095e-05	0.09347	0.03739	256	2.607e-07	0.09086	0.03394	251	1.481e-06	0.0267	0.004235	2588	0.426	0.01062	0.0006664	11035	0.9092	1.117	0.07825	22674	1.681e-15	Not clustered
ILMN_1714108	TP53INP1	0.2935	7.88	0.03724	7.235	8.871	1	1	1	1	-0.05273	0.01472	2511	0.001945	0.06309	0.01597	1215	0.002167	0.06398	0.01571	1058	0.002849	0.007698	0.0003301	14923	0.9029	-0.003619	7.093e-05	18847	0.9828	1.102	0.07825	22734	1.866e-15	Not selected
ILMN_1857546		0.08464	6.591	0.01284	6.359	7.076	0.4595	0.4087	0.4662	0.4662	0.007445	0.002195	10560	0.3376	-0.01698	0.008551	2707	0.04129	-0.01474	0.0062	3469	0.1103	-0.01172	0.005656	1513	0.3362	-0.009114	0.003299	2629	0.7101	1.106	0.07825	22740	1.901e-15	Not clustered
ILMN_1676980	MTSS1	0.3749	8.033	0.04667	7.102	9.425	1	1	1	1	0.04305	0.005449	6168	0.09203	-0.1672	0.06171	79	4.751e-12	-0.1614	0.0555	84	1.025e-10	-0.05192	0.008266	675	0.1913	-0.02337	0.001707	5951	0.8143	1.108	0.07826	22700	1.766e-15	Not selected
ILMN_1698225	MYO5A	0.1894	8.834	0.02144	8.078	9.688	1	1	1	1	-0.005447	0.0003401	17704	0.7533	0.03405	0.00993	2235	0.02462	0.03239	0.008612	2391	0.04551	0.01248	0.001853	6510	0.6777	0.006754	0.0005242	12152	0.9289	1.106	0.07826	22727	1.857e-15	Not clustered
ILMN_1785902	C1QC	0.2858	6.86	0.04166	6.369	8.301	0.8452	0.9217	0.8541	0.9323	0.01786	0.00103	13987	0.5452	0.1781	0.07652	53	4.038e-15	0.1786	0.07388	42	2.018e-14	0.02925	0.002867	4260	0.5614	-0.002352	1.92e-05	20939	0.9909	1.128	0.07827	22655	1.618e-15	Pattern18, Pattern39, Pattern43, Pattern49
ILMN_1797082	SNX13	0.1985	7.415	0.02677	6.65	8.217	1	1	0.9964	0.9925	-0.0074	0.0008277	14829	0.5966	0.04677	0.02471	574	6.032e-05	0.04595	0.02287	550	0.0001581	0.01144	0.002053	5951	0.6547	0.00331	0.0001686	16640	0.9659	1.099	0.07827	22752	2e-15	Pattern09
ILMN_2311166	ITGB5	0.7157	9.579	0.07472	7.38	11.51	1	1	1	1	-0.1983	0.02277	1417	6.301e-05	-0.1559	0.01076	2042	0.01768	-0.1366	0.007956	2631	0.05802	-0.1027	0.006476	1137	0.2891	-0.07848	0.00366	2223	0.6842	1.109	0.07827	22693	1.74e-15	Not selected
ILMN_1782419	GNG11	0.7741	11.6	0.06671	8.477	13.72	1	1	1	1	-0.2408	0.02643	1104	1.326e-05	-0.2101	0.01543	1289	0.002669	-0.191	0.01228	1545	0.01088	-0.1113	0.006012	1336	0.3155	-0.07748	0.002832	3303	0.7391	1.11	0.07828	22688	1.715e-15	Pattern02
ILMN_1733538	RGS10	0.3875	11.82	0.0328	10.7	13.52	1	1	1	1	-0.127	0.03081	861	1.96e-06	-0.1098	0.01777	1035	0.001038	-0.09976	0.01412	1258	0.005315	-0.05872	0.007051	961	0.2536	-0.04107	0.003359	2547	0.7085	1.107	0.07829	22697	1.755e-15	Not selected
ILMN_1692260	MAFG	0.2064	7.543	0.02736	6.549	8.647	1	1	1	0.9925	-0.01043	0.001086	13785	0.5314	0.06174	0.02846	450	1.21e-05	0.05521	0.02207	591	0.0002186	0.03638	0.01372	140	0.05799	0.02661	0.007227	487	0.4573	1.105	0.0783	22703	1.771e-15	Pattern36
ILMN_1714352	DMWD	0.1447	6.705	0.02159	6.247	7.19	0.8477	0.6261	0.7616	0.6767	-0.04915	0.03703	612	1.277e-07	-0.05813	0.04018	213	7.878e-08	-0.05551	0.03529	236	8.12e-07	-0.02051	0.006945	987	0.2607	-0.01069	0.001881	5415	0.8015	1.111	0.0783	22674	1.681e-15	Pattern48
ILMN_1745103	CLEC1B	0.719	9.199	0.07817	7.393	11.73	1	1	1	1	-0.2591	0.03622	640	1.825e-07	-0.2468	0.02546	539	4.452e-05	-0.2365	0.02245	575	0.0001862	-0.08377	0.004073	2756	0.4374	-0.04194	0.001002	8860	0.879	1.114	0.0783	22661	1.637e-15	Pattern02
ILMN_1792689	HIST1H2AC	0.67	10.62	0.06306	7.926	12.73	1	1	1	1	-0.1963	0.0255	1167	1.989e-05	-0.2112	0.02263	691	0.0001398	-0.1934	0.0183	817	0.00102	-0.1067	0.008026	737	0.1986	-0.07253	0.003627	2257	0.6865	1.115	0.0783	22657	1.625e-15	Not clustered
ILMN_2394264	UBTF	0.1365	6.834	0.01997	6.403	7.335	0.9681	0.9304	0.9644	0.9549	0.006197	0.0006437	15729	0.6491	0.02242	0.006297	3734	0.09702	0.01601	0.003118	6361	0.3258	0.02892	0.01455	103	0.05116	0.02609	0.01139	81	0.3211	1.107	0.0783	22720	1.833e-15	Not clustered
ILMN_1658425	DAG1	0.1657	7.602	0.02179	7.042	8.613	1	1	1	1	-0.02506	0.01078	3467	0.01023	-0.03579	0.0166	1145	0.001673	-0.0335	0.01398	1278	0.00561	-0.01522	0.00417	2659	0.4299	-0.009293	0.001512	6605	0.8324	1.107	0.07831	22732	1.864e-15	Not clustered
ILMN_1680424	CTSG	0.7561	7.536	0.1003	6.409	10.85	0.9607	0.9565	0.9644	0.9774	0.2379	0.02481	1222	2.66e-05	0.1381	0.006412	3666	0.09301	0.1193	0.004594	4626	0.1962	0.09785	0.004466	2350	0.413	0.07675	0.002645	3644	0.7484	1.115	0.07831	22651	1.606e-15	Pattern54
ILMN_1689336	HOXA10	0.1268	6.656	0.01906	6.373	7.506	0.6462	0.7652	0.573	0.6541	-0.04453	0.03803	573	8.303e-08	0.04537	0.03066	394	4.682e-06	0.04371	0.02734	403	2.387e-05	0.01449	0.00434	2470	0.4202	0.006755	0.0009309	9272	0.8847	1.107	0.07831	22713	1.801e-15	Not selected
ILMN_1790472	SLC25A28	0.1889	10.3	0.01833	9.44	11.11	1	1	1	1	0.005046	0.0002249	18676	0.8055	-0.055	0.01996	865	0.0004191	-0.05296	0.01776	852	0.001282	-0.01766	0.002856	4279	0.562	-0.008287	0.0006141	11433	0.9159	1.111	0.07831	22673	1.68e-15	Pattern18
ILMN_1677376	CHD7	0.1831	7	0.02616	6.419	7.719	0.9902	1	0.9858	0.9774	-0.04256	0.01677	2148	0.0008146	0.05236	0.01929	910	0.0005563	0.04988	0.0168	945	0.001861	0.01895	0.003506	3356	0.4939	0.01012	0.0009761	9003	0.8816	1.113	0.07832	22663	1.652e-15	Pattern05
ILMN_1683447	RPL35	0.3118	11.47	0.02718	9.572	12.32	1	1	1	1	0.06445	0.0162	2234	0.001041	-0.05434	0.008744	2636	0.03837	-0.04319	0.005345	4027	0.15	-0.05305	0.01157	248	0.09616	-0.04541	0.008181	324	0.4194	1.103	0.07832	22804	2.307e-15	Not clustered
ILMN_1744912	CTTN	0.6807	9.011	0.07554	6.732	10.93	1	1	1	1	-0.206	0.02831	993	5.813e-06	-0.1767	0.01601	1208	0.002139	-0.1625	0.01302	1421	0.008161	-0.0865	0.005326	1735	0.3501	-0.05775	0.002308	4338	0.7693	1.11	0.07832	22680	1.695e-15	Pattern02
ILMN_1796755	ITGB5	0.4933	7.679	0.06424	6.526	9.401	1	1	0.9964	1	-0.1385	0.02366	1324	4.334e-05	-0.1159	0.01268	1707	0.008021	-0.1051	0.01002	1991	0.02661	-0.06272	0.005151	1837	0.3637	-0.04413	0.00247	3947	0.7663	1.109	0.07832	22690	1.726e-15	Not selected
ILMN_1810420	DYSF	0.5252	10.02	0.05242	7.878	11.77	1	1	1	1	-0.04534	0.002707	9505	0.2759	0.1419	0.01987	872	0.0004343	0.1282	0.01564	1064	0.002938	0.0786	0.008462	628	0.186	0.05593	0.004181	1752	0.6486	1.106	0.07832	22698	1.76e-15	Pattern06
ILMN_1680341	PPIE	0.2301	8.237	0.02794	7.336	8.892	1	1	1	1	0.02771	0.006271	5623	0.06509	-0.02512	0.003875	5684	0.2369	-0.02097	0.002593	7234	0.3893	-0.02059	0.003616	3227	0.4827	-0.01688	0.002334	4276	0.7679	1.119	0.07833	22622	1.558e-15	Not selected
ILMN_1713751	ADAM19	0.3854	9.988	0.03858	8.695	11.1	1	1	1	1	-0.04374	0.004923	6640	0.1135	0.1106	0.02364	632	9.276e-05	0.09874	0.01823	823	0.001051	0.0659	0.01165	236	0.09602	0.04843	0.006164	752	0.5181	1.124	0.07833	22631	1.577e-15	Pattern01
ILMN_1725510	DHCR24	0.09324	6.536	0.01427	6.237	6.954	0.2015	0.3043	0.2491	0.3233	0.00127	5.069e-05	21042	0.9139	0.01975	0.009161	2489	0.03278	0.01651	0.006174	3487	0.1113	0.01612	0.008475	626	0.1856	0.0132	0.005487	985	0.5683	1.107	0.07833	22712	1.795e-15	Pattern30
ILMN_1668460	PRTN3	0.2218	6.674	0.03323	6.279	8.359	0.5135	0.513	0.6299	0.6692	0.07388	0.02821	1004	6.067e-06	0.03699	0.005434	4270	0.1344	0.02457	0.002333	7782	0.4224	0.0549	0.01662	69	0.02726	0.05055	0.01355	38	0.2322	1.09	0.07834	22853	2.613e-15	Pattern54
ILMN_1669393	GGT1	0.1267	6.827	0.01855	6.419	7.481	0.9607	0.9739	0.9324	0.985	-0.01191	0.003262	8612	0.2207	0.04236	0.03094	388	4.134e-06	0.04031	0.02695	413	2.814e-05	0.01549	0.005742	1466	0.3318	0.008356	0.00165	6131	0.8197	1.102	0.07834	22709	1.788e-15	Not selected
ILMN_1795227	DYNLL1	0.2428	12.31	0.01973	11.42	13.21	1	1	1	1	-0.05011	0.01225	3064	0.005504	-0.09162	0.03096	384	4.118e-06	-0.08959	0.02841	370	1.533e-05	-0.02411	0.002978	4083	0.5491	-0.008265	0.0003454	13989	0.9487	1.116	0.07835	22639	1.59e-15	Not selected
ILMN_2118864	RAB1A	0.1974	8.121	0.02431	7.274	8.797	1	1	1	1	-0.02154	0.005073	6492	0.1071	0.02661	0.005812	4025	0.1165	0.02198	0.003816	5427	0.257	0.02273	0.00589	1390	0.323	0.01884	0.003894	2005	0.6659	1.107	0.07835	22724	1.853e-15	Not selected
ILMN_1691503	SLC5A10	0.1354	6.519	0.02077	6.153	7.091	0.231	0.05217	0.4057	0.1429	0.04282	0.02738	1044	8.784e-06	-0.0658	0.04966	135	1.139e-09	-0.06477	0.0462	132	6.629e-09	-0.01566	0.003905	2918	0.4536	-0.004203	0.0002831	14822	0.9536	1.109	0.07836	22679	1.688e-15	Pattern11
ILMN_1715273	PICALM	0.3728	9.794	0.03806	8.329	11.12	1	1	1	1	-0.006391	0.0001567	19438	0.8397	0.05542	0.008804	2622	0.03741	0.05174	0.007358	2882	0.07227	0.02413	0.002317	5297	0.6253	0.01498	0.0008615	9683	0.8911	1.104	0.07836	22706	1.778e-15	Pattern05, Pattern09
ILMN_1891857		0.1715	7.264	0.02361	6.565	7.799	1	1	1	0.9925	-0.007382	0.0009135	14447	0.5744	0.03116	0.01217	1800	0.009822	0.0272	0.008936	2281	0.04038	0.02095	0.007639	819	0.218	0.01614	0.00439	1586	0.639	1.092	0.07837	22794	2.249e-15	Pattern09
ILMN_2072296	CKS2	0.2846	8.35	0.03409	7.497	9.16	1	1	1	1	0.001196	7.919e-06	22335	0.9684	-0.08666	0.03105	382	3.982e-06	-0.0869	0.0299	335	8.126e-06	-0.01439	0.001189	8947	0.7625	0.0009788	5.428e-06	21998	0.9953	1.117	0.07837	22635	1.585e-15	Pattern31
ILMN_2344971	FOXM1	0.08838	6.429	0.01375	6.18	6.83	0.03194	0.03478	0.05694	0.03008	0.01123	0.004373	7200	0.1415	-0.009176	0.00219	8430	0.4249	-0.00585	0.0008581	12664	0.6837	-0.01457	0.00767	812	0.2172	-0.01354	0.006345	700	0.5038	1.102	0.07837	22730	1.863e-15	Not selected
ILMN_1700695	SLC44A1	0.2789	10.12	0.02757	9.366	10.91	1	1	1	1	-0.05783	0.01781	1984	0.0005263	0.1086	0.04775	149	2.662e-09	0.1127	0.04918	111	1.793e-09	0.003296	6.108e-05	19567	0.9634	-0.01663	0.001563	6421	0.8282	1.117	0.07838	22638	1.587e-15	Not selected
ILMN_1728742	C5orf4	0.6433	8.426	0.07635	6.752	10.74	1	1	1	1	-0.2134	0.03389	725	5.077e-07	-0.16	0.01473	1381	0.00354	-0.1485	0.01219	1562	0.01129	-0.07313	0.004272	2555	0.4228	-0.04686	0.001703	5965	0.8146	1.11	0.07838	22660	1.635e-15	Pattern02
ILMN_1732831	CHST7	0.342	9.258	0.03694	8.187	10.25	1	1	1	1	0.01478	0.0005773	16114	0.6691	-0.1811	0.06478	72	1.119e-12	-0.1739	0.05769	78	3.703e-11	-0.06015	0.00992	395	0.1386	-0.02939	0.002422	4060	0.7671	1.13	0.07838	22606	1.531e-15	Pattern11, Pattern42
ILMN_1757406	HIST1H1C	0.5211	8.75	0.05956	7.405	11.02	1	1	1	1	-0.2013	0.04776	341	1.124e-09	-0.1585	0.02324	663	0.0001079	-0.152	0.0205	662	0.0004232	-0.05366	0.003697	3138	0.4743	-0.02678	0.0009015	9432	0.8878	1.114	0.07838	22634	1.584e-15	Not clustered
ILMN_2307025	CPNE1	0.3416	8.826	0.0387	7.371	10.19	1	1	1	1	-0.01853	0.001308	12978	0.4842	-0.06386	0.01163	1895	0.01227	-0.05492	0.008295	2498	0.05127	-0.04612	0.00842	639	0.1868	-0.03641	0.005078	1179	0.5889	1.118	0.07838	22692	1.731e-15	Not clustered
ILMN_2370772	EIF4G1	0.2513	8.984	0.02797	7.945	10.1	1	1	1	1	0.01179	0.00121	13307	0.5051	0.05664	0.02088	793	0.0002901	0.05117	0.01645	980	0.002135	0.03132	0.008861	563	0.1692	0.02226	0.004375	1598	0.639	1.106	0.07838	22676	1.682e-15	Not selected
ILMN_1652065	KCNMB1	0.2329	9.617	0.02422	8.583	10.29	1	1	1	1	0.06372	0.02151	1526	0.0001089	-0.07748	0.02428	598	7.152e-05	-0.07554	0.02214	588	0.000212	-0.02123	0.002532	4876	0.5979	-0.007869	0.0003409	14048	0.9488	1.123	0.0784	22598	1.523e-15	Not clustered
ILMN_1709194	GPR155	0.1066	6.551	0.01627	6.246	6.918	0.3857	0.2522	0.3345	0.2256	-0.005961	0.001004	14086	0.5517	-0.02723	0.01566	1257	0.002436	-0.02534	0.01303	1419	0.008143	-0.0122	0.004367	2434	0.4202	-0.007721	0.001699	5981	0.8146	1.122	0.07842	22593	1.516e-15	Not clustered
ILMN_1787691	CITED4	0.3551	7.738	0.04588	6.887	9.346	1	1	1	1	-0.01167	0.0003359	17737	0.755	0.09203	0.01562	1264	0.002482	0.08296	0.01222	1557	0.01113	0.05162	0.006821	1024	0.268	0.03694	0.003395	2503	0.7056	1.118	0.07842	22596	1.519e-15	Not clustered
ILMN_1871162		0.08531	6.558	0.01301	6.291	6.922	0.3342	0.3391	0.3096	0.2481	-0.007175	0.00181	11479	0.3946	-0.008605	0.001948	9023	0.4609	-0.006169	0.0009619	12137	0.6608	-0.01101	0.004427	2378	0.4165	-0.009918	0.003444	2464	0.6981	1.114	0.07842	22668	1.659e-15	Not selected
ILMN_2282641	TBXAS1	0.2315	11.44	0.02024	10.39	12.39	1	1	1	1	0.02798	0.005352	6256	0.09557	0.04955	0.01261	1720	0.008237	0.04582	0.01035	1915	0.02329	0.02329	0.003866	2959	0.4571	0.01518	0.001592	6322	0.8257	1.112	0.07842	22631	1.577e-15	Pattern06
ILMN_1765258	HLA-E	0.3369	11.76	0.02864	10.28	12.7	1	1	1	1	-0.05672	0.01039	3590	0.01205	-0.06088	0.009038	2531	0.03437	-0.05323	0.006646	3240	0.09337	-0.04056	0.005569	1557	0.3428	-0.03114	0.003169	2802	0.7181	1.11	0.07843	22658	1.632e-15	Pattern15
ILMN_2089875	TNFSF4	0.6034	8.54	0.07065	7.023	10.3	1	1	1	1	-0.2859	0.06086	196	2.822e-12	-0.23	0.03133	371	3.569e-06	-0.2234	0.02839	372	1.543e-05	-0.06627	0.003611	3233	0.4831	-0.02674	0.0005806	11672	0.9219	1.119	0.07843	22588	1.509e-15	Not clustered
ILMN_2287157	DST	0.1606	6.745	0.0238	6.315	7.429	0.8452	0.8	0.8399	0.7594	0.006892	0.0006635	15621	0.6434	-0.04355	0.01981	877	0.0004463	-0.04011	0.01617	1010	0.002376	-0.02112	0.006465	1144	0.2891	-0.01402	0.002782	3406	0.7393	1.111	0.07843	22640	1.592e-15	Not clustered
ILMN_1802708	BTN3A1	0.3409	8.539	0.03992	7.524	9.698	1	1	1	1	0.0007395	2.183e-06	22738	0.9842	-0.1015	0.03075	392	4.509e-06	-0.09793	0.02747	397	2.266e-05	-0.03205	0.004253	2571	0.4243	-0.01473	0.0008864	9535	0.8885	1.1	0.07844	22726	1.855e-15	Pattern01, Pattern18
ILMN_1653575	IL18BP	0.103	6.649	0.01549	6.266	7.132	0.629	0.6261	0.7438	0.6617	0.01399	0.005269	6316	0.09898	-0.01428	0.004123	5426	0.2162	-0.0128	0.003173	6280	0.3198	-0.008304	0.001935	6277	0.6672	-0.00604	0.000983	8964	0.8813	1.112	0.07845	22626	1.569e-15	Not selected
ILMN_1668194	LMTK3	0.153	6.777	0.02258	6.248	7.96	0.8919	0.9043	0.8754	0.8496	-0.0588	0.04672	358	1.801e-09	0.03375	0.01206	1825	0.01026	0.03119	0.009889	2029	0.02787	0.01592	0.003726	3111	0.4704	0.0104	0.00154	6509	0.8289	1.11	0.07845	22633	1.579e-15	Not clustered
ILMN_1718936	LST1	0.5523	12.08	0.0457	8.85	13.13	1	1	1	1	0.0226	0.0006254	15847	0.654	-0.1707	0.02665	497	2.683e-05	-0.1648	0.02386	505	0.0001056	-0.05289	0.003553	3298	0.4891	-0.02373	0.0007029	10780	0.9044	1.115	0.07845	22608	1.533e-15	Not clustered
ILMN_1768470	EIF4G1	0.2751	10.08	0.02729	8.646	10.87	1	1	1	1	0.03324	0.006434	5501	0.06106	0.07489	0.02456	582	6.427e-05	0.06709	0.01908	752	0.0007554	0.0436	0.01156	250	0.09641	0.03173	0.006003	807	0.5267	1.106	0.07845	22659	1.634e-15	Pattern06
ILMN_1806713	ZNF18	0.1615	7.782	0.02076	7.337	8.508	1	1	1	1	0.009495	0.001194	13377	0.508	0.01507	0.00225	8287	0.4167	0.01252	0.001489	10015	0.5575	0.0126	0.002184	5582	0.6438	0.01039	0.001422	6941	0.84	1.111	0.07845	22630	1.573e-15	Not selected
ILMN_1706342	ZNF746	0.173	9.68	0.01787	9.113	10.25	1	1	1	1	-0.02589	0.007319	4968	0.04243	0.05482	0.0247	576	6.035e-05	0.0494	0.0194	736	0.0006571	0.03081	0.01083	302	0.1152	0.02207	0.00545	998	0.5715	1.115	0.07846	22593	1.516e-15	Not clustered
ILMN_1814120	PECR	0.1949	7.598	0.02564	6.954	8.279	1	1	1	1	-0.002019	3.066e-05	21544	0.9332	0.06316	0.02242	708	0.000152	0.05919	0.01893	770	0.0007912	0.02665	0.005539	1573	0.3444	0.01618	0.001998	5089	0.7935	1.12	0.07846	22584	1.493e-15	Pattern39, Pattern42
ILMN_2114568	GBP5	0.5732	8.808	0.06508	7.69	12.06	1	1	1	1	0.03642	0.001094	13762	0.5295	-0.2425	0.03625	270	4.329e-07	-0.2376	0.03341	262	1.843e-06	-0.0619	0.003279	3653	0.5161	-0.01986	0.0003352	14124	0.9488	1.126	0.07847	22568	1.473e-15	Pattern18
ILMN_1740265	ACOT7	0.3212	8.234	0.03901	7.405	9.853	1	1	1	1	-0.05359	0.007876	4672	0.03376	-0.09933	0.02037	839	0.000353	-0.09356	0.01737	884	0.001499	-0.04004	0.004594	2255	0.4012	-0.02348	0.001544	6491	0.8289	1.118	0.07848	22571	1.479e-15	Pattern02
ILMN_1759184	C19orf48	0.1909	7.771	0.02457	7.193	8.452	1	1	1	1	0.05789	0.03396	719	4.958e-07	-0.0313	0.007676	3056	0.05753	-0.02612	0.005151	4180	0.1604	-0.02571	0.00719	921	0.2458	-0.02109	0.004663	1414	0.618	1.109	0.07848	22641	1.596e-15	Pattern21
ILMN_1775373	CMTM5	0.579	7.814	0.0741	6.448	10.25	0.9975	1	0.9964	1	-0.1981	0.03622	639	1.823e-07	-0.1586	0.01799	1015	0.0009487	-0.1485	0.01515	1131	0.003538	-0.06757	0.004534	2303	0.4056	-0.04131	0.001651	6130	0.8197	1.115	0.07848	22580	1.49e-15	Pattern02
ILMN_1669394	EI24	0.1764	8.598	0.02052	8.016	9.3	1	1	1	1	0.03164	0.01125	3333	0.008379	0.03248	0.008954	2564	0.03542	0.03107	0.007852	2666	0.06045	0.01121	0.001482	7703	0.727	0.005717	0.0003719	13645	0.948	1.108	0.07849	22642	1.597e-15	Pattern12
ILMN_1684771	PGRMC1	0.5315	10.95	0.04855	9.075	12.72	1	1	1	1	-0.1621	0.02585	1139	1.711e-05	-0.1507	0.01714	1092	0.001346	-0.1335	0.01297	1430	0.008319	-0.09394	0.009239	499	0.1572	-0.07033	0.00504	1202	0.5913	1.114	0.07849	22586	1.497e-15	Pattern02
ILMN_1685122	COL9A2	0.3382	7.884	0.0429	6.976	9.346	1	1	1	1	0.06629	0.01513	2434	0.001632	-0.1214	0.03847	236	1.655e-07	-0.1221	0.0373	206	3.437e-07	-0.01855	0.001248	8680	0.7548	0.003052	3.359e-05	20231	0.9866	1.113	0.07849	22601	1.526e-15	Pattern21
ILMN_1691892	TAGLN2	0.4627	9.422	0.04911	7.79	11.11	1	1	1	1	-0.1304	0.02925	933	3.898e-06	-0.08751	0.01014	2179	0.02268	-0.07684	0.007525	2813	0.06787	-0.05705	0.005984	1345	0.3179	-0.04345	0.003355	2553	0.7085	1.118	0.07849	22591	1.512e-15	Not selected
ILMN_1727466	KCNMB4	0.2525	7.008	0.03603	6.44	8.589	0.9853	0.9826	0.9537	0.9774	-0.02676	0.00307	8894	0.2387	0.09403	0.02841	452	1.238e-05	0.09022	0.02512	464	6.174e-05	0.0315	0.004426	2379	0.4165	0.01554	0.001061	8531	0.876	1.108	0.07849	22643	1.598e-15	Pattern29
ILMN_1731107	CCDC92	0.4273	9.967	0.04287	8.846	11.57	1	1	1	1	-0.06253	0.00576	5974	0.08044	-0.09941	0.01094	2004	0.01644	-0.08877	0.008389	2469	0.04944	-0.05903	0.005355	1713	0.3492	-0.04333	0.00279	3384	0.7391	1.115	0.07849	22578	1.487e-15	Pattern02
ILMN_1745963	FOLR2	0.2809	7.572	0.0371	6.668	8.554	1	1	0.9964	1	-0.1158	0.07793	101	9.906e-16	-0.06991	0.02301	674	0.0001189	-0.06717	0.02039	670	0.0004418	-0.02304	0.00347	3393	0.4984	-0.01116	0.0007968	10123	0.8947	1.101	0.07849	22738	1.878e-15	Not clustered
ILMN_1681543	RHBDD1	0.1628	8.139	0.02	7.618	8.878	1	1	1	1	-0.01776	0.003323	8520	0.2154	-0.04038	0.01288	1677	0.007383	-0.03729	0.01055	1869	0.02166	-0.01918	0.004035	2790	0.4412	-0.01259	0.001683	6031	0.8159	1.113	0.0785	22587	1.506e-15	Pattern02
ILMN_1735052	ULK1	0.2454	11.16	0.02199	9.294	11.92	1	1	1	1	-0.0139	0.001084	13799	0.5317	0.08287	0.02881	439	1.044e-05	0.07972	0.02561	450	5e-05	0.02693	0.004224	2599	0.4266	0.01283	0.0009439	9193	0.8832	1.106	0.0785	22656	1.619e-15	Not selected
ILMN_1756849	HIST1H2AE	0.4541	7.415	0.06124	6.395	9.101	0.9926	0.9739	0.9822	0.9624	-0.142	0.02627	1111	1.426e-05	-0.168	0.02821	458	1.346e-05	-0.1632	0.02554	452	5.15e-05	-0.04849	0.003261	3673	0.5187	-0.01961	0.0005253	12141	0.9287	1.11	0.0785	22619	1.549e-15	Pattern02
ILMN_2284998	SP100	0.2197	7.644	0.02874	7.009	9.129	1	1	1	1	-0.01431	0.001942	11126	0.3747	0.05961	0.02521	549	4.931e-05	0.05676	0.02197	597	0.0002276	0.02165	0.004617	2233	0.4	0.01161	0.001303	7427	0.8506	1.108	0.0785	22647	1.601e-15	Not selected
ILMN_1702175	ST7	0.2149	7.281	0.02952	6.479	8.474	0.9975	1	0.9964	0.9925	-0.05093	0.01791	1973	0.0005042	-0.04275	0.009593	2353	0.02782	-0.0364	0.006705	3206	0.09143	-0.03227	0.007589	834	0.22	-0.02583	0.004696	1394	0.6154	1.1	0.07851	22724	1.853e-15	Not selected
ILMN_1726729	C2orf76	0.1986	7.047	0.02819	6.513	7.802	0.9902	0.9913	1	1	-0.007757	0.0008462	14760	0.5911	0.03578	0.01346	1580	0.005838	0.03404	0.01168	1630	0.01397	0.01312	0.002513	4908	0.6	0.007101	0.0007136	10705	0.9032	1.113	0.07851	22582	1.491e-15	Pattern09, Pattern12
ILMN_1759075	TNFRSF13B	0.3179	6.758	0.04704	6.332	8.96	0.5946	0.7217	0.6014	0.7444	0.04473	0.005299	6293	0.09779	0.0868	0.01498	1351	0.003187	0.08342	0.01327	1371	0.007471	0.02851	0.002245	5431	0.6371	0.01376	0.0005074	12285	0.9321	1.114	0.07851	22583	1.492e-15	Pattern32
ILMN_1795767	GRHL1	0.1288	6.481	0.01988	6.236	7.434	0.2039	0.09565	0.1246	0.06015	-0.02716	0.01459	2527	0.002057	-0.03398	0.01731	1072	0.001258	-0.03025	0.01324	1375	0.007566	-0.02056	0.008797	573	0.1718	-0.01521	0.004686	1400	0.6161	1.105	0.07851	22653	1.616e-15	Pattern04
ILMN_1714197	ACSS2	0.1926	10.85	0.01775	10.06	11.77	1	1	1	1	-0.02415	0.006349	5571	0.06305	0.05419	0.02404	610	7.906e-05	0.04933	0.01924	744	0.0007053	0.02851	0.009239	498	0.1572	0.01979	0.004361	1608	0.639	1.098	0.07852	22711	1.794e-15	Not clustered
ILMN_1756676	PHF19	0.1891	7.573	0.02497	6.891	8.526	1	1	1	1	0.00258	7.365e-05	20595	0.8949	-0.03453	0.009856	2268	0.02522	-0.0299	0.007118	2995	0.07887	-0.02414	0.006684	1072	0.2754	-0.01885	0.003937	1971	0.6613	1.106	0.07852	22662	1.643e-15	Not selected
ILMN_1801421	EMD	0.2048	9.573	0.02139	9.034	10.65	1	1	1	1	-0.03237	0.006892	5228	0.05047	-0.04899	0.01188	1850	0.01109	-0.04435	0.009356	2171	0.03421	-0.02673	0.004909	1992	0.3826	-0.01889	0.002372	4182	0.7671	1.108	0.07852	22672	1.677e-15	Pattern02
ILMN_1796927	ZNF449	0.07619	6.537	0.01166	6.312	6.82	0.1425	0.1826	0.2028	0.2932	0.007707	0.003011	8993	0.2442	0.009941	0.003754	5828	0.2473	0.007968	0.002318	7829	0.4239	0.009442	0.004702	2168	0.393	0.008033	0.003267	2664	0.7127	1.115	0.07853	22561	1.456e-15	Not selected
ILMN_1657683	C1orf198	0.4247	7.689	0.05524	6.691	9.424	1	1	1	1	-0.202	0.06986	134	4.473e-14	-0.0947	0.01233	1769	0.009211	-0.08776	0.01017	1953	0.0251	-0.04376	0.003655	3183	0.4785	-0.02823	0.001474	6750	0.8344	1.114	0.07854	22574	1.482e-15	Pattern02
ILMN_1662166	PTK7	0.08123	6.514	0.01247	6.307	6.902	0.1769	0.113	0.1246	0.09774	-0.0131	0.006932	5201	0.04968	-0.02108	0.01351	1564	0.005762	-0.01998	0.01163	1638	0.01427	-0.008048	0.002733	4503	0.5745	-0.004515	0.0008338	9886	0.892	1.113	0.07854	22588	1.509e-15	Pattern02, Pattern31
ILMN_1795906	PCBD1	0.1831	7.638	0.02397	7.137	8.608	1	1	1	1	0.0083	0.000886	14568	0.5812	-0.02646	0.006735	3471	0.08285	-0.0239	0.005268	4085	0.1541	-0.01468	0.002879	4244	0.5599	-0.01046	0.001406	7000	0.8425	1.119	0.07854	22550	1.427e-15	Not selected
ILMN_1812191	C12orf57	0.3211	8.908	0.03605	7.903	10.44	1	1	1	1	-0.06619	0.01415	2624	0.00247	-0.07549	0.01394	1489	0.004861	-0.0637	0.009614	2100	0.031	-0.05925	0.01192	217	0.09221	-0.04798	0.007586	424	0.4364	1.105	0.07854	22714	1.804e-15	Pattern02
ILMN_2255579	RAB37	0.4833	9.511	0.05082	8.007	11.33	1	1	1	1	-0.05132	0.005568	6091	0.08741	-0.1585	0.03991	218	8.798e-08	-0.1463	0.03294	277	2.205e-06	-0.07564	0.01261	181	0.07778	-0.04976	0.005439	1002	0.5715	1.09	0.07854	22811	2.343e-15	Pattern02
ILMN_1699071	C21orf7	0.6319	11.34	0.05574	8.774	13.19	1	1	1	1	-0.2001	0.03081	860	1.955e-06	-0.1962	0.02284	682	0.0001282	-0.1684	0.01637	989	0.002198	-0.1429	0.01682	66	0.02605	-0.1131	0.01032	132	0.3441	1.096	0.07855	22778	2.149e-15	Not clustered
ILMN_1712023	SLC8A3	0.2728	6.934	0.03934	6.403	8.193	0.9287	0.9217	0.9039	0.812	-0.1196	0.05369	257	7.805e-11	-0.08183	0.01985	874	0.0004382	-0.07483	0.01599	1028	0.002556	-0.04176	0.007176	926	0.2464	-0.02852	0.003267	2665	0.7127	1.113	0.07855	22567	1.47e-15	Pattern02
ILMN_2331087	MS4A7	0.4849	10.63	0.04561	8.841	11.87	1	1	1	1	-0.04322	0.003761	7922	0.1808	-0.1518	0.03477	294	8.26e-07	-0.1522	0.03348	261	1.792e-06	-0.02531	0.001343	8259	0.7441	0.001604	5.345e-06	22009	0.9953	1.116	0.07855	22556	1.442e-15	Pattern03, Pattern11, Pattern19
ILMN_1687998	LPGAT1	0.1931	7.212	0.02677	6.533	7.748	1	1	1	0.9925	-0.01799	0.004727	6838	0.1227	0.0199	0.004341	5203	0.1998	0.01754	0.003231	6197	0.3134	0.01274	0.00247	4998	0.605	0.009641	0.001358	7168	0.8468	1.113	0.07856	22564	1.46e-15	Not selected
ILMN_1691864	SEPT10	0.1048	6.752	0.01553	6.45	7.098	0.9337	0.9391	0.911	0.9173	-0.02351	0.015	2462	0.001721	0.02604	0.01394	1488	0.004861	0.02558	0.01289	1443	0.008582	0.006381	0.001163	9067	0.7664	0.001855	9.539e-05	18177	0.9785	1.113	0.07856	22570	1.476e-15	Not clustered
ILMN_1784678	PBX1	0.2956	7.062	0.04187	6.403	8.596	0.9681	0.9739	0.9644	0.9474	-0.1325	0.06084	198	2.84e-12	-0.07082	0.01382	1513	0.005103	-0.06523	0.01126	1708	0.01646	-0.03429	0.004498	2329	0.4097	-0.02275	0.00192	5307	0.7978	1.11	0.07856	22598	1.523e-15	Not clustered
ILMN_1801216	S100P	0.7121	8.724	0.08163	6.472	10.97	1	1	1	0.9925	-0.254	0.03245	792	9.473e-07	0.1674	0.01088	2017	0.01685	0.1537	0.008811	2321	0.04233	0.08276	0.003692	3142	0.4748	0.05557	0.001609	6254	0.8243	1.11	0.07856	22596	1.519e-15	Pattern45
ILMN_1789775	WDR74	0.1681	7.359	0.02284	6.453	7.852	1	1	0.9964	1	0.03441	0.01793	1970	0.0004983	-0.01716	0.003392	6291	0.2811	-0.0146	0.002355	7731	0.4198	-0.013	0.002704	4557	0.5774	-0.01042	0.001667	6083	0.8177	1.111	0.07857	22602	1.529e-15	Not selected
ILMN_1880280		0.342	8.808	0.03883	7.708	9.903	1	1	1	1	0.02807	0.002274	10384	0.3272	-0.08292	0.01485	1364	0.003371	-0.07922	0.013	1427	0.008214	-0.02909	0.002538	4862	0.597	-0.01508	0.0006619	11068	0.91	1.099	0.07857	22678	1.683e-15	Pattern14, Pattern28
ILMN_2300186	DYNLL1	0.3371	11.39	0.02959	6.219	12.28	1	1	1	0.9925	-0.05438	0.008446	4378	0.02682	-0.103	0.02282	684	0.0001291	-0.09918	0.02031	675	0.0004555	-0.03298	0.00325	3694	0.5191	-0.01544	0.000697	10830	0.9044	1.104	0.07857	22653	1.616e-15	Not clustered
ILMN_1708881	RAB20	0.2343	7.573	0.03094	6.561	8.421	0.9975	1	1	0.9925	0.02549	0.004062	7549	0.1603	-0.07415	0.02578	530	3.851e-05	-0.06971	0.02193	601	0.0002298	-0.03038	0.00601	1337	0.3155	-0.01805	0.002083	4885	0.7828	1.109	0.07858	22608	1.533e-15	Pattern29
ILMN_1872781		0.07735	6.561	0.01179	6.383	7.401	0.2604	0.2087	0.2669	0.2331	0.004559	0.001151	13536	0.5173	-0.004155	0.0007149	13695	0.705	-0.001516	9.17e-05	19421	0.9215	-0.01101	0.006973	982	0.2585	-0.01074	0.006353	695	0.5038	1.106	0.07858	22676	1.682e-15	Not selected
ILMN_1901934	ZNF33B	0.154	7.217	0.02133	6.656	8.188	0.9975	1	1	1	0.007572	0.000717	15365	0.627	-0.01839	0.00316	6603	0.3057	-0.01466	0.00193	8719	0.4831	-0.01777	0.004098	2725	0.4361	-0.01518	0.002868	3242	0.7377	1.109	0.07858	22606	1.531e-15	Not selected
ILMN_1904004	NBEAL1	0.076	6.499	0.01169	6.237	6.884	0.09582	0.1043	0.09253	0.08271	-0.002105	0.0002007	18940	0.8165	0.007051	0.001682	9730	0.5058	0.005002	0.0008129	12927	0.693	0.009227	0.003999	2822	0.4454	0.008342	0.003132	2851	0.7201	1.11	0.07858	22592	1.515e-15	Not selected
ILMN_1707652	KRTAP1-5	0.09058	6.443	0.01406	6.239	6.986	0.04668	0.06087	0.05694	0.06767	0.01081	0.004036	7586	0.1619	-0.000755	1.476e-05	21691	0.9705	-0.003828	0.0003647	15986	0.8152	0.01183	0.005034	1918	0.3713	0.01251	0.005382	1036	0.5715	1.105	0.07859	22689	1.72e-15	Not selected
ILMN_1809522	NACC2	0.2258	8.606	0.02623	7.921	9.352	1	1	1	1	-0.04229	0.0127	2947	0.004554	0.07023	0.0265	503	2.849e-05	0.06086	0.01939	737	0.0006604	0.0489	0.01784	48	0.0207	0.03813	0.01066	110	0.3383	1.076	0.07859	22832	2.448e-15	Not clustered
ILMN_2060413	CD24	0.4247	6.97	0.06093	6.265	10.69	0.6929	0.7217	0.968	0.9624	0.283	0.111	60	6.222e-23	0.08277	0.007978	2930	0.05131	0.07201	0.005806	3729	0.1266	0.05654	0.005169	1820	0.3635	0.0438	0.002991	3048	0.7312	1.094	0.07859	22755	2.043e-15	Pattern54
ILMN_1776522	SLC50A1	0.2881	8.554	0.03367	7.589	9.644	1	1	1	1	-0.01812	0.00221	10530	0.3357	-0.07102	0.02541	542	4.514e-05	-0.06985	0.02356	526	0.0001176	-0.01712	0.002051	5957	0.6549	-0.004765	0.0001559	16873	0.9686	1.118	0.0786	22525	1.381e-15	Not clustered
ILMN_1790891	CKAP4	0.3821	10.15	0.03765	8.358	11	1	1	1	1	-0.003736	4.787e-05	21110	0.9161	0.1101	0.03108	380	3.944e-06	0.09826	0.02403	499	9.831e-05	0.06575	0.01538	88	0.0402	0.04837	0.008215	315	0.4191	1.118	0.0786	22542	1.414e-15	Not clustered
ILMN_2201347	ZDHHC3	0.1679	7.223	0.02324	6.743	7.922	1	1	1	1	0.009274	0.001285	13053	0.4892	0.02729	0.008323	2794	0.04498	0.02358	0.005976	3612	0.1194	0.0193	0.005779	1444	0.3302	0.01513	0.003426	2479	0.7012	1.112	0.0786	22563	1.457e-15	Pattern05
ILMN_1724782	FAM90A7	0.1306	6.761	0.01932	6.459	7.408	0.9263	0.9478	0.8861	0.9549	-0.01599	0.003936	7703	0.1686	0.04518	0.02356	640	9.569e-05	0.04394	0.02138	625	0.0002913	0.0128	0.002625	4708	0.5855	0.005026	0.0003965	13402	0.9434	1.12	0.07861	22532	1.398e-15	Not clustered
ILMN_1801254	NAIP	0.4366	9.382	0.04653	7.808	11.24	1	1	1	1	0.02908	0.001298	13012	0.4862	0.1416	0.02304	672	0.0001179	0.1291	0.01848	808	0.0009439	0.07369	0.008658	598	0.1767	0.05085	0.004036	1884	0.6549	1.111	0.07862	22565	1.467e-15	Pattern23
ILMN_1675617	NT5M	0.4172	7.371	0.0566	6.447	9.46	0.9926	1	0.9858	0.9774	-0.0808	0.01159	3224	0.007306	-0.08575	0.009866	2267	0.02511	-0.07322	0.006933	3082	0.08436	-0.064	0.007628	827	0.218	-0.05104	0.004688	1398	0.6161	1.11	0.07864	22627	1.57e-15	Pattern02
ILMN_1690783	TREML1	0.6066	8.02	0.07564	6.462	10.24	1	1	0.9929	1	-0.1651	0.02413	1277	3.572e-05	-0.1356	0.01246	1750	0.008744	-0.119	0.009239	2197	0.03589	-0.08881	0.007417	867	0.2321	-0.06777	0.004183	1751	0.6486	1.106	0.07864	22669	1.668e-15	Pattern02
ILMN_2326737	PPIE	0.283	8.25	0.03431	7.417	9.221	1	1	1	1	0.009599	0.0006456	15718	0.6486	-0.0411	0.008846	2611	0.03677	-0.03493	0.006154	3501	0.112	-0.03132	0.00713	937	0.2495	-0.02514	0.004434	1555	0.6366	1.115	0.07864	22560	1.452e-15	Not clustered
ILMN_1652409	SPATA7	0.203	7.288	0.02786	6.533	8.168	0.9975	1	0.9964	1	0.02272	0.003844	7822	0.1748	0.03449	0.006646	3529	0.08528	0.03052	0.004995	4310	0.1693	0.02158	0.003612	3231	0.483	0.01618	0.001956	5190	0.7966	1.093	0.07865	22739	1.885e-15	Not clustered
ILMN_1745778	SLC45A4	0.2412	7.702	0.03131	6.994	8.415	1	1	1	1	-0.08104	0.03743	596	1.078e-07	0.05736	0.01455	1397	0.003825	0.0516	0.01133	1699	0.01597	0.0326	0.006524	1124	0.2858	0.02347	0.003283	2649	0.7119	1.1	0.07865	22645	1.599e-15	Pattern45
ILMN_1853312		0.07872	6.447	0.01221	6.174	6.7	0.01966	0.07826	0.02847	0.04511	0.002497	0.000261	18334	0.7887	0.01344	0.005647	4138	0.1237	0.01324	0.005248	4105	0.155	0.003141	0.0004284	13867	0.8854	0.0007985	2.663e-05	20563	0.9879	1.113	0.07865	22539	1.41e-15	Not selected
ILMN_2066066	HLA-DRB4	0.3841	11.38	0.03376	9.374	12.29	1	1	1	1	0.06657	0.01741	2033	0.0006257	-0.07808	0.01821	997	0.0008652	-0.0748	0.01604	1023	0.002512	-0.02659	0.002932	4171	0.5523	-0.01336	0.0007209	10662	0.9017	1.105	0.07865	22636	1.586e-15	Not clustered
ILMN_2396801	PNPLA1	0.1105	6.686	0.01653	6.351	7.071	0.7543	0.8696	0.7687	0.8346	-0.001665	6.914e-05	20683	0.8981	0.02801	0.01462	1390	0.003708	0.02593	0.01204	1582	0.01201	0.01307	0.004418	2390	0.4165	0.008479	0.001806	5635	0.8075	1.113	0.07865	22549	1.426e-15	Not selected
ILMN_1691249	FBLIM1	0.07378	6.504	0.01134	6.27	6.816	0.09582	0.1043	0.08541	0.07519	-0.002526	0.0002883	18103	0.7761	-0.001055	3.757e-05	20834	0.9494	-0.004518	0.0006648	13812	0.7277	0.0133	0.008295	665	0.1913	0.0141	0.008917	230	0.4045	1.109	0.07866	22667	1.657e-15	Not selected
ILMN_1728724	IL17RA	0.3382	9.487	0.03565	8.289	11.1	1	1	1	1	-0.01718	0.0007412	15258	0.6194	0.1143	0.0245	583	6.592e-05	0.1047	0.01984	708	0.0005489	0.05753	0.008624	601	0.1789	0.03902	0.003889	2011	0.666	1.107	0.07866	22576	1.486e-15	Pattern19
ILMN_1775380	SMOX	0.5913	8.96	0.06599	7.227	10.83	1	1	1	1	-0.2479	0.05322	265	9.597e-11	-0.1397	0.01333	1604	0.006149	-0.1278	0.01073	1825	0.02019	-0.07082	0.004759	2109	0.3913	-0.04821	0.002138	4765	0.7767	1.112	0.07866	22543	1.415e-15	Pattern02
ILMN_2228809	YWHAG	0.235	9.837	0.02389	8.954	10.41	1	1	1	1	0.01721	0.002655	9602	0.2815	0.04825	0.01563	1262	0.002467	0.04388	0.01244	1514	0.01024	0.02556	0.00609	1303	0.31	0.0178	0.002869	3242	0.7377	1.112	0.07866	22579	1.488e-15	Not selected
ILMN_2385647	ALAS1	0.1273	6.94	0.01835	6.444	7.393	0.9828	0.9739	0.9858	0.985	-0.02143	0.008211	4497	0.02948	0.02202	0.006526	3594	0.08932	0.02017	0.00525	4103	0.1549	0.0111	0.002302	5333	0.6272	0.00753	0.00102	8754	0.8782	1.106	0.07866	22590	1.511e-15	Pattern29
ILMN_1696643	TLN1	0.3286	10.75	0.03056	9.853	12.53	1	1	1	1	-0.08597	0.02096	1582	0.000138	-0.08058	0.01405	1465	0.004681	-0.07446	0.01153	1662	0.01481	-0.03811	0.004363	2439	0.4202	-0.02493	0.001812	5620	0.8065	1.112	0.07867	22535	1.402e-15	Pattern02
ILMN_1806165	HSPA6	0.483	11.18	0.04322	9.635	12.77	1	1	1	1	-0.2685	0.08088	98	2.27e-16	-0.1009	0.009274	2444	0.03152	-0.09218	0.007435	2859	0.07001	-0.05165	0.003377	3515	0.5071	-0.03535	0.001527	6554	0.8307	1.113	0.07867	22532	1.398e-15	Pattern39
ILMN_1813379	TNFRSF9	0.1332	6.783	0.01964	6.312	7.551	0.9435	0.9652	0.9502	0.9248	0.01947	0.005448	6169	0.09203	0.01564	0.002641	7411	0.3686	0.009023	0.0008511	12691	0.6857	0.02854	0.01221	204	0.08499	0.02695	0.01044	125	0.3383	1.1	0.07867	22710	1.793e-15	Pattern39, Pattern41, Pattern42
ILMN_1873863		0.2011	6.883	0.02921	6.417	7.848	0.9533	0.9478	0.9609	0.9173	-0.05604	0.02177	1497	9.768e-05	-0.06242	0.02063	815	0.0003196	-0.05612	0.0161	1016	0.002451	-0.03559	0.009312	484	0.1561	-0.02567	0.004729	1375	0.6128	1.104	0.07867	22627	1.57e-15	Not clustered
ILMN_2044927	RNF5	0.1715	7.901	0.0217	7.127	8.489	1	1	1	1	-0.00588	0.000421	17101	0.7224	-0.02986	0.008116	2876	0.04865	-0.02764	0.006665	3229	0.09268	-0.01396	0.002461	5018	0.6056	-0.009068	0.001002	8860	0.879	1.109	0.07867	22610	1.535e-15	Not selected
ILMN_2260991	TSPO	0.2804	11.32	0.02477	10.02	12.27	1	1	1	1	0.03232	0.005916	5860	0.07542	0.07166	0.02186	742	0.000191	0.06697	0.01836	814	0.0009933	0.03097	0.005667	1504	0.3362	0.01912	0.002113	4817	0.7805	1.098	0.07867	22666	1.656e-15	Pattern08
ILMN_1775566	ATP1A1	0.3491	8.634	0.04043	6.942	9.42	1	1	1	1	0.007935	0.0003471	17640	0.7508	-0.07562	0.02356	639	9.569e-05	-0.07333	0.02125	634	0.0003055	-0.02231	0.002847	4303	0.562	-0.009338	0.0004886	12471	0.9333	1.113	0.07868	22541	1.412e-15	Not selected
ILMN_1859662		0.08827	6.553	0.01347	6.302	7.106	0.285	0.313	0.2598	0.3609	0.0003708	4.641e-06	22541	0.9759	0.01882	0.008937	2572	0.03562	0.01693	0.006941	3077	0.08422	0.01072	0.004021	2804	0.4428	0.007722	0.002015	5048	0.791	1.115	0.07868	22516	1.363e-15	Pattern30, Pattern34
ILMN_1725675	ABCC6	0.1774	6.9	0.02571	6.367	7.706	0.9607	0.9478	0.9573	0.9699	0.003345	0.0001111	20025	0.8674	0.03525	0.009216	2469	0.03216	0.03071	0.00673	3188	0.09077	0.02392	0.00589	1390	0.323	0.01848	0.003396	2501	0.7056	1.112	0.07869	22528	1.393e-15	Not clustered
ILMN_1746175	TNFSF4	0.3642	7.165	0.05084	6.487	9.147	0.9828	0.9913	0.9786	0.9624	-0.1533	0.05733	220	1.485e-11	-0.1135	0.02489	567	5.59e-05	-0.1088	0.02195	599	0.0002288	-0.03856	0.003987	2835	0.4461	-0.01932	0.0009817	8965	0.8816	1.104	0.07869	22602	1.529e-15	Not selected
ILMN_1770922	TMEM45A	0.1158	6.574	0.01762	6.299	7.351	0.3956	0.2435	0.3986	0.2406	-0.008152	0.001331	12893	0.4799	-0.04676	0.03275	342	1.923e-06	-0.04429	0.0283	374	1.599e-05	-0.01786	0.006634	1091	0.278	-0.01002	0.002067	4932	0.7845	1.114	0.07869	22526	1.382e-15	Not selected
ILMN_2398408	TCEAL1	0.1493	6.965	0.02144	6.468	7.459	0.9975	0.9913	0.9858	0.985	-0.003049	0.0001979	18979	0.8176	-0.02594	0.01071	2052	0.01807	-0.02441	0.009088	2237	0.03808	-0.01057	0.002467	5004	0.6051	-0.006252	0.0008345	9878	0.8919	1.113	0.07869	22534	1.401e-15	Not clustered
ILMN_1654854	MURC	0.1638	6.865	0.02386	6.433	7.666	0.9582	0.9739	0.9751	0.9323	-0.04579	0.02321	1366	5.262e-05	-0.03232	0.00884	2613	0.03684	-0.02647	0.005725	3768	0.1308	-0.02852	0.009555	452	0.1473	-0.02384	0.006442	676	0.4982	1.102	0.0787	22671	1.673e-15	Pattern02
ILMN_1705114	NUMB	0.2401	9.725	0.02469	8.921	10.68	1	1	1	1	-0.04551	0.01958	1738	0.000249	0.03048	0.006693	3494	0.08415	0.02441	0.004139	5064	0.2301	0.02906	0.008446	634	0.186	0.02475	0.005897	835	0.5385	1.103	0.0787	22611	1.541e-15	Not clustered
ILMN_1750664	PPT2	0.08036	6.533	0.0123	6.294	6.863	0.226	0.1391	0.1993	0.1353	-0.007329	0.002343	10216	0.319	-0.02335	0.0178	1028	0.001028	-0.02187	0.01501	1148	0.00373	-0.009879	0.004425	2380	0.4165	-0.00601	0.001595	6304	0.8253	1.101	0.0787	22636	1.586e-15	Not clustered
ILMN_1755077	HEBP2	0.2998	11.19	0.02679	9.999	12.25	1	1	1	1	0.003235	7.788e-05	20520	0.8917	0.09278	0.04786	147	2.545e-09	0.0887	0.04218	159	4.007e-08	0.03233	0.008066	723	0.198	0.01664	0.002146	4744	0.7763	1.105	0.0787	22650	1.605e-15	Pattern04
ILMN_1761442	WDR24	0.1695	7.171	0.02364	6.505	7.77	0.9926	0.9913	1	0.9925	0.01936	0.005815	5933	0.07862	0.02427	0.006862	3401	0.07909	0.01937	0.004219	4976	0.224	0.02337	0.008836	567	0.1702	0.01994	0.006198	741	0.5157	1.093	0.0787	22682	1.704e-15	Not clustered
ILMN_1791052	FKBPL	0.1117	6.687	0.0167	6.305	7.188	0.774	0.7043	0.7936	0.7368	-0.007223	0.001379	12738	0.4704	-0.02085	0.008592	2694	0.04061	-0.01853	0.006525	3298	0.09775	-0.01269	0.004423	2382	0.4165	-0.009416	0.002348	4239	0.7671	1.116	0.0787	22538	1.409e-15	Not clustered
ILMN_1655046	NUTF2	0.1863	7.375	0.02526	6.695	8.143	0.9975	1	1	1	-0.0164	0.002788	9335	0.268	-0.04613	0.01652	1156	0.001732	-0.04161	0.01295	1431	0.008394	-0.02575	0.007147	932	0.2485	-0.01839	0.003545	2347	0.692	1.102	0.07871	22693	1.74e-15	Not clustered
ILMN_2235851	NEURL3	0.12	6.562	0.01828	6.298	7.199	0.4324	0.2	0.3025	0.1805	-0.03736	0.02701	1072	1.028e-05	-0.0331	0.01627	1178	0.001925	-0.02931	0.01231	1534	0.01078	-0.02059	0.008744	581	0.1737	-0.01541	0.004759	1355	0.6103	1.109	0.07871	22616	1.547e-15	Pattern02
ILMN_1668526	GVINP1	0.3698	9.622	0.03843	8.259	10.8	1	1	1	1	0.08393	0.01634	2203	0.0009841	-0.1859	0.06085	81	7.112e-12	-0.1898	0.06077	72	8.631e-12	-0.01743	0.0007431	11444	0.8252	0.01615	0.0006497	11152	0.9119	1.14	0.07872	22483	1.295e-15	Pattern14, Pattern18
ILMN_1742601	CR1	0.2725	7.312	0.03727	6.539	8.328	0.9975	1	0.9964	0.9925	-0.1025	0.0566	233	2.019e-11	0.09081	0.03518	287	6.922e-07	0.08135	0.02746	399	2.266e-05	0.05287	0.01656	72	0.02726	0.03848	0.008696	249	0.4049	1.103	0.07872	22611	1.541e-15	Pattern21
ILMN_1769546	RIN2	0.2703	9.373	0.02884	8.604	10.42	1	1	1	1	-0.02753	0.005043	6516	0.1084	0.0499	0.01244	1755	0.008801	0.05073	0.0123	1540	0.01083	0.005604	0.0002178	16361	0.9268	-0.00337	7.63e-05	18692	0.9816	1.108	0.07872	22561	1.456e-15	Pattern09
ILMN_1691112	PIGN	0.2089	7.771	0.02689	7.137	8.428	1	1	1	1	0.00395	0.0001011	20153	0.8748	0.02766	0.003706	5890	0.2513	0.02505	0.002912	6682	0.3494	0.01506	0.001524	7545	0.7223	0.01062	0.0007285	10602	0.9011	1.107	0.07873	22551	1.428e-15	Not selected
ILMN_1708110	TMEM144	0.3217	8.391	0.03834	7.265	9.261	1	1	1	1	-0.06051	0.01049	3562	0.01155	0.09712	0.0204	834	0.0003495	0.09183	0.01752	876	0.001402	0.03778	0.004286	2541	0.4219	0.02154	0.00136	7164	0.8468	1.117	0.07874	22488	1.303e-15	Pattern29
ILMN_1782922	PDE4B	0.1868	6.889	0.02711	6.385	7.491	0.9533	0.9043	0.9181	0.9248	-0.04505	0.02678	1085	1.134e-05	-0.06035	0.03689	261	3.263e-07	-0.05859	0.03341	263	1.843e-06	-0.01754	0.004327	2491	0.4208	-0.007176	0.0007191	10672	0.9022	1.098	0.07874	22665	1.653e-15	Not selected
ILMN_1807662	IGF2R	0.2719	11.48	0.02367	10.74	12.58	1	1	1	1	-0.02637	0.002985	9041	0.2467	0.02554	0.002099	8650	0.4379	0.01665	0.0008594	12651	0.6835	0.03913	0.006838	1021	0.2669	0.03618	0.005605	937	0.5609	1.102	0.07874	22629	1.571e-15	Not selected
ILMN_1677607	SC5DL	0.2046	7.877	0.02597	7.041	8.531	1	1	1	1	0.02585	0.004754	6806	0.1215	0.03406	0.006193	3786	0.1011	0.02875	0.004242	4951	0.2223	0.02672	0.005292	1760	0.3516	0.02163	0.003339	2572	0.7085	1.107	0.07875	22600	1.524e-15	Not selected
ILMN_1719256	CKS1B	0.4179	7.933	0.05268	6.938	8.971	1	1	1	1	0.01242	0.000577	16117	0.6691	-0.1414	0.05588	104	6.666e-11	-0.1396	0.0523	100	4.227e-10	-0.03209	0.003996	2825	0.4454	-0.007398	0.0002152	15843	0.9601	1.107	0.07875	22554	1.439e-15	Pattern01
ILMN_1831106	LOC400043	0.09589	6.449	0.01487	6.182	6.915	0.05651	0.1391	0.03203	0.05263	-0.01688	0.007902	4658	0.03342	0.03471	0.02515	555	5.03e-05	0.03182	0.0204	667	0.0004416	0.01737	0.008744	579	0.1737	0.01174	0.00392	1982	0.6636	1.096	0.07875	22717	1.824e-15	Not clustered
ILMN_2124769	YBX1	0.2882	11.46	0.02516	10.33	12.29	1	1	1	1	0.04998	0.01594	2279	0.001161	-0.04453	0.009604	2347	0.02771	-0.03836	0.006866	3119	0.0864	-0.03189	0.006839	1020	0.2669	-0.0251	0.004093	1834	0.6517	1.099	0.07875	22687	1.712e-15	Not selected
ILMN_2168347	EPOR	0.1853	7.298	0.02539	6.517	8.144	0.9951	0.9913	1	0.9925	-0.08599	0.06496	165	4.296e-13	-0.05261	0.01943	902	0.0005234	-0.04691	0.01492	1156	0.003881	-0.03151	0.009678	434	0.1443	-0.02322	0.005124	1160	0.5866	1.102	0.07875	22685	1.707e-15	Pattern02
ILMN_2287888	PSMC4	0.2946	8.294	0.03552	6.929	9.116	1	1	1	1	-0.0005432	2.612e-06	22693	0.9828	-0.04372	0.01264	1716	0.008119	-0.03755	0.009004	2260	0.03936	-0.03177	0.009268	491	0.1569	-0.02513	0.005617	931	0.5599	1.118	0.07875	22482	1.294e-15	Not selected
ILMN_1721337	MRPS18B	0.2024	7.319	0.02766	6.792	8.534	1	1	1	1	0.01932	0.00417	7430	0.1534	-0.02808	0.006605	3553	0.08668	-0.02591	0.005393	3993	0.1474	-0.0134	0.002088	5849	0.652	-0.008812	0.0008698	9638	0.8905	1.105	0.07877	22602	1.529e-15	Not clustered
ILMN_1762861	HLA-F	0.3515	10.27	0.03424	8.778	11.71	1	1	1	1	0.002214	2.004e-05	21849	0.9473	-0.06781	0.01404	1467	0.004717	-0.06137	0.01106	1754	0.01775	-0.03707	0.005822	1429	0.326	-0.02621	0.002824	3322	0.7391	1.118	0.07877	22498	1.32e-15	Not clustered
ILMN_1784238	SEC22B	0.2454	8.537	0.02874	7.699	9.483	1	1	1	1	-0.02418	0.004703	6862	0.1239	0.05031	0.01528	1316	0.002819	0.05063	0.01481	1172	0.004035	0.007637	0.0004889	13339	0.8719	-0.00132	1.418e-05	21241	0.9932	1.116	0.07877	22496	1.317e-15	Pattern09
ILMN_1660315	SPN	0.1463	6.748	0.02168	6.279	7.468	0.8821	0.7652	0.8683	0.8496	-0.003279	0.000144	19585	0.8474	-0.03071	0.009442	2390	0.02958	-0.02657	0.006805	3148	0.08837	-0.02156	0.006459	1149	0.2891	-0.01686	0.003813	2073	0.6735	1.11	0.07878	22522	1.377e-15	Pattern30, Pattern33
ILMN_1666376	TRIM56	0.2624	8.82	0.02975	7.753	9.672	1	1	1	1	0.01101	0.0007989	14968	0.604	-0.05138	0.013	1658	0.007015	-0.04691	0.01041	1898	0.0228	-0.02652	0.004808	2071	0.3887	-0.01822	0.0022	4584	0.7756	1.097	0.07878	22681	1.698e-15	Not clustered
ILMN_1703074	CPD	0.2905	9.242	0.03144	7.999	10.43	1	1	1	1	-0.07792	0.03403	718	4.797e-07	0.06039	0.0158	1237	0.002314	0.05337	0.01191	1599	0.01268	0.038	0.008688	593	0.1756	0.02856	0.004769	1347	0.61	1.095	0.07878	22729	1.861e-15	Not clustered
ILMN_1705871	DDHD2	0.173	7.633	0.02267	7.189	8.281	1	1	1	1	0.02161	0.008905	4178	0.02219	0.03492	0.01753	1051	0.001154	0.03387	0.0158	1050	0.002745	0.01027	0.002104	5807	0.6504	0.004276	0.0003552	13866	0.9483	1.116	0.07878	22489	1.304e-15	Pattern05
ILMN_1800951	ATXN1	0.2003	7.159	0.02798	6.452	7.797	1	1	0.9929	0.985	0.004792	0.000279	18185	0.7801	0.03821	0.01326	1615	0.006332	0.03526	0.01084	1806	0.01926	0.01825	0.004199	2624	0.4284	0.01201	0.001764	5766	0.8101	1.115	0.07878	22483	1.295e-15	Not selected
ILMN_2253732	ST8SIA4	0.2403	8.348	0.02879	7.037	9.287	1	1	1	1	-0.02924	0.005902	5874	0.07583	0.05513	0.01576	1244	0.002348	0.05254	0.01373	1314	0.006179	0.01983	0.00283	4330	0.564	0.01053	0.0007763	10256	0.8981	1.1	0.07878	22618	1.548e-15	Pattern09
ILMN_1690342	LTA4H	0.3145	13.09	0.02402	11.21	13.87	1	1	1	1	-0.04412	0.006656	5354	0.05577	0.008126	0.0001697	18288	0.8781	0.001132	3.158e-06	22490	0.9876	0.02868	0.002935	4164	0.5521	0.02848	0.002769	3428	0.7404	1.112	0.07879	22514	1.358e-15	Not selected
ILMN_2342835	P2RY14	0.1209	6.543	0.01848	6.223	7.063	0.3292	0.3043	0.3096	0.2632	-0.01756	0.007294	4986	0.04284	-0.01401	0.003494	6146	0.2714	-0.008481	0.001242	10925	0.6029	-0.02403	0.01426	116	0.05325	-0.02253	0.01203	58	0.3211	1.116	0.07879	22543	1.415e-15	Pattern31
ILMN_2376723	CDKN2B	0.2254	7.467	0.03018	6.638	8.267	1	1	1	0.9925	-0.05509	0.01809	1945	0.0004673	0.03527	0.005642	4141	0.1239	0.02997	0.003914	5299	0.2493	0.0269	0.004557	2284	0.404	0.0216	0.002826	3315	0.7391	1.109	0.07879	22548	1.425e-15	Not selected
ILMN_1716733	MYOM2	0.8454	7.638	0.1107	6.428	11.64	0.9926	0.9913	0.9929	0.9925	0.2633	0.02399	1288	3.798e-05	-0.1678	0.007454	3145	0.06277	-0.156	0.006179	3486	0.111	-0.07545	0.002093	5835	0.6517	-0.04785	0.000811	10025	0.8947	1.112	0.0788	22507	1.339e-15	Pattern24
ILMN_1717094	ZNF618	0.126	6.808	0.01851	6.392	7.179	0.9558	0.9304	0.9786	0.9023	-0.002456	0.0001194	19905	0.8624	-0.05175	0.03961	221	1.006e-07	-0.05108	0.03702	216	3.774e-07	-0.01177	0.002844	4311	0.562	-0.002731	0.0001526	16941	0.9687	1.112	0.0788	22509	1.344e-15	Pattern05
ILMN_1782247	KAT2A	0.2334	8.789	0.02656	8.069	9.689	1	1	1	1	0.06401	0.02985	907	2.986e-06	-0.0482	0.01303	1651	0.006947	-0.04396	0.01042	1895	0.02276	-0.02502	0.004875	2019	0.3845	-0.01725	0.002244	4480	0.7738	1.105	0.0788	22558	1.443e-15	Pattern21, Pattern28
ILMN_1814629	ZC3H12B	0.1074	6.567	0.01635	6.3	7.099	0.4251	0.1739	0.3345	0.218	-0.02636	0.01583	2301	0.001215	-0.0421	0.03065	395	4.682e-06	-0.03985	0.02645	428	3.486e-05	-0.01618	0.006289	1224	0.2972	-0.009132	0.001976	5142	0.7956	1.11	0.0788	22512	1.35e-15	Pattern02
ILMN_1717973	TRAPPC10	0.1403	6.859	0.02046	6.395	7.362	0.9681	0.9652	0.9715	0.9248	-0.007656	0.0008064	14935	0.6019	-0.0396	0.01613	1191	0.002043	-0.03745	0.01384	1297	0.005923	-0.01538	0.003376	3517	0.5071	-0.008753	0.001064	8519	0.8753	1.099	0.07881	22613	1.542e-15	Pattern19, Pattern23
ILMN_1731412	UBTD2	0.1262	6.985	0.01806	6.59	7.39	0.9926	1	0.9964	0.9925	-0.003627	0.0002606	18336	0.7888	0.03032	0.01361	1550	0.00554	0.02653	0.01005	1983	0.0263	0.02012	0.00832	660	0.1908	0.01543	0.004744	1367	0.6118	1.111	0.07881	22527	1.384e-15	Pattern05, Pattern23
ILMN_1737314	BCL6	0.2825	11.02	0.02563	10.22	11.91	1	1	1	1	-0.04801	0.01121	3348	0.008508	0.04328	0.006885	3391	0.07836	0.04341	0.006626	3249	0.09409	0.007167	0.0002621	15741	0.9177	-0.0005117	1.287e-06	22577	0.9993	1.111	0.07881	22510	1.345e-15	Pattern12, Pattern39, Pattern42
ILMN_1743933	TSHZ3	0.2854	8.635	0.03305	7.387	9.663	1	1	1	1	0.03664	0.00751	4855	0.03931	0.09674	0.03939	223	1.114e-07	0.09272	0.03484	238	1.006e-06	0.03274	0.006264	1236	0.2983	0.01634	0.001553	6449	0.8289	1.101	0.07881	22624	1.562e-15	Not clustered
ILMN_1759436	NOSIP	0.2131	9.894	0.02153	9.011	10.68	1	1	1	1	0.008852	0.0008268	14832	0.5968	0.05325	0.02237	711	0.0001548	0.05067	0.01945	732	0.0006437	0.01949	0.00416	2667	0.4307	0.01053	0.001187	7973	0.8569	1.101	0.07881	22584	1.493e-15	Not clustered
ILMN_1780667	POC1A	0.1375	7.252	0.01897	6.784	7.846	1	1	1	1	0.02334	0.01185	3159	0.006528	0.03138	0.01619	1185	0.001985	0.02852	0.01288	1445	0.008611	0.01667	0.006348	1192	0.2956	0.01163	0.003002	3036	0.7301	1.113	0.07881	22513	1.353e-15	Not clustered
ILMN_1682736	BRD7P3	0.1514	7.357	0.02058	6.804	7.926	1	1	1	1	0.006196	0.0006836	15515	0.6374	0.0162	0.003492	6150	0.2715	0.0124	0.001968	8617	0.4774	0.01767	0.005773	1447	0.3304	0.01548	0.004252	1696	0.6447	1.116	0.07884	22485	1.298e-15	Not selected
ILMN_1683700	TNFSF13	0.2384	9.738	0.02448	8.982	10.89	1	1	1	1	-0.007912	0.0003381	17713	0.7544	0.07772	0.02438	590	6.897e-05	0.07223	0.02028	680	0.0004586	0.03514	0.006921	997	0.2616	0.02237	0.002748	3466	0.7409	1.113	0.07884	22478	1.288e-15	Not clustered
ILMN_2412761	MAFG	0.1787	7.442	0.02402	6.825	8.213	1	1	1	1	-0.004055	0.0002108	18832	0.8117	0.04418	0.0187	962	0.000705	0.04041	0.01506	1140	0.003666	0.02252	0.006746	1055	0.271	0.01538	0.003064	2952	0.723	1.107	0.07884	22518	1.367e-15	Not selected
ILMN_1684278	RPS8	0.1355	6.931	0.01956	6.427	7.288	0.9828	0.9826	0.9858	0.9699	-0.004053	0.0003506	17613	0.7495	-0.02185	0.007613	3080	0.05895	-0.02215	0.007485	2832	0.06886	-0.002701	0.0001615	17305	0.9375	0.001217	3.162e-05	20323	0.9869	1.114	0.07885	22489	1.304e-15	Pattern23, Pattern28
ILMN_1710962	TMEM97	0.1789	7.006	0.02553	6.367	7.65	0.9853	1	0.9929	0.9925	0.04548	0.02098	1580	0.0001369	0.0899	0.06255	78	3.153e-12	0.09164	0.06223	65	4.542e-12	0.009133	0.0008963	10454	0.8044	-0.007078	0.0005493	11951	0.9243	1.119	0.07885	22458	1.244e-15	Pattern43
ILMN_1712705	RAB40C	0.2166	10.69	0.02027	9.896	11.36	1	1	1	1	-0.007913	0.0004915	16637	0.6973	0.05562	0.01815	1002	0.0008891	0.04725	0.01271	1470	0.009216	0.04246	0.01468	101	0.04952	0.03411	0.009229	203	0.3897	1.102	0.07885	22616	1.547e-15	Not clustered
ILMN_1761000	ACER2	0.07511	6.484	0.01158	6.237	7.108	0.07617	0.05217	0.06762	0.03008	-0.003393	0.0005501	16285	0.6773	-0.01013	0.003664	5939	0.2552	-0.007787	0.002084	8351	0.4582	-0.01091	0.005903	1381	0.323	-0.009533	0.004326	1642	0.639	1.105	0.07885	22613	1.542e-15	Not selected
ILMN_1757440	FAM69B	0.3429	7.372	0.04652	6.542	8.899	0.9975	1	0.9964	1	-0.1493	0.05008	298	4.073e-10	-0.08592	0.01304	1646	0.00692	-0.07718	0.01013	1963	0.02553	-0.04926	0.005952	1362	0.3195	-0.03561	0.003014	3026	0.727	1.118	0.07886	22445	1.218e-15	Pattern02
ILMN_1716913	TRAPPC1	0.2443	10.75	0.02274	9.965	11.74	1	1	1	1	-0.04629	0.01112	3373	0.008857	-0.05798	0.01318	1628	0.006546	-0.05529	0.01149	1672	0.01501	-0.02072	0.002336	5271	0.6219	-0.01094	0.000631	11293	0.9143	1.116	0.07887	22460	1.25e-15	Not clustered
ILMN_1735910	VMO1	0.4725	7.409	0.06377	6.478	9.755	0.9902	0.9826	0.9858	0.985	0.05675	0.004083	7526	0.159	-0.1135	0.01226	1780	0.009506	-0.09605	0.008478	2446	0.04768	-0.0882	0.01027	350	0.1324	-0.0712	0.006482	661	0.4968	1.107	0.07887	22574	1.482e-15	Pattern11, Pattern29
ILMN_1742143	HIST1H2AD	0.2013	6.696	0.03006	6.338	7.614	0.6929	0.5739	0.6726	0.5038	-0.03911	0.0142	2611	0.002416	-0.05264	0.0195	894	0.0005101	-0.04767	0.01542	1104	0.003166	-0.02868	0.008033	734	0.1986	-0.02024	0.003906	1995	0.6649	1.109	0.07887	22501	1.33e-15	Pattern04
ILMN_1755974	ALDOC	0.2006	8.177	0.02453	7.391	8.957	1	1	1	1	0.03341	0.01021	3657	0.01301	0.07805	0.04205	187	3.564e-08	0.07529	0.03764	199	3.021e-07	0.02459	0.005794	1440	0.3288	0.01127	0.001215	7842	0.8554	1.118	0.07887	22458	1.244e-15	Pattern24
ILMN_1798288	MOBKL2C	0.2706	9.372	0.02887	8.632	10.33	1	1	1	1	-0.1075	0.05077	290	2.966e-10	-0.07601	0.01996	866	0.0004191	-0.07187	0.01714	912	0.001628	-0.02958	0.004197	2625	0.4284	-0.01687	0.001332	7303	0.8484	1.12	0.07887	22430	1.202e-15	Pattern02
ILMN_1803429	CD44	0.251	13.24	0.01896	12.12	14.25	1	1	1	1	-0.1001	0.07527	111	3.485e-15	0.02873	0.005013	4569	0.1576	0.0242	0.003416	5937	0.2944	0.02274	0.00436	2442	0.4202	0.01846	0.002762	3435	0.7404	1.1	0.07887	22643	1.598e-15	Not selected
ILMN_2090123	DHX29	0.2213	8.319	0.0266	7.609	8.97	1	1	1	1	0.01969	0.005325	6274	0.09671	0.01577	0.002567	7572	0.3769	0.01186	0.001395	10345	0.5741	0.01802	0.004652	2206	0.3972	0.01592	0.003483	2411	0.6969	1.102	0.07887	22573	1.481e-15	Not selected
ILMN_2150661	NUB1	0.09477	6.592	0.01438	6.333	7.066	0.4423	0.2957	0.5018	0.391	0.00652	0.001315	12949	0.4832	-0.02468	0.01409	1459	0.004615	-0.02174	0.01055	1868	0.02166	-0.0158	0.00802	740	0.1988	-0.01196	0.004454	1541	0.6358	1.108	0.07887	22566	1.468e-15	Not selected
ILMN_2367258	SMOX	0.5762	8.359	0.06893	6.521	10.78	1	1	0.9964	1	-0.2444	0.0592	209	6.105e-12	-0.1273	0.01275	1698	0.007772	-0.1145	0.009923	2012	0.02762	-0.07238	0.005723	1479	0.3322	-0.05212	0.002876	3225	0.7377	1.11	0.07887	22523	1.378e-15	Not selected
ILMN_2411116	FGFR1OP	0.1039	6.849	0.01517	6.433	7.184	0.9877	0.9913	0.9893	0.985	-0.002221	0.0001324	19726	0.8545	0.02	0.008026	2913	0.05032	0.01877	0.006775	3167	0.08924	0.008333	0.001934	6280	0.6672	0.005012	0.0006746	10989	0.9074	1.105	0.07887	22530	1.396e-15	Not clustered
ILMN_1672403	ADAMTS8	0.096	6.504	0.01476	6.207	6.963	0.14	0.2087	0.121	0.2105	-0.004641	0.0006258	15845	0.6539	0.00969	0.002039	8796	0.4469	0.005432	0.0006191	14088	0.7401	0.0183	0.01009	371	0.1362	0.01733	0.008682	253	0.4049	1.088	0.07888	22718	1.829e-15	Not selected
ILMN_1676363	SIGLEC12	0.2767	6.704	0.04128	6.153	8.031	0.5774	0.5043	0.5552	0.4511	-0.03212	0.003405	8399	0.2085	-0.05198	0.006682	3504	0.08439	-0.04319	0.004441	4763	0.2071	-0.04344	0.006479	1135	0.2891	-0.0358	0.004237	1708	0.6464	1.108	0.07888	22540	1.411e-15	Pattern29
ILMN_1700432	ITPKB	0.1868	8.152	0.02292	7.522	8.874	1	1	1	1	-0.02914	0.01155	3233	0.007444	-0.05537	0.03151	369	3.294e-06	-0.05686	0.03178	300	3.595e-06	-0.004013	0.0002297	16180	0.9246	0.006045	0.0005149	12224	0.9307	1.111	0.07888	22479	1.29e-15	Not clustered
ILMN_1701596	RPS20	0.2454	13.62	0.01801	12.24	14.37	1	1	1	1	0.02603	0.003759	7923	0.181	-0.05862	0.0143	1430	0.004248	-0.0577	0.01326	1373	0.007486	-0.01398	0.001128	9238	0.7709	-0.003769	7.96e-05	18609	0.9806	1.122	0.07888	22438	1.212e-15	Not clustered
ILMN_1663422	RGL4	0.2248	7.203	0.0312	6.597	8.131	1	1	1	1	-0.05472	0.01867	1861	0.0003664	-0.08692	0.03586	274	5.172e-07	-0.08367	0.03195	295	3.371e-06	-0.02804	0.00518	1815	0.3627	-0.01324	0.001145	8154	0.8635	1.121	0.07889	22425	1.194e-15	Pattern11, Pattern45
ILMN_1680111	AHDC1	0.1041	6.714	0.0155	6.429	7.199	0.8919	0.8696	0.8968	0.8271	0.0007243	1.477e-05	22025	0.9558	-0.0147	0.004542	4988	0.1866	-0.01134	0.002606	7212	0.3875	-0.01567	0.007171	927	0.2468	-0.01367	0.00524	1097	0.5819	1.113	0.07889	22537	1.407e-15	Not selected
ILMN_1711490	ARHGAP26	0.3767	7.928	0.04751	6.775	8.888	1	1	1	1	0.01397	0.0004337	17005	0.7182	0.1398	0.03244	350	2.191e-06	0.1341	0.02869	363	1.36e-05	0.04696	0.005084	1885	0.3677	0.02324	0.001232	7766	0.8541	1.124	0.07889	22432	1.204e-15	Pattern19
ILMN_1726704	RSC1A1	0.136	6.641	0.02049	6.329	7.333	0.5799	0.6087	0.5658	0.6165	0.009469	0.002487	9931	0.301	0.005977	0.0007422	13531	0.6984	0.0005629	6.385e-06	22180	0.9825	0.02215	0.01414	122	0.05334	0.02205	0.01342	40	0.2376	1.112	0.07889	22511	1.346e-15	Pattern05
ILMN_1743711	XPOT	0.2517	7.703	0.03268	6.978	8.778	1	1	1	1	0.00834	0.0008455	14764	0.5912	0.03579	0.01164	1894	0.0122	0.034	0.01007	1973	0.0261	0.0133	0.002231	5456	0.6399	0.007284	0.0006479	11168	0.9119	1.116	0.07889	22454	1.235e-15	Pattern05, Pattern12
ILMN_1769520	UBE2L6	0.3181	12.04	0.02642	10.63	14.11	1	1	1	1	-0.01134	0.0003242	17827	0.7598	-0.08092	0.01234	1766	0.0092	-0.07782	0.01093	1782	0.01865	-0.02639	0.001821	6613	0.6807	-0.01262	0.0004034	13328	0.9425	1.12	0.07889	22443	1.217e-15	Not selected
ILMN_1804339	CAMK1G	0.2725	6.779	0.0402	6.339	8.868	0.7813	0.8	0.7473	0.8195	0.02951	0.0031	8851	0.2357	0.0626	0.01045	2104	0.02005	0.05584	0.007997	2616	0.05713	0.0374	0.00518	1814	0.3627	0.02752	0.002712	3529	0.7439	1.11	0.07889	22545	1.418e-15	Pattern32, Pattern41
ILMN_1761527	FAM131C	0.07695	6.522	0.0118	6.32	6.877	0.1941	0.1304	0.1281	0.06015	-0.0167	0.01212	3090	0.005818	-0.01532	0.007708	3048	0.05674	-0.0132	0.005506	3909	0.1417	-0.01095	0.005473	1624	0.3462	-0.008618	0.003266	2668	0.7127	1.112	0.0789	22493	1.31e-15	Not clustered
ILMN_2279484	C2orf88	0.1612	6.679	0.02413	6.261	7.496	0.7224	0.6	0.637	0.5564	-0.05593	0.03361	739	5.723e-07	-0.03741	0.01162	1898	0.01228	-0.03235	0.008381	2473	0.04957	-0.02633	0.007993	744	0.2004	-0.02061	0.004739	1369	0.6125	1.103	0.0789	22571	1.479e-15	Not selected
ILMN_1661343	TNFSF14	0.163	6.726	0.02424	6.312	7.441	0.7641	0.8609	0.7438	0.7594	-0.007735	0.0008329	14813	0.5949	0.04574	0.02177	745	0.0001984	0.0444	0.01967	717	0.0005896	0.01332	0.002565	4813	0.5936	0.005471	0.0004228	13113	0.941	1.11	0.07891	22476	1.286e-15	Not selected
ILMN_1671318	FRAS1	0.07116	6.519	0.01092	6.191	6.79	0.1622	0.1217	0.1139	0.1128	-0.006978	0.002463	9978	0.3039	-0.006743	0.001723	9614	0.4986	-0.004791	0.0008353	12794	0.6882	-0.008795	0.004068	2764	0.4374	-0.007947	0.003183	2790	0.7155	1.12	0.07891	22417	1.182e-15	Not selected
ILMN_1673543	PGM2	0.1931	7.921	0.02437	7.316	8.651	1	1	1	1	-0.03153	0.01184	3160	0.00656	0.073	0.04799	145	2.421e-09	0.06948	0.04196	161	4.419e-08	0.02661	0.008851	565	0.1695	0.01431	0.002574	3756	0.7572	1.095	0.07891	22701	1.768e-15	Pattern29
ILMN_1678730	NOMO1	0.3676	8.943	0.0411	7.695	10.31	1	1	1	1	-0.0151	0.0005841	16071	0.6672	-0.1157	0.02562	532	4.167e-05	-0.1138	0.02375	511	0.00011	-0.02789	0.002066	5908	0.6538	-0.007757	0.0001569	16859	0.9683	1.119	0.07891	22430	1.202e-15	Not clustered
ILMN_1735552	KIF1B	0.2484	9.358	0.02654	8.076	10.14	1	1	1	1	-0.05698	0.01566	2332	0.001308	0.03294	0.00397	5584	0.2288	0.02898	0.002946	6624	0.3455	0.02123	0.002291	5360	0.6287	0.01611	0.001266	7602	0.8524	1.113	0.07891	22477	1.287e-15	Not selected
ILMN_1769926	DBN1	0.2946	7.245	0.04067	6.512	8.34	0.9951	1	0.9929	1	-0.05161	0.008799	4228	0.02315	-0.08836	0.01944	900	0.0005225	-0.08149	0.01591	1038	0.002635	-0.04241	0.006215	1258	0.3005	-0.02799	0.002641	3650	0.7484	1.11	0.07891	22491	1.305e-15	Pattern02
ILMN_1901304		0.07669	6.523	0.01176	6.299	6.792	0.1376	0.1739	0.2135	0.1429	0.01082	0.005519	6127	0.08922	-0.00693	0.001701	9685	0.5018	-0.004165	0.0005921	14265	0.7474	-0.01199	0.007074	954	0.2523	-0.01126	0.005971	818	0.5277	1.109	0.07891	22546	1.423e-15	Not selected
ILMN_1655876	TMEM159	0.2227	7.591	0.02933	6.964	8.522	1	1	1	1	-0.04556	0.02296	1385	5.853e-05	-0.02186	0.004044	5500	0.2229	-0.01767	0.002539	7352	0.3953	-0.02019	0.004788	2085	0.3904	-0.01706	0.003285	2645	0.7119	1.106	0.07892	22556	1.442e-15	Not selected
ILMN_1669718	PSENEN	0.2006	7.604	0.02639	6.926	8.806	1	1	1	1	-0.01022	0.001038	13962	0.5431	-0.02557	0.004854	4683	0.1677	-0.02113	0.003186	6262	0.3183	-0.02182	0.004906	1994	0.3826	-0.01808	0.003239	2710	0.7127	1.103	0.07892	22613	1.542e-15	Not selected
ILMN_1684887	SAMSN1	0.2779	8.156	0.03407	7.294	9.106	1	1	1	1	-0.03602	0.007776	4722	0.03519	0.03758	0.006372	3693	0.09433	0.03246	0.004569	4650	0.1978	0.02656	0.00442	2386	0.4165	0.02082	0.002614	3702	0.7503	1.111	0.07892	22501	1.33e-15	Not selected
ILMN_1767414	CDK3	0.09012	6.623	0.01361	6.36	6.95	0.5676	0.5043	0.6477	0.5789	0.0009066	2.867e-05	21600	0.9356	-0.02222	0.01286	1681	0.007415	-0.02123	0.01126	1710	0.01651	-0.007791	0.002196	5552	0.6429	-0.004035	0.0005709	11755	0.9229	1.111	0.07892	22480	1.292e-15	Not clustered
ILMN_1806692	HEXB	0.2762	11.94	0.02313	11.1	12.71	1	1	1	1	-0.008776	0.0005411	16338	0.6803	0.05572	0.0163	1171	0.001902	0.05149	0.01339	1358	0.00711	0.02632	0.005051	1910	0.3691	0.01721	0.0021	4843	0.7822	1.117	0.07892	22441	1.216e-15	Pattern05
ILMN_2370414	CHD3	0.09879	6.741	0.01465	6.369	7.24	0.9214	0.9304	0.9253	0.9173	-0.0087	0.002033	10903	0.3612	0.00431	0.0003736	16101	0.8022	0.0007661	1.136e-05	21832	0.9765	0.01457	0.005923	1371	0.3215	0.01443	0.005563	949	0.5662	1.114	0.07892	22456	1.24e-15	Not selected
ILMN_1664398	HSD17B7	0.1616	6.878	0.0235	6.488	7.543	0.9681	0.9478	0.9502	0.9474	0.02114	0.009907	3765	0.01472	-0.01421	0.003375	6308	0.283	-0.01068	0.001836	8956	0.4987	-0.01624	0.006126	1287	0.3081	-0.01435	0.004591	1454	0.6227	1.108	0.07894	22521	1.376e-15	Not selected
ILMN_1690982	DDT	0.3466	10.92	0.03175	9.575	11.98	1	1	1	1	0.02732	0.002206	10535	0.3362	0.05195	0.005972	3930	0.1096	0.04341	0.00401	5196	0.2409	0.04246	0.005538	1576	0.3444	0.03478	0.003576	2311	0.6907	1.115	0.07894	22436	1.208e-15	Not selected
ILMN_1704236	MAX	0.2587	7.563	0.03421	6.783	8.574	1	1	1	1	-0.07134	0.0285	986	5.332e-06	-0.05025	0.01087	2019	0.01688	-0.04294	0.007659	2750	0.06478	-0.03736	0.008344	653	0.1904	-0.02976	0.005121	1161	0.5868	1.115	0.07894	22451	1.23e-15	Not selected
ILMN_1735438	GPM6B	0.1213	6.456	0.01879	6.087	6.995	0.09828	0.07826	0.1139	0.1429	-0.003147	0.0001723	19262	0.8309	-0.03191	0.01323	1616	0.006406	-0.02925	0.01069	1831	0.02059	-0.016	0.004621	2230	0.3997	-0.01083	0.002051	4963	0.7868	1.114	0.07894	22467	1.268e-15	Pattern31
ILMN_2204876	FLVCR2	0.2425	9.494	0.02554	8.428	10.34	1	1	1	1	-0.04952	0.01302	2869	0.003993	0.1055	0.04475	172	1.018e-08	0.09683	0.0366	222	4.527e-07	0.05259	0.01543	86	0.04013	0.03546	0.007024	525	0.4679	1.08	0.07894	22771	2.125e-15	Pattern21
ILMN_1664122	PTPN6	0.08082	6.483	0.01247	6.231	6.777	0.08108	0.1043	0.07829	0.06015	0.001574	9.945e-05	20192	0.8754	0.007358	0.001624	9911	0.5154	0.006382	0.001169	11189	0.6189	0.005106	0.001085	9438	0.7774	0.003977	0.000631	11293	0.9143	1.106	0.07895	22498	1.32e-15	Not selected
ILMN_1697710	IL37	0.3524	7.833	0.04499	7.009	10.03	1	1	1	1	-0.03515	0.003057	8917	0.2398	-0.0624	0.007221	3244	0.0687	-0.05075	0.004607	4615	0.1952	-0.0564	0.00819	695	0.1928	-0.04742	0.005579	939	0.5658	1.092	0.07895	22734	1.866e-15	Not clustered
ILMN_1725862	USP3	0.1768	10.99	0.01609	10.47	11.71	1	1	1	1	-0.03643	0.01322	2826	0.003656	0.03159	0.007528	3112	0.06103	0.02997	0.006491	3320	0.09889	0.0119	0.001483	7703	0.727	0.006596	0.0004392	12952	0.9386	1.115	0.07895	22435	1.207e-15	Not clustered
ILMN_1733998	DHRS9	0.5077	9.104	0.05577	7.711	10.61	1	1	1	1	-0.2527	0.06528	160	3.768e-13	-0.209	0.0357	279	5.492e-07	-0.2129	0.03544	234	7.594e-07	-0.0219	0.0005441	12891	0.8604	0.01576	0.0002795	14862	0.9546	1.136	0.07895	22400	1.163e-15	Pattern18, Pattern29
ILMN_1756501	ST6GAL1	0.2323	9.652	0.02407	8.701	10.64	1	1	1	1	-0.01966	0.002117	10724	0.3488	-0.05636	0.01302	1654	0.006979	-0.05268	0.01092	1787	0.01876	-0.02429	0.003358	3552	0.5075	-0.01498	0.001237	7741	0.8534	1.11	0.07895	22465	1.263e-15	Pattern17
ILMN_1779934	CDH23	0.1639	7.106	0.02307	6.525	7.678	0.9975	0.9913	1	1	6.478e-05	4.774e-08	23138	0.9979	-0.06967	0.04125	201	4.928e-08	-0.06883	0.03862	190	1.951e-07	-0.01561	0.002873	4252	0.5607	-0.003429	0.0001384	17240	0.9701	1.126	0.07895	22398	1.159e-15	Pattern11, Pattern52
ILMN_1662619	TFPI	0.3192	7.032	0.04539	6.378	8.616	0.9681	0.9652	0.9288	0.8797	-0.1236	0.04543	379	3.217e-09	-0.1067	0.02646	505	2.895e-05	-0.101	0.02282	553	0.0001612	-0.04092	0.005407	1669	0.3487	-0.02305	0.001686	6025	0.8154	1.111	0.07896	22461	1.252e-15	Not selected
ILMN_1700652	CHAD	0.08783	6.525	0.01346	6.237	6.98	0.1597	0.1913	0.1566	0.2857	0.01462	0.007435	4896	0.04053	0.02348	0.01444	1407	0.004019	0.0216	0.01174	1623	0.0136	0.01148	0.004795	2082	0.3896	0.007663	0.002072	4919	0.7838	1.113	0.07896	22457	1.241e-15	Pattern32, Pattern34
ILMN_1767377	GUSBP3	0.6006	10.63	0.05649	8.51	12.37	1	1	1	1	0.07898	0.004638	6933	0.127	0.1547	0.01335	1597	0.006104	0.1401	0.01054	1871	0.0217	0.08402	0.00547	1626	0.3462	0.05923	0.002635	3667	0.7484	1.118	0.07896	22418	1.185e-15	Pattern19
ILMN_2232478	APOBEC3G	0.3829	8.579	0.04464	7.545	9.884	1	1	1	1	0.0336	0.00422	7370	0.1504	-0.1024	0.02943	421	8.038e-06	-0.1005	0.02715	411	2.568e-05	-0.02578	0.002587	4779	0.5903	-0.008003	0.0002457	15348	0.9577	1.116	0.07896	22432	1.204e-15	Not selected
ILMN_1727709	GPBAR1	0.3166	10.39	0.03046	9.205	11.51	1	1	1	1	0.009886	0.0003779	17396	0.7392	-0.08542	0.02108	781	0.0002667	-0.0805	0.01799	844	0.001151	-0.03427	0.004711	2154	0.393	-0.02003	0.001573	6381	0.8275	1.107	0.07897	22496	1.317e-15	Not clustered
ILMN_1791759	CXCL10	0.563	7.821	0.07198	6.626	13.93	1	1	1	1	-0.02155	0.0003981	17256	0.7313	-0.174	0.01941	903	0.0005281	-0.1623	0.01622	1005	0.00233	-0.07665	0.005227	1793	0.3575	-0.04795	0.001995	5093	0.7937	1.121	0.07897	22400	1.163e-15	Pattern18
ILMN_2355462	CYFIP1	0.2214	9.531	0.02323	8.732	10.45	1	1	1	1	-0.02768	0.005647	6036	0.08458	0.06618	0.02424	602	7.247e-05	0.0578	0.01796	846	0.001168	0.04437	0.01513	92	0.04352	0.03415	0.008784	237	0.4049	1.086	0.07897	22707	1.779e-15	Pattern06
ILMN_1712515	FOXO3	0.09483	6.588	0.0144	6.297	6.992	0.4226	0.5217	0.4626	0.5038	-0.003365	0.0003465	17647	0.751	0.0151	0.005213	4432	0.1459	0.01279	0.003596	5685	0.2777	0.01164	0.004304	2515	0.4212	0.009379	0.002686	3572	0.7456	1.105	0.07898	22503	1.331e-15	Not selected
ILMN_1781182	RAB43	0.09888	6.7	0.01476	6.454	7.167	0.828	0.9217	0.8327	0.8496	-0.009629	0.002919	9125	0.254	0.02872	0.01945	899	0.0005185	0.02726	0.01683	943	0.001838	0.01077	0.003801	3026	0.4639	0.005952	0.001132	8222	0.8647	1.106	0.07898	22480	1.292e-15	Not selected
ILMN_1813950	SCGB1C1	0.5427	7.439	0.07296	6.375	9.722	0.9779	0.9652	0.9715	0.9624	-0.1754	0.02946	925	3.538e-06	-0.1311	0.01266	1713	0.008044	-0.1242	0.0109	1792	0.01885	-0.05002	0.002561	4823	0.5943	-0.02805	0.0007802	10228	0.8979	1.114	0.07898	22439	1.213e-15	Not selected
ILMN_2399016	MMP28	0.07565	6.478	0.01168	6.244	6.768	0.05651	0.04348	0.08185	0.02256	0.0003296	4.86e-06	22524	0.9754	-0.02599	0.02258	695	0.0001431	-0.02478	0.0197	714	0.0005826	-0.009325	0.004035	2791	0.4412	-0.004942	0.001109	8313	0.8688	1.121	0.07898	22393	1.153e-15	Not clustered
ILMN_1662340	ZNF358	0.2217	8.227	0.02695	7.117	9.34	1	1	1	1	-0.02691	0.005092	6469	0.1064	0.07803	0.03216	357	2.464e-06	0.07709	0.03009	327	7.571e-06	0.01747	0.002238	5449	0.6382	0.003834	0.0001065	17949	0.9747	1.128	0.07899	22381	1.137e-15	Not clustered
ILMN_1692790	ITGB3BP	0.4233	7.833	0.05404	6.812	9.505	1	1	1	1	-0.05217	0.004251	7335	0.1486	-0.1335	0.02087	794	0.000291	-0.1155	0.01518	1125	0.003507	-0.09345	0.01421	119	0.05334	-0.07301	0.008472	284	0.4103	1.098	0.07899	22621	1.55e-15	Not clustered
ILMN_1701134	PTEN	0.2813	9.543	0.02947	8.706	10.42	1	1	1	1	0.004234	0.0001408	19626	0.8493	0.03822	0.008568	2700	0.04102	0.03358	0.00636	3387	0.1039	0.02482	0.005016	1924	0.3735	0.01888	0.0028	3363	0.7391	1.108	0.07899	22515	1.359e-15	Not selected
ILMN_1735220	CAV2	0.2234	6.706	0.03331	6.314	8.2	0.7076	0.6435	0.5872	0.5338	-0.08646	0.04002	507	3.501e-08	-0.04529	0.008547	2709	0.04132	-0.03784	0.005751	3752	0.1295	-0.03705	0.007939	756	0.2029	-0.03035	0.005141	1147	0.5865	1.115	0.07899	22454	1.235e-15	Not clustered
ILMN_1763852	ACACB	0.2365	7.433	0.03182	6.752	8.418	1	1	1	1	0.04581	0.01248	3006	0.005008	-0.04685	0.009869	2265	0.02509	-0.0407	0.00717	2970	0.07739	-0.03225	0.006494	1131	0.2888	-0.02505	0.003785	2102	0.6749	1.114	0.07899	22428	1.2e-15	Not clustered
ILMN_1794927	IGHV5-78	0.1806	6.728	0.02685	6.301	7.588	0.7224	0.687	0.8007	0.7744	0.02102	0.003357	8463	0.2128	0.03201	0.005833	4016	0.1154	0.02834	0.004388	4821	0.2107	0.01995	0.003146	3810	0.5342	0.01494	0.001697	5987	0.8146	1.102	0.07899	22559	1.448e-15	Not selected
ILMN_1723494	SIRT2	0.1796	7.369	0.02437	6.454	8.23	0.9951	0.9913	1	0.9925	-0.02501	0.008416	4395	0.02713	-0.03997	0.0162	1184	0.001985	-0.03585	0.01256	1498	0.009765	-0.02311	0.00752	849	0.2244	-0.01677	0.00385	2049	0.668	1.109	0.079	22486	1.3e-15	Not clustered
ILMN_1725071	CCDC12	0.1959	10.1	0.01938	9.402	10.7	1	1	1	1	0.009746	0.001097	13749	0.5287	-0.04234	0.01548	1283	0.002616	-0.04218	0.01471	1183	0.004203	-0.008103	0.0007874	11166	0.8173	-0.0006413	4.792e-06	22074	0.9957	1.114	0.079	22423	1.19e-15	Not clustered
ILMN_1726496	SEL1L	0.1241	7.066	0.01756	6.508	7.484	1	0.9913	0.9964	0.9925	-0.01455	0.004641	6931	0.1269	0.01125	0.002081	8696	0.4403	0.007084	0.0007952	13020	0.6973	0.01822	0.007578	841	0.22	0.01697	0.006299	718	0.506	1.109	0.079	22531	1.397e-15	Not selected
ILMN_1743465	TSPAN16	0.07237	6.504	0.01113	6.283	6.775	0.1057	0.08696	0.1068	0.04511	-0.01212	0.007493	4863	0.0396	-0.009583	0.003524	6110	0.2684	-0.007604	0.002133	8238	0.4508	-0.009403	0.004711	2156	0.393	-0.008058	0.003321	2603	0.7087	1.115	0.079	22419	1.188e-15	Not selected
ILMN_1791396	DGCR6L	0.2254	9.717	0.02319	8.995	10.87	1	1	1	1	0.005471	0.0002327	18599	0.8017	-0.01593	0.001474	10388	0.5422	-0.01012	0.0005725	14395	0.7528	-0.02543	0.005214	1799	0.359	-0.02364	0.004316	1651	0.6401	1.122	0.079	22366	1.122e-15	Not selected
ILMN_2062001	HOOK3	0.2026	7.602	0.02664	6.591	8.584	1	1	1	0.9925	-0.001874	4.062e-05	21279	0.923	0.04802	0.01993	867	0.0004249	0.04202	0.01478	1176	0.004093	0.03186	0.01218	205	0.08551	0.02443	0.006989	538	0.4679	1.11	0.079	22517	1.365e-15	Pattern19
ILMN_2369666	CR2	0.09143	6.497	0.01407	6.262	7.236	0.0688	0.1565	0.1032	0.1353	0.009066	0.002496	9912	0.3	0.0111	0.002802	7142	0.348	0.009065	0.001793	9074	0.5056	0.009885	0.003085	3903	0.5401	0.008282	0.002077	4907	0.7828	1.112	0.079	22505	1.333e-15	Not selected
ILMN_2393497	ATXN3	0.2343	8.764	0.02673	7.965	9.457	1	1	1	1	-0.005535	0.0001817	19150	0.8261	-0.01961	0.001704	9675	0.5013	-0.01298	0.0007183	13454	0.7161	-0.02927	0.00527	1769	0.3542	-0.02697	0.004288	1666	0.6436	1.109	0.079	22503	1.331e-15	Not selected
ILMN_1667476	LTBR	0.2549	9.57	0.02663	8.721	10.68	1	1	1	1	0.02903	0.004492	7079	0.1348	0.05566	0.01239	1759	0.009006	0.04916	0.009307	2182	0.0349	0.03517	0.006865	1014	0.2649	0.02647	0.003767	2120	0.6763	1.11	0.07901	22449	1.227e-15	Pattern06, Pattern36
ILMN_1678904	ENO3	0.1675	7.388	0.02267	6.5	8.098	0.9975	0.9913	0.9964	0.9925	0.03053	0.009616	3891	0.01653	-0.03888	0.01177	1867	0.01162	-0.03565	0.009497	2131	0.0324	-0.01949	0.004103	2719	0.4357	-0.01318	0.001817	5610	0.8054	1.111	0.07901	22463	1.256e-15	Pattern24, Pattern28
ILMN_1678934	POLR1E	0.151	7.123	0.0212	6.461	7.63	0.9951	1	1	1	0.02523	0.009831	3806	0.01514	-0.03228	0.01214	1807	0.009943	-0.03174	0.01124	1714	0.01662	-0.0078	0.0009841	9962	0.7915	-0.002185	7.479e-05	18726	0.9819	1.117	0.07901	22400	1.163e-15	Not clustered
ILMN_1735360	SDAD1	0.2035	9.694	0.02099	9.097	10.3	1	1	1	1	0.04164	0.01552	2354	0.001389	0.04242	0.01222	1787	0.009634	0.03955	0.01019	1947	0.02486	0.0187	0.003297	3627	0.5146	0.0117	0.001251	7669	0.8534	1.102	0.07901	22536	1.405e-15	Pattern09
ILMN_2233783	CD38	0.3461	7.126	0.04858	6.219	9.769	0.9877	0.9478	0.9858	0.9699	0.02659	0.001575	12112	0.4348	-0.1036	0.0179	1021	0.0009858	-0.09927	0.01576	1055	0.002796	-0.03532	0.002887	4226	0.5594	-0.01776	0.000711	10720	0.9035	1.125	0.07901	22385	1.141e-15	Pattern18, Pattern32
ILMN_2363065	RTN3	0.2445	9.846	0.02483	8.665	10.63	1	1	1	1	-0.04384	0.01242	3028	0.005117	0.03471	0.005888	3972	0.1133	0.03033	0.004316	4896	0.2158	0.02321	0.003655	3185	0.4785	0.01784	0.002079	4900	0.7828	1.117	0.07901	22410	1.171e-15	Not selected
ILMN_1676336	NCEH1	0.1905	7.449	0.02558	6.884	8.222	1	1	1	1	-0.01252	0.001559	12168	0.4374	0.01607	0.001921	9098	0.465	0.01221	0.001065	11647	0.6396	0.01785	0.003291	3634	0.5153	0.01569	0.002437	4026	0.7665	1.103	0.07903	22520	1.372e-15	Not selected
ILMN_1688295	ZNF219	0.1488	6.965	0.02137	6.334	7.578	0.9902	0.9913	0.9893	0.9699	-0.01688	0.003941	7693	0.1683	0.03923	0.01596	1217	0.002177	0.03631	0.01314	1396	0.007826	0.01831	0.004827	2053	0.388	0.01189	0.001978	5139	0.7954	1.123	0.07903	22374	1.13e-15	Not clustered
ILMN_1704464	GPR20	0.1445	6.701	0.02157	6.337	7.43	0.774	0.7217	0.7758	0.6842	0.02317	0.006821	5270	0.05196	-0.04934	0.02326	661	0.0001069	-0.04644	0.01982	709	0.0005538	-0.02002	0.005316	1744	0.3508	-0.0118	0.001809	5627	0.8068	1.112	0.07903	22427	1.195e-15	Pattern11
ILMN_2074748	HAL	0.2702	8.401	0.03216	7.204	9.278	1	1	1	1	-0.09929	0.03933	525	4.763e-08	0.02944	0.002689	7335	0.362	0.02056	0.001263	10856	0.598	0.03978	0.006815	1028	0.268	0.03614	0.005396	1020	0.5715	1.112	0.07903	22472	1.281e-15	Not selected
ILMN_2233878	SERF1B	0.1438	6.862	0.02095	6.367	7.389	0.973	0.9652	0.968	0.9323	0.007714	0.00083	14818	0.596	-0.03521	0.01293	1667	0.007235	-0.03347	0.0112	1717	0.01689	-0.01302	0.002453	5037	0.6066	-0.007097	0.0007066	10754	0.9042	1.11	0.07903	22453	1.233e-15	Not selected
ILMN_1653648	GPR63	0.114	6.554	0.01739	6.258	6.984	0.2924	0.487	0.2883	0.3609	-0.003444	0.0002261	18663	0.8049	0.04059	0.02346	651	9.858e-05	0.04019	0.02204	594	0.000221	0.008735	0.001509	7602	0.7242	0.001625	5.116e-05	19493	0.9854	1.11	0.07904	22443	1.217e-15	Pattern17
ILMN_1671791	PCK2	0.2045	9.15	0.02234	8.44	9.726	1	1	1	1	0.01765	0.00257	9760	0.2916	-0.03917	0.00948	2373	0.0292	-0.0362	0.007766	2698	0.06244	-0.01851	0.00294	4156	0.5518	-0.01211	0.001215	7843	0.8555	1.117	0.07904	22398	1.159e-15	Not clustered
ILMN_1685834	AMPH	0.1608	6.719	0.02394	6.364	7.954	0.8206	0.7913	0.8256	0.8271	0.01011	0.0009949	14122	0.5537	0.0353	0.009066	2520	0.03402	0.03002	0.00632	3417	0.1051	0.02678	0.007247	910	0.2417	0.02147	0.004496	1515	0.6303	1.116	0.07904	22388	1.149e-15	Pattern42
ILMN_1699648	ZNF516	0.1677	7.3	0.02298	6.687	7.908	1	1	1	0.9925	-0.01913	0.003945	7688	0.168	0.0352	0.01002	2204	0.02386	0.03162	0.007769	2696	0.06242	0.02018	0.004572	2272	0.4028	0.01459	0.002308	4336	0.7693	1.117	0.07904	22394	1.154e-15	Pattern28
ILMN_1775549	PRSS27	0.08474	6.517	0.013	6.272	6.935	0.1892	0.1565	0.1174	0.1053	-0.01326	0.006781	5287	0.0529	-0.01278	0.004739	4799	0.1742	-0.01075	0.00322	6207	0.315	-0.01017	0.004169	2660	0.4299	-0.008271	0.002649	3635	0.7484	1.116	0.07904	22385	1.141e-15	Not selected
ILMN_2370091	NGFRAP1	0.6523	9.978	0.06538	7.791	12.04	1	1	1	1	-0.2404	0.0385	552	6.833e-08	-0.1591	0.0131	1637	0.006745	-0.1422	0.01008	1970	0.02606	-0.09395	0.006345	1194	0.2959	-0.06879	0.003297	2633	0.7101	1.113	0.07904	22439	1.213e-15	Not clustered
ILMN_1737360		0.2729	7.383	0.03696	6.392	8.735	0.9951	1	1	1	0.006738	0.0001861	19092	0.8243	-0.1161	0.0413	200	4.832e-08	-0.1127	0.03741	204	3.302e-07	-0.03378	0.00485	2034	0.3868	-0.01383	0.0008118	10020	0.8947	1.116	0.07905	22397	1.157e-15	Pattern11
ILMN_1805395	LTBP3	0.1718	7.297	0.02355	6.741	8.199	1	0.9913	1	1	0.01657	0.003813	7868	0.1768	0.04076	0.0173	1075	0.001265	0.03699	0.01372	1317	0.006196	0.02189	0.006924	996	0.2614	0.01534	0.003312	2613	0.7092	1.105	0.07905	22474	1.283e-15	Not clustered
ILMN_1662557	MAP7D3	0.1089	6.657	0.01636	6.325	7.095	0.6658	0.7391	0.7473	0.7368	0.01027	0.003494	8288	0.201	0.01069	0.002838	7078	0.3437	0.006322	0.0009617	12140	0.6608	0.0189	0.01232	197	0.08257	0.01778	0.01046	122	0.3383	1.1	0.07906	22683	1.706e-15	Not clustered
ILMN_1663667	FLAD1	0.1708	9	0.01897	8.509	9.747	1	1	1	1	0.00511	0.0003946	17281	0.7326	-0.03327	0.0125	1741	0.008586	-0.03154	0.01077	1819	0.01981	-0.01262	0.002499	4942	0.6014	-0.007045	0.0007537	10415	0.8997	1.116	0.07906	22378	1.133e-15	Not clustered
ILMN_1665095	NELF	0.3221	8.342	0.03861	7.175	9.345	1	1	1	1	0.02693	0.002129	10708	0.3468	-0.07793	0.01335	1599	0.006107	-0.06995	0.01035	1916	0.02333	-0.04488	0.006146	1279	0.3066	-0.0325	0.003125	2860	0.7201	1.11	0.07906	22452	1.232e-15	Pattern11, Pattern33
ILMN_1683165	FAM20C	0.12	6.95	0.01726	6.394	7.461	0.9853	0.9913	0.9893	0.985	-0.01406	0.003885	7770	0.1719	0.02951	0.01283	1686	0.007516	0.02695	0.01029	1926	0.02398	0.01518	0.004716	2149	0.393	0.01041	0.00215	4734	0.7763	1.122	0.07906	22343	1.094e-15	Not selected
ILMN_1695311	HLA-DMA	0.3155	12.99	0.02429	11.38	14.59	1	1	1	1	0.006769	0.0001793	19175	0.8276	-0.07416	0.01608	1200	0.002079	-0.06872	0.01327	1370	0.007471	-0.03429	0.004773	2097	0.3913	-0.02214	0.001934	5265	0.7978	1.122	0.07906	22353	1.106e-15	Pattern18, Pattern39
ILMN_1712754	NFKBIB	0.1373	6.894	0.01992	6.446	7.363	0.9779	0.9391	0.968	0.9925	0.003376	0.0002396	18531	0.7985	-0.0232	0.008455	2748	0.04273	-0.02011	0.006112	3524	0.1138	-0.01614	0.005679	1494	0.3362	-0.01258	0.003329	2589	0.7085	1.117	0.07906	22389	1.151e-15	Pattern30
ILMN_1745079	TRIM2	0.1344	6.626	0.02028	6.317	7.22	0.6265	0.6783	0.4804	0.5113	-0.04769	0.03846	554	6.954e-08	0.03096	0.01259	1723	0.008284	0.02976	0.01115	1734	0.01719	0.01017	0.001885	6410	0.6745	0.004902	0.0004247	13098	0.9409	1.106	0.07906	22475	1.284e-15	Not clustered
ILMN_1751886	REC8	0.2676	8.547	0.03131	7.84	10.01	1	1	1	1	0.01125	0.0006352	15780	0.6516	-0.07274	0.01984	875	0.0004405	-0.06768	0.01652	971	0.002077	-0.03254	0.005512	1597	0.3445	-0.02057	0.002149	4738	0.7763	1.104	0.07906	22519	1.371e-15	Pattern28
ILMN_1673357	SLA2	0.4909	7.754	0.06331	6.632	9.998	1	1	1	1	-0.1839	0.04743	349	1.297e-09	-0.09382	0.009681	2318	0.02697	-0.07578	0.006112	3524	0.1138	-0.08685	0.01152	252	0.09755	-0.07344	0.007956	348	0.4342	1.105	0.07907	22647	1.601e-15	Pattern02
ILMN_1736628	ORAI3	0.1369	6.969	0.01965	6.532	7.663	0.9951	1	1	1	-1.986e-05	9.068e-09	23173	0.9994	-0.008368	0.001203	11377	0.5941	-0.004788	0.0003787	15855	0.811	-0.01543	0.005675	1499	0.3362	-0.01458	0.004854	1301	0.6043	1.109	0.07907	22554	1.439e-15	Not selected
ILMN_1747192	RNF125	0.3862	8.154	0.04737	6.518	9.195	1	1	1	0.9925	-0.02948	0.001637	11951	0.4233	0.1139	0.01827	991	0.000847	0.107	0.01549	1095	0.003074	0.04693	0.004308	2512	0.4212	0.028	0.001494	6671	0.8339	1.111	0.07907	22434	1.205e-15	Pattern19
ILMN_1764754	RAMP1	0.1343	6.613	0.02031	6.32	7.824	0.5405	0.3478	0.5018	0.3759	-0.011	0.001839	11395	0.3902	-0.03509	0.014	1476	0.004768	-0.03248	0.01152	1665	0.01482	-0.01639	0.004239	2582	0.4259	-0.01064	0.001734	5866	0.812	1.116	0.07907	22379	1.135e-15	Not clustered
ILMN_1768101	HOXB6	0.4241	7.642	0.0555	6.56	9.431	0.9975	1	0.9964	0.9925	-0.1532	0.0416	460	1.771e-08	-0.1127	0.01755	1047	0.001143	-0.09968	0.01325	1374	0.007515	-0.07083	0.009618	443	0.1453	-0.05319	0.005282	1073	0.5813	1.094	0.07907	22670	1.672e-15	Not clustered
ILMN_1654322	ATP1B3	0.2534	8.051	0.03148	7.007	8.913	1	1	1	1	-0.007773	0.0004818	16695	0.7008	-0.09298	0.05152	130	4.689e-10	-0.08897	0.04551	135	9.114e-09	-0.03204	0.008494	624	0.1845	-0.0163	0.002217	4543	0.7756	1.127	0.07908	22342	1.093e-15	Not selected
ILMN_1745256	CXXC5	0.3382	9.277	0.03645	7.86	10.51	1	1	1	1	0.01157	0.0004388	16970	0.7163	0.1188	0.03458	299	8.912e-07	0.1196	0.0336	259	1.7e-06	0.01764	0.001059	9557	0.7823	-0.003526	4.193e-05	19850	0.9864	1.131	0.07908	22341	1.092e-15	Pattern24, Pattern31, Pattern52
ILMN_1762825	CANX	0.2943	9.992	0.02945	9.104	10.83	1	1	1	1	0.0006215	2.211e-06	22732	0.9842	0.0364	0.005666	4126	0.1229	0.0328	0.00441	4796	0.2092	0.02048	0.00249	4961	0.6019	0.01468	0.001231	7771	0.8541	1.11	0.07908	22441	1.216e-15	Not selected
ILMN_2096116	HSP90B1	0.2754	11.58	0.02378	10.43	13.24	1	1	1	1	0.03943	0.007357	4940	0.04185	0.04111	0.006016	3903	0.1077	0.03388	0.003933	5282	0.2474	0.03542	0.006203	1265	0.301	0.02943	0.004121	1811	0.6496	1.113	0.07908	22500	1.326e-15	Not selected
ILMN_1716279	CENPE	0.1093	6.757	0.01617	6.314	7.345	0.9386	0.8957	0.9644	0.9173	0.01884	0.009341	4003	0.0185	-0.03836	0.02919	430	8.838e-06	-0.03817	0.02769	388	2.09e-05	-0.007545	0.001568	7374	0.7182	-0.0007931	1.707e-05	21052	0.9922	1.119	0.07909	22368	1.123e-15	Pattern32
ILMN_1800164	PPFIA1	0.1897	9.842	0.01928	7.968	10.46	1	1	1	1	0.008201	0.0006794	15542	0.6385	0.03042	0.006987	3341	0.07538	0.02639	0.005053	4258	0.1661	0.02109	0.004661	2201	0.3962	0.01642	0.002722	3509	0.743	1.112	0.07909	22412	1.178e-15	Not clustered
ILMN_2045800	C11orf65	0.07645	6.461	0.01183	6.219	6.84	0.02211	0.02609	0.05338	0.06767	0.00783	0.002847	9232	0.2617	0.015	0.007821	2992	0.0545	0.01444	0.006945	3076	0.08404	0.004813	0.001118	9280	0.7723	0.002258	0.0002374	15486	0.9582	1.12	0.07909	22345	1.096e-15	Pattern34
ILMN_1710514	BCL3	0.2456	8.841	0.02778	8.05	9.803	1	1	1	1	-0.07776	0.03312	761	7.085e-07	0.04841	0.009914	2245	0.02472	0.04327	0.007614	2770	0.06581	0.02857	0.004795	2080	0.3896	0.02092	0.002483	3931	0.7646	1.115	0.0791	22376	1.131e-15	Pattern21, Pattern42
ILMN_1769734	NT5C3	0.5421	9.68	0.056	8.022	11.5	1	1	1	1	-0.1813	0.03672	626	1.452e-07	-0.1773	0.02723	481	2.078e-05	-0.1592	0.02127	633	0.0003036	-0.1019	0.01248	191	0.07902	-0.07373	0.006427	679	0.5	1.117	0.0791	22358	1.111e-15	Not selected
ILMN_1778316	NOM1	0.1397	6.719	0.02079	6.325	7.197	0.7887	0.8	0.8043	0.8797	0.01146	0.001965	11060	0.3714	0.01934	0.004186	5363	0.2112	0.01523	0.002499	7426	0.401	0.01942	0.005862	1412	0.3234	0.01673	0.004177	1759	0.6486	1.112	0.0791	22406	1.169e-15	Not selected
ILMN_1912455		0.07567	6.48	0.01168	6.183	6.906	0.05405	0.02609	0.05338	0.01504	-0.0006019	1.647e-05	21967	0.9529	-0.01429	0.006931	3364	0.07701	-0.013	0.005504	3910	0.1418	-0.00754	0.00268	4597	0.5802	-0.005241	0.001247	7690	0.8534	1.116	0.0791	22368	1.123e-15	Not clustered
ILMN_2342695	PDGFA	0.2385	6.958	0.03428	6.392	7.839	0.9705	0.9739	0.9466	0.9398	-0.08599	0.03815	561	8.013e-08	-0.0654	0.01714	1092	0.001346	-0.06057	0.01413	1257	0.005287	-0.03039	0.005137	1850	0.3641	-0.01968	0.002096	4853	0.7827	1.124	0.0791	22335	1.078e-15	Pattern02
ILMN_2364768	MYLK	0.2951	7.156	0.04123	6.524	8.586	0.9853	0.9913	0.9929	0.9925	-0.0701	0.0207	1609	0.0001542	-0.06619	0.01408	1461	0.004631	-0.05995	0.01111	1744	0.01741	-0.03602	0.005789	1441	0.3294	-0.02541	0.002796	3372	0.7391	1.115	0.0791	22374	1.13e-15	Not selected
ILMN_1654016	MYL12B	0.2378	11.9	0.01998	10.85	12.69	1	1	1	1	-0.01884	0.002927	9113	0.2531	-0.05414	0.01811	1003	0.0009037	-0.05048	0.01514	1133	0.003541	-0.02382	0.004868	2022	0.3853	-0.01489	0.001853	5500	0.8032	1.112	0.07911	22450	1.229e-15	Not clustered
ILMN_1706344	ABHD6	0.1598	7.737	0.02065	7.046	8.634	1	1	1	1	0.02032	0.005379	6231	0.09456	-0.02304	0.005193	4454	0.1467	-0.01843	0.003201	6236	0.3169	-0.02201	0.006583	1104	0.2818	-0.01875	0.004594	1452	0.6227	1.097	0.07911	22619	1.549e-15	Not selected
ILMN_1714956	PLA2G12A	0.2294	6.907	0.03322	6.362	7.912	0.9287	0.9478	0.9217	0.9248	-0.05592	0.01944	1765	0.0002629	-0.05361	0.01361	1549	0.005525	-0.04761	0.01034	1918	0.0234	-0.03285	0.007098	948	0.2508	-0.02443	0.003806	2081	0.6735	1.115	0.07911	22376	1.131e-15	Pattern02
ILMN_1787518	GSN	0.07715	6.466	0.01193	6.248	6.767	0.04914	0.05217	0.04626	0.04511	-0.0005897	1.582e-05	21994	0.9538	0.009757	0.003235	6490	0.298	0.006392	0.001342	10554	0.5832	0.01483	0.01038	339	0.1281	0.0137	0.0085	279	0.4103	1.101	0.07911	22576	1.486e-15	Not selected
ILMN_1794987	C17orf100	0.08757	6.631	0.01321	6.363	6.951	0.6388	0.687	0.6584	0.6917	0.0031	0.0003826	17365	0.7373	0.008633	0.002218	8361	0.4212	0.006411	0.001175	11172	0.6175	0.01018	0.004282	2545	0.4221	0.009047	0.003242	2707	0.7127	1.108	0.07911	22464	1.262e-15	Not selected
ILMN_1795704	KIAA0232	0.1502	7.49	0.02005	6.656	7.977	0.9975	0.9913	1	1	-0.00746	0.00073	15308	0.6229	0.02154	0.004548	4980	0.1864	0.01767	0.002944	6629	0.3457	0.01885	0.004836	2044	0.3877	0.01572	0.003233	2719	0.7127	1.114	0.07911	22412	1.178e-15	Not selected
ILMN_1808811	SBNO2	0.2329	7.987	0.02916	7.337	9.572	1	1	1	1	-0.03625	0.01129	3324	0.008235	0.05294	0.01819	998	0.000872	0.04819	0.01452	1209	0.004527	0.02787	0.007002	971	0.2573	0.01935	0.003288	2643	0.7116	1.111	0.07911	22412	1.178e-15	Not clustered
ILMN_1713731	ALOX12	0.634	8.159	0.07771	6.639	10.27	1	1	1	1	-0.1647	0.01889	1833	0.0003333	-0.1431	0.01086	2025	0.01695	-0.129	0.008488	2442	0.0475	-0.08005	0.004718	2145	0.393	-0.05722	0.002331	4286	0.7679	1.112	0.07913	22406	1.169e-15	Pattern02
ILMN_1740170	CHCHD10	0.2502	10.21	0.02449	9.338	11.09	1	1	1	1	0.07114	0.0337	735	5.507e-07	-0.05097	0.01337	1594	0.006061	-0.04774	0.01126	1709	0.01651	-0.0216	0.003332	3583	0.5106	-0.01315	0.001198	7917	0.8569	1.117	0.07913	22345	1.096e-15	Pattern21
ILMN_1757237	ASAP2	0.2938	7.208	0.04076	6.388	8.399	0.9926	1	0.9858	0.985	-0.1207	0.05017	297	3.906e-10	-0.07503	0.01525	1323	0.00285	-0.06615	0.01144	1678	0.01537	-0.04788	0.008622	602	0.1789	-0.03618	0.004782	1340	0.61	1.118	0.07913	22334	1.076e-15	Pattern02
ILMN_1786211	HERC1	0.2269	9.116	0.02489	8.076	9.735	1	1	1	1	-0.02063	0.004081	7528	0.1591	-0.06053	0.02634	510	3.037e-05	-0.06154	0.02606	436	4.137e-05	-0.006767	0.0004571	13613	0.8788	0.00412	0.0001664	16700	0.9659	1.121	0.07913	22315	1.056e-15	Not clustered
ILMN_2045994	SEPW1	0.2153	9.12	0.02361	8.044	10.19	1	1	1	1	0.001935	3.057e-05	21549	0.9332	-0.04519	0.01246	1749	0.008741	-0.03747	0.008292	2502	0.0513	-0.03809	0.01229	201	0.08286	-0.03147	0.008121	331	0.4231	1.107	0.07913	22469	1.269e-15	Not clustered
ILMN_2358980	ILK	0.4311	8.996	0.04792	7.421	10.35	1	1	1	1	-0.06725	0.01669	2158	0.0008431	-0.08417	0.01986	873	0.000436	-0.07665	0.01588	1039	0.002673	-0.04415	0.007587	836	0.22	-0.03059	0.003555	2338	0.691	1.109	0.07913	22423	1.19e-15	Pattern02, Pattern04
ILMN_1659352	KCNK13	0.1424	6.866	0.02074	6.294	7.437	0.9582	0.9652	0.9537	0.985	0.01127	0.00176	11626	0.402	0.04035	0.01687	1115	0.001507	0.03946	0.01546	1100	0.003113	0.01061	0.00162	7185	0.7125	0.003631	0.0001845	16352	0.9646	1.12	0.07914	22337	1.081e-15	Pattern30
ILMN_1701940	FAM73B	0.2038	7.825	0.02604	7.237	8.72	1	1	1	1	-0.06582	0.03495	684	3.192e-07	-0.03848	0.009247	2455	0.03183	-0.03564	0.007606	2776	0.06593	-0.01789	0.002775	4424	0.5707	-0.01159	0.001124	8250	0.8662	1.117	0.07914	22345	1.096e-15	Pattern02
ILMN_1714384	PCCA	0.1558	7.867	0.0198	7.18	8.389	1	1	1	1	0.04602	0.0249	1211	2.578e-05	-0.03241	0.009457	2383	0.02943	-0.0289	0.007227	2936	0.07599	-0.0194	0.004707	2159	0.393	-0.01429	0.002466	3955	0.7663	1.102	0.07914	22495	1.315e-15	Pattern42
ILMN_1774077	GBP2	0.3707	11.76	0.03152	10.84	13.62	1	1	1	1	-0.06084	0.007622	4798	0.03753	-0.1759	0.04796	146	2.447e-09	-0.1744	0.0452	138	1.036e-08	-0.03718	0.002974	4093	0.5494	-0.006331	8.666e-05	18417	0.979	1.133	0.07914	22317	1.057e-15	Pattern18
ILMN_2378257	SDF4	0.2168	9.063	0.02392	8.095	9.674	1	1	1	1	0.02709	0.007726	4756	0.03587	0.05261	0.02193	736	0.0001855	0.04891	0.01825	822	0.001042	0.02371	0.006184	1270	0.3028	0.01506	0.002439	4022	0.7665	1.107	0.07914	22425	1.194e-15	Not selected
ILMN_1768099	SCGB1C1	0.6252	7.993	0.07822	6.605	10.29	1	1	0.9964	1	-0.1853	0.02414	1276	3.559e-05	-0.1625	0.01421	1440	0.004406	-0.1526	0.01202	1585	0.01213	-0.0676	0.003412	3479	0.5024	-0.04061	0.001195	7935	0.8569	1.111	0.07915	22411	1.173e-15	Pattern02
ILMN_1843198	AK4	0.1307	6.777	0.01929	6.369	7.27	0.9214	0.9304	0.8897	0.9398	-0.02992	0.0153	2393	0.001522	0.02509	0.008168	2851	0.04776	0.02169	0.005872	3686	0.1236	0.01769	0.005633	1526	0.338	0.01385	0.003331	2585	0.7085	1.106	0.07915	22466	1.266e-15	Not selected
ILMN_2131177	GUCY1A3	0.3086	7.216	0.04276	6.432	8.493	0.9853	1	1	0.985	-0.09029	0.02372	1316	4.231e-05	-0.1203	0.03222	356	2.399e-06	-0.1148	0.02822	377	1.655e-05	-0.04277	0.005656	1515	0.3362	-0.02247	0.001543	6495	0.8289	1.127	0.07915	22313	1.055e-15	Not selected
ILMN_1671895	ZNF613	0.1746	7.615	0.02293	6.955	8.372	1	1	1	1	0.01812	0.004816	6742	0.1186	0.01728	0.003289	6425	0.2919	0.01593	0.002676	7075	0.3789	0.008322	0.001059	9557	0.7823	0.005504	0.0004445	12903	0.938	1.116	0.07916	22340	1.089e-15	Not selected
ILMN_1735432	ISCU	0.2011	8.398	0.02394	7.564	9.328	1	1	1	1	-0.02331	0.005545	6111	0.0882	-0.02925	0.006557	3577	0.0883	-0.02617	0.005038	4272	0.1669	-0.01716	0.003133	3828	0.5354	-0.01253	0.001608	6263	0.8243	1.116	0.07916	22428	1.2e-15	Not clustered
ILMN_2172497	LPPR4	0.1223	6.459	0.01894	6.162	7.129	0.1253	0.03478	0.1423	0.05263	0.01986	0.006703	5324	0.05472	-0.04754	0.02888	435	1.021e-05	-0.04633	0.02632	430	3.701e-05	-0.01311	0.00305	3967	0.5423	-0.004916	0.0004224	13121	0.941	1.122	0.07916	22320	1.059e-15	Pattern11
ILMN_2365528	HAUS8	0.1283	7.11	0.01805	6.65	7.571	0.9975	1	1	1	0.003242	0.0002317	18619	0.8017	-0.03244	0.01734	1070	0.001245	-0.02873	0.01313	1398	0.007836	-0.02018	0.009315	483	0.1561	-0.0151	0.005075	1182	0.5889	1.105	0.07916	22625	1.567e-15	Not selected
ILMN_1755364	RALA	0.2461	9.505	0.0259	8.778	10.32	1	1	1	1	0.003779	0.0001416	19611	0.8489	0.04666	0.01612	1192	0.002043	0.04585	0.01491	1157	0.003887	0.01141	0.001338	8280	0.7443	0.003298	0.0001087	17887	0.9745	1.11	0.07917	22406	1.169e-15	Pattern12
ILMN_1798123	ELOVL1	0.1988	7.801	0.02549	7.09	8.386	1	1	1	1	-0.01684	0.004657	6916	0.1261	-0.01509	0.002806	7132	0.3475	-0.009258	0.001022	11850	0.6483	-0.02538	0.01102	286	0.1101	-0.02374	0.00925	200	0.3891	1.106	0.07917	22649	1.603e-15	Not selected
ILMN_1806293	LIN7A	0.1863	7.111	0.0262	6.615	7.933	1	1	1	1	-0.0304	0.009534	3926	0.01708	0.05103	0.02027	846	0.0003683	0.04644	0.01618	1008	0.002368	0.02691	0.007822	776	0.2099	0.01869	0.003685	2197	0.6818	1.121	0.07917	22322	1.06e-15	Not clustered
ILMN_2142554	NENF	0.2744	10.11	0.02713	8.853	11.3	1	1	1	1	-0.01173	0.0005071	16546	0.6917	-0.05295	0.007718	3040	0.05655	-0.04458	0.005267	4087	0.1541	-0.042	0.006739	1056	0.2717	-0.03411	0.004286	1669	0.6436	1.118	0.07917	22323	1.061e-15	Pattern02
ILMN_1693986	WHAMML1	0.08272	6.543	0.01264	6.318	6.925	0.3096	0.2	0.2242	0.1278	-0.01203	0.006279	5615	0.06493	-0.01686	0.00927	2446	0.03157	-0.01457	0.006669	3227	0.09262	-0.01188	0.006393	1181	0.2917	-0.009304	0.003784	2104	0.6749	1.113	0.07918	22361	1.116e-15	Pattern23, Pattern34
ILMN_1744068	ELP3	0.178	9.006	0.01976	8.252	9.501	1	1	1	1	0.01943	0.004297	7286	0.1459	-0.02694	0.006193	3786	0.1011	-0.02404	0.004732	4519	0.1862	-0.01606	0.003055	3950	0.5423	-0.0118	0.001589	6326	0.8259	1.113	0.07918	22360	1.115e-15	Not selected
ILMN_2148819	TUBA1A	0.2415	12.1	0.01996	11.2	12.94	1	1	1	1	-0.04524	0.01182	3168	0.006625	-0.0445	0.008643	2676	0.03982	-0.0408	0.006971	3066	0.08317	-0.02228	0.003008	4030	0.5461	-0.01506	0.001326	7326	0.8489	1.117	0.07918	22327	1.068e-15	Not selected
ILMN_2358541	RBMS1	0.2701	8.009	0.03373	7.297	9.491	1	1	1	1	-0.03111	0.006507	5448	0.0593	0.06824	0.02353	642	9.652e-05	0.06182	0.01865	797	0.0008778	0.03707	0.009644	438	0.1451	0.02614	0.004696	1394	0.6154	1.107	0.07918	22580	1.49e-15	Not selected
ILMN_1667222	MTX1	0.2094	9.062	0.02311	8.444	9.975	1	1	1	1	-0.03277	0.01064	3511	0.01088	0.05181	0.02007	859	0.0003996	0.0484	0.01685	941	0.001824	0.02243	0.005223	1798	0.3577	0.01387	0.001949	5218	0.7966	1.118	0.07919	22331	1.075e-15	Not selected
ILMN_1808405	HLA-DQA1	0.9888	11.19	0.0884	7.524	13.64	1	1	1	1	0.07049	0.001461	12465	0.4552	-0.1722	0.006521	3596	0.08953	-0.1652	0.005747	3756	0.1297	-0.05767	0.001016	9783	0.7879	-0.02845	0.0002381	15477	0.9582	1.113	0.07919	22365	1.121e-15	Pattern18
ILMN_1677711	PGA5	0.07702	6.459	0.01192	6.222	6.805	0.02703	0.06957	0.02491	0.03008	0.0001229	6.422e-07	22953	0.9915	0.01058	0.003559	6066	0.2651	0.008401	0.002156	8186	0.4473	0.01037	0.004744	2125	0.3922	0.008883	0.003342	2570	0.7085	1.104	0.0792	22469	1.269e-15	Not selected
ILMN_1732296	ID3	0.21	6.817	0.0308	6.429	11.08	0.9312	0.9652	0.9395	0.9398	0.01343	0.001046	13936	0.541	0.0571	0.01413	1453	0.004552	0.05711	0.01353	1345	0.006688	0.01005	0.0006072	12386	0.8495	-5.677e-05	1.881e-08	23127	0.9999	1.111	0.0792	22364	1.12e-15	Not clustered
ILMN_1822869		0.07756	6.505	0.01192	6.184	6.844	0.1007	0.07826	0.1139	0.1654	0.007822	0.002528	9849	0.2962	0.008849	0.002422	7892	0.3944	0.005853	0.001022	11850	0.6483	0.01323	0.00752	850	0.2244	0.0122	0.006126	766	0.5191	1.114	0.0792	22437	1.21e-15	Not selected
ILMN_1915799		0.09355	6.519	0.01435	6.205	7.003	0.1867	0.1217	0.153	0.1053	-0.007913	0.001866	11334	0.3858	-0.02428	0.01315	1632	0.006624	-0.02346	0.01176	1617	0.01352	-0.007486	0.001735	6869	0.6923	-0.003336	0.0003339	14143	0.9488	1.111	0.0792	22359	1.113e-15	Not clustered
ILMN_1726901	KLC1	0.1979	8.015	0.02469	7.162	8.55	1	1	1	1	0.03485	0.01334	2803	0.003476	0.04708	0.01844	982	0.0007866	0.04381	0.01534	1110	0.003267	0.02109	0.005135	1851	0.3642	0.01334	0.002002	5075	0.7933	1.122	0.07921	22294	1.038e-15	Pattern06
ILMN_1748607	NOBOX	0.08153	6.484	0.01257	6.235	6.838	0.07862	0.03478	0.09609	0.09023	0.003764	0.0005489	16298	0.6775	-0.01465	0.006217	3775	0.1002	-0.01278	0.004541	4675	0.1998	-0.009887	0.00393	2904	0.4497	-0.007626	0.002251	4461	0.7738	1.109	0.07921	22389	1.151e-15	Not selected
ILMN_1750497	HCAR2	0.1071	6.491	0.0165	6.087	6.996	0.1794	0.113	0.1673	0.07519	-0.02411	0.01397	2670	0.002653	-0.03247	0.01921	918	0.0005729	-0.03068	0.01647	978	0.002119	-0.01273	0.004098	2727	0.4361	-0.007302	0.001315	7378	0.8492	1.118	0.07921	22303	1.046e-15	Pattern11, Pattern45, Pattern58
ILMN_1752802	CLPTM1L	0.2374	9.37	0.02534	8.22	10.12	1	1	1	1	0.01213	0.00133	12899	0.4801	0.04671	0.01475	1377	0.003517	0.04099	0.01096	1773	0.01847	0.03052	0.008742	582	0.1737	0.02327	0.004933	1259	0.5989	1.106	0.07921	22415	1.181e-15	Pattern32, Pattern36
ILMN_1657810	PPM1M	0.2064	10.99	0.01879	10.22	11.6	1	1	1	1	-0.0001458	1.836e-07	23085	0.9951	0.05822	0.02188	741	0.000189	0.05213	0.01696	928	0.00175	0.03402	0.01037	343	0.1281	0.0248	0.00539	1024	0.5715	1.123	0.07922	22269	1.019e-15	Not clustered
ILMN_1671478	CKB	0.3128	7.23	0.04326	6.457	8.389	0.9828	0.9913	0.9964	0.9774	0.01351	0.0005237	16441	0.6862	-0.1398	0.0419	189	3.8e-08	-0.1355	0.03784	196	2.781e-07	-0.04152	0.005134	1853	0.3642	-0.01756	0.0009166	9348	0.8869	1.12	0.07922	22292	1.037e-15	Pattern11
ILMN_1690454	C3orf54	0.3588	7.89	0.04547	6.872	9.499	1	1	1	1	-0.1813	0.0749	112	4.135e-15	-0.1101	0.02229	720	0.000159	-0.1031	0.01882	781	0.0008237	-0.04648	0.005518	1592	0.3444	-0.02824	0.001992	5099	0.7944	1.118	0.07922	22297	1.04e-15	Not clustered
ILMN_1715715	CEBPA	0.2576	10.93	0.02358	9.64	11.71	1	1	1	1	0.0246	0.003259	8618	0.221	0.07386	0.02201	733	0.000179	0.06961	0.01879	783	0.0008337	0.02964	0.004922	1983	0.3817	0.01733	0.001645	6142	0.8211	1.112	0.07922	22345	1.096e-15	Pattern06, Pattern29
ILMN_1769575	JAM3	0.8012	8.945	0.08956	6.996	11.11	1	1	1	1	-0.3286	0.0449	387	4.106e-09	-0.151	0.00741	3169	0.06371	-0.1394	0.006056	3560	0.1161	-0.07184	0.00233	5280	0.6231	-0.04719	0.0009685	9046	0.8825	1.114	0.07922	22330	1.073e-15	Pattern02
ILMN_1789642	DNAJC5	0.1891	7.796	0.02426	6.993	8.423	1	1	1	1	-0.0118	0.001934	11153	0.3758	0.04429	0.02038	838	0.0003521	0.04006	0.01608	1017	0.002467	0.0243	0.008521	618	0.1837	0.01722	0.004176	1761	0.6486	1.11	0.07922	22368	1.123e-15	Pattern36
ILMN_1811258	RELB	0.1978	7.967	0.02482	7.389	8.676	1	1	1	1	-0.04443	0.01669	2159	0.0008433	0.03911	0.009826	2275	0.02553	0.03281	0.006673	3223	0.09253	0.03146	0.008828	568	0.1706	0.02566	0.005672	912	0.5558	1.109	0.07922	22381	1.137e-15	Pattern01, Pattern42
ILMN_2241953	PILRA	0.3315	10.36	0.03199	8.973	12.09	1	1	1	1	-0.04083	0.01065	3505	0.01083	-0.06604	0.02103	785	0.0002719	-0.06166	0.01764	861	0.001347	-0.02874	0.005529	1580	0.3444	-0.01783	0.00208	4898	0.7828	1.115	0.07922	22387	1.142e-15	Not clustered
ILMN_1802106	APOBEC3G	0.3844	8.66	0.04438	7.343	10.02	1	1	1	1	0.04484	0.008	4607	0.03211	-0.08856	0.02349	648	9.747e-05	-0.0868	0.02163	614	0.0002608	-0.02252	0.00211	5791	0.6495	-0.007169	0.0002094	15947	0.9606	1.118	0.07923	22297	1.04e-15	Pattern03
ILMN_2052686	LCA5	0.07781	6.511	0.01195	6.192	6.813	0.1007	0.1391	0.08541	0.188	0.003793	0.0006074	15939	0.6598	0.01061	0.003551	6073	0.266	0.008154	0.002019	8504	0.4686	0.01143	0.005728	1474	0.3322	0.009992	0.004199	1737	0.6486	1.117	0.07923	22355	1.109e-15	Not selected
ILMN_1661809	PRRG4	0.2852	7.336	0.03887	6.434	8.157	1	0.9913	1	0.9925	-0.01285	0.0006006	15975	0.6619	0.08481	0.01957	887	0.0004965	0.07768	0.01581	1049	0.002738	0.04278	0.006911	999	0.2623	0.02903	0.003107	2892	0.7212	1.12	0.07924	22269	1.019e-15	Pattern19
ILMN_1714643	MGAM	0.1192	6.592	0.01808	6.213	7.038	0.4914	0.487	0.4235	0.4887	-0.01676	0.005454	6163	0.09186	0.02285	0.007613	3081	0.05895	0.02053	0.005899	3666	0.1225	0.01308	0.003461	3409	0.4988	0.009444	0.00174	5851	0.8113	1.12	0.07924	22257	1.01e-15	Not selected
ILMN_1719303	P4HB	0.231	10.98	0.02105	10.41	11.88	1	1	1	1	-0.003043	7.475e-05	20579	0.8938	0.07254	0.03172	364	3.006e-06	0.06959	0.02807	381	1.762e-05	0.02429	0.004937	1968	0.3811	0.01198	0.001186	7983	0.8569	1.109	0.07924	22372	1.124e-15	Not clustered
ILMN_1729208	NGFRAP1	0.4392	7.737	0.05677	6.487	9.397	1	1	0.9964	1	-0.1624	0.04014	503	3.331e-08	-0.1136	0.01529	1311	0.002819	-0.1046	0.01245	1513	0.01024	-0.05545	0.005055	1905	0.3691	-0.03696	0.002181	4645	0.7758	1.113	0.07924	22362	1.118e-15	Not selected
ILMN_1768293	NUP155	0.2007	7.875	0.02549	6.994	8.536	1	1	1	1	0.02952	0.007448	4886	0.04034	0.04045	0.01053	2090	0.01945	0.03515	0.007656	2752	0.0648	0.02779	0.0069	1003	0.2626	0.02158	0.00402	1897	0.6563	1.106	0.07924	22473	1.282e-15	Pattern19
ILMN_2388112	CR1	0.2692	7.55	0.03565	6.845	8.695	1	1	1	1	-0.1025	0.04821	338	9.104e-10	0.08367	0.02519	551	4.976e-05	0.07379	0.01901	758	0.0007755	0.05329	0.01418	120	0.05334	0.04024	0.007935	351	0.4342	1.098	0.07924	22494	1.311e-15	Not selected
ILMN_1681737	TMSB15A	0.1805	6.666	0.02708	6.237	7.512	0.6585	0.4261	0.6584	0.4511	-0.01305	0.001365	12782	0.4731	-0.06489	0.02527	546	4.821e-05	-0.06088	0.02141	624	0.0002871	-0.02709	0.006112	1293	0.3087	-0.01632	0.002177	4653	0.7758	1.113	0.07925	22331	1.075e-15	Not clustered
ILMN_1702715	MECP2	0.16	7.058	0.02267	6.481	7.469	0.9902	0.9652	0.9929	0.9774	-0.008359	0.001041	13947	0.5422	-0.04137	0.01908	928	0.0006042	-0.0407	0.01769	858	0.001318	-0.009953	0.001533	7509	0.7214	-0.002754	0.0001144	17752	0.974	1.116	0.07925	22315	1.056e-15	Not selected
ILMN_1711470	UBE2T	0.09981	6.572	0.01519	6.304	7.035	0.3661	0.2174	0.452	0.3534	0.01599	0.008921	4169	0.02205	-0.03572	0.03356	319	1.386e-06	-0.03473	0.03045	321	6.461e-06	-0.0102	0.003798	3027	0.4641	-0.004057	0.0005947	11570	0.919	1.123	0.07925	22256	1.009e-15	Pattern32
ILMN_1894072		0.2746	10.09	0.02722	9.217	11.26	1	1	1	1	-0.003224	4.907e-05	21085	0.9151	-0.09729	0.03338	326	1.478e-06	-0.09199	0.02875	362	1.326e-05	-0.03785	0.007014	967	0.2567	-0.02157	0.002256	4449	0.7738	1.108	0.07925	22380	1.136e-15	Pattern11, Pattern52
ILMN_1656310	IDO1	0.2495	6.904	0.03614	6.237	8.714	0.9337	0.887	0.9573	0.9098	0.04976	0.009895	3773	0.01478	-0.05593	0.009429	2394	0.02972	-0.04163	0.00509	4228	0.1639	-0.06557	0.01799	44	0.0207	-0.0582	0.01369	34	0.231	1.097	0.07926	22602	1.529e-15	Pattern18
ILMN_1720857	GUSBP3	0.3347	8.892	0.03764	7.754	10.32	1	1	1	1	0.06414	0.01302	2868	0.003992	-0.07568	0.01372	1528	0.005308	-0.07286	0.01219	1563	0.01129	-0.02438	0.001977	6148	0.6641	-0.01149	0.000426	13089	0.9404	1.116	0.07926	22303	1.046e-15	Not selected
ILMN_1721087	SHC2	0.07051	6.558	0.01075	6.341	6.829	0.3047	0.2261	0.306	0.203	-0.0028	0.0004016	17236	0.7297	-0.007392	0.002091	8666	0.4391	-0.005363	0.001058	11688	0.6407	-0.009213	0.00451	2321	0.4084	-0.008264	0.003478	2416	0.6969	1.11	0.07926	22396	1.156e-15	Not selected
ILMN_1729987	SRC	0.3282	9.418	0.03485	8.316	10.46	1	1	1	1	-0.04048	0.005387	6224	0.09431	-0.06746	0.01124	1959	0.01447	-0.06347	0.009537	2118	0.03196	-0.02749	0.002591	4770	0.5899	-0.01626	0.0008772	9596	0.8892	1.119	0.07926	22264	1.016e-15	Pattern02, Pattern42
ILMN_1756439	SCRN1	0.2854	9.005	0.0317	8.102	9.932	1	1	1	1	0.02053	0.001492	12361	0.4499	-0.08264	0.01808	1005	0.0009145	-0.0833	0.01758	866	0.001374	-0.01206	0.0005343	12965	0.8627	0.00268	2.572e-05	20609	0.9879	1.123	0.07926	22263	1.014e-15	Pattern11
ILMN_1775501	IL1B	0.4461	8.663	0.0515	7.23	10.88	1	1	1	1	0.01523	0.0004563	16860	0.7098	-0.06943	0.007084	3301	0.07253	-0.06268	0.00554	3881	0.1402	-0.03856	0.003034	3988	0.5442	-0.02747	0.001484	6714	0.8343	1.114	0.07926	22339	1.088e-15	Pattern42, Pattern58
ILMN_1789166	SHD	0.2207	6.866	0.03214	6.399	7.968	0.8993	0.9043	0.9253	0.8722	-0.02031	0.002342	10222	0.319	-0.03561	0.005393	4296	0.1366	-0.02678	0.002948	6621	0.3454	-0.04066	0.009761	418	0.1431	-0.03592	0.007327	470	0.4506	1.113	0.07926	22523	1.378e-15	Not selected
ILMN_2394561	IRF2BP2	0.2956	8.492	0.03481	7.394	9.345	1	1	1	1	-0.008313	0.0005726	16150	0.6702	0.0465	0.01339	1591	0.006	0.04064	0.009869	2036	0.02807	0.03105	0.008291	667	0.1913	0.02386	0.004747	1366	0.6111	1.116	0.07926	22309	1.05e-15	Pattern05
ILMN_1697160	TTC7A	0.1817	7.308	0.02486	6.718	8.207	1	1	1	1	-0.01874	0.004151	7449	0.1547	0.05616	0.02798	464	1.491e-05	0.05537	0.02607	435	4.135e-05	0.01302	0.002087	5851	0.652	0.003222	0.0001258	17498	0.9723	1.119	0.07927	22288	1.035e-15	Not clustered
ILMN_1704452	BCL9	0.1192	7.058	0.0169	6.478	7.499	0.9975	0.9913	1	0.9925	0.001485	4.566e-05	21168	0.9179	0.01866	0.005389	4301	0.1367	0.01506	0.003381	5977	0.2982	0.01731	0.006438	1158	0.2905	0.01465	0.004432	1557	0.6366	1.108	0.07927	22447	1.22e-15	Not selected
ILMN_1761808	MCFD2	0.1715	7.484	0.02291	6.628	8.185	0.9975	1	1	1	-0.01252	0.002241	10465	0.3313	0.01759	0.003313	6384	0.2897	0.01672	0.002864	6767	0.3546	0.006511	0.0006303	12227	0.8448	0.003554	0.0001802	16440	0.9646	1.115	0.07927	22307	1.048e-15	Not selected
ILMN_2152402	ABHD16A	0.2253	9.183	0.02453	8.498	10.18	1	1	1	1	-0.06514	0.04359	412	7.377e-09	-0.06897	0.03816	245	1.858e-07	-0.06946	0.03708	214	3.711e-07	-0.01027	0.001174	9014	0.7647	0.00202	4.52e-05	19715	0.9863	1.113	0.07927	22331	1.075e-15	Not clustered
ILMN_1666089	OLIG1	0.5027	9.275	0.0542	7.522	11.12	1	1	1	1	-0.1805	0.03474	692	3.499e-07	-0.1698	0.02379	627	8.721e-05	-0.1674	0.02215	586	0.0002112	-0.03938	0.001777	6740	0.6871	-0.009769	0.0001071	17937	0.9745	1.115	0.07928	22299	1.042e-15	Pattern29
ILMN_1686388	TPM3	0.3953	8.727	0.0453	7.226	9.908	1	1	1	1	-0.01087	0.0005238	16441	0.6862	-0.03207	0.003406	6271	0.2797	-0.02434	0.001889	8810	0.4906	-0.03576	0.005882	1397	0.3231	-0.03146	0.004368	1601	0.639	1.119	0.07928	22262	1.012e-15	Not selected
ILMN_1712431	FAM113B	0.2808	7.913	0.03549	7.013	10.05	1	1	1	1	-0.02862	0.002801	9307	0.2668	-0.06147	0.009676	2323	0.027	-0.05435	0.007274	2922	0.07449	-0.0386	0.005297	1754	0.3516	-0.02899	0.002885	3211	0.7377	1.117	0.07928	22278	1.027e-15	Pattern24, Pattern31
ILMN_1805024	ERBB2IP	0.1034	6.835	0.01513	6.474	7.245	0.9926	0.9739	0.9858	0.9925	0.008284	0.001839	11395	0.3902	0.0178	0.006357	3699	0.09488	0.01485	0.004257	4939	0.2211	0.01465	0.005976	1349	0.3183	0.01202	0.003875	2022	0.6678	1.113	0.07928	22338	1.086e-15	Pattern12, Pattern19
ILMN_2150856	SERPINB2	0.3315	7.434	0.04459	6.515	8.673	0.9926	0.9913	1	0.9925	0.01495	0.0006672	15601	0.6423	0.05497	0.006744	3461	0.08267	0.04982	0.005313	4050	0.1518	0.02979	0.00275	4472	0.5731	0.02098	0.001313	7390	0.8492	1.121	0.07928	22250	1.004e-15	Pattern29
ILMN_1671237	GNGT2	0.275	7.63	0.03604	6.716	8.761	1	1	1	1	0.04528	0.01342	2788	0.003354	-0.06186	0.01896	942	0.0006312	-0.06042	0.01734	887	0.001516	-0.01655	0.001884	6413	0.6745	-0.00586	0.0002304	15596	0.959	1.115	0.07929	22319	1.058e-15	Not clustered
ILMN_1679401	TRPM4	0.2961	7.393	0.04005	6.536	8.665	0.9975	0.9913	1	0.985	-0.1736	0.09224	79	8.289e-19	-0.07413	0.01383	1511	0.00507	-0.06994	0.01182	1612	0.0132	-0.02942	0.003025	4005	0.5448	-0.01705	0.0009849	8959	0.8805	1.119	0.07929	22248	1.002e-15	Pattern48
ILMN_1694547	IFFO1	0.122	6.68	0.01827	6.267	7.261	0.7445	0.7826	0.7189	0.782	-0.01045	0.002039	10889	0.3604	0.02024	0.005729	4075	0.1203	0.01597	0.00344	5896	0.2925	0.0202	0.007923	760	0.2032	0.01738	0.005639	921	0.5599	1.089	0.07929	22595	1.517e-15	Not selected
ILMN_1708906	C2orf29	0.2544	9.785	0.026	8.924	10.52	1	1	1	1	0.02543	0.004965	6599	0.1117	0.07329	0.03096	387	4.118e-06	0.07065	0.02763	390	2.128e-05	0.02326	0.004327	2489	0.4208	0.01076	0.000914	9363	0.8872	1.124	0.07929	22242	9.942e-16	Pattern05
ILMN_1728490	KIAA1530	0.06833	6.47	0.01056	6.275	6.741	0.03194	0.06087	0.03559	0.03759	0.007753	0.003181	8725	0.2282	0.004504	0.0008044	13205	0.6822	0.002755	0.0002888	16674	0.8428	0.007608	0.003187	3765	0.528	0.007121	0.002673	3595	0.747	1.114	0.07929	22320	1.059e-15	Not selected
ILMN_1773567	LAMA5	0.2744	7.089	0.0387	6.479	8.941	0.9853	0.9826	0.9822	0.9925	0.05005	0.009659	3862	0.01629	0.1074	0.03358	317	1.38e-06	0.1091	0.03314	271	2.043e-06	0.01257	0.0006382	12154	0.8443	-0.006728	0.0001809	16417	0.9646	1.133	0.07929	22229	9.842e-16	Pattern31, Pattern32
ILMN_2383774	TRAF3	0.1437	7.261	0.01979	6.869	8.087	1	1	1	1	-0.02647	0.01347	2777	0.003284	0.03379	0.01662	1143	0.001669	0.03122	0.01364	1326	0.006403	0.01597	0.005151	1836	0.3637	0.01044	0.002144	4754	0.7763	1.1	0.07929	22446	1.219e-15	Not clustered
ILMN_1685104	C9orf6	0.1626	7.438	0.02187	6.914	8.24	1	1	1	1	0.02274	0.01036	3603	0.0122	0.01574	0.003747	5841	0.2477	0.01558	0.003511	5804	0.2853	0.003417	0.0002451	15965	0.9215	0.0006611	8.809e-06	21651	0.9949	1.112	0.0793	22325	1.066e-15	Not selected
ILMN_1696956	ARID3B	0.2282	8.576	0.02661	7.466	9.466	1	1	1	1	-0.08909	0.07563	110	2.926e-15	-0.04036	0.01254	1737	0.008436	-0.03724	0.01026	1932	0.02427	-0.01929	0.003977	2846	0.4468	-0.0127	0.00167	6070	0.8173	1.116	0.0793	22286	1.033e-15	Not clustered
ILMN_1716195	HIST1H2BG	0.541	7.638	0.07084	6.591	10.68	1	1	1	1	-0.1369	0.01679	2145	0.0008068	-0.08981	0.005495	4231	0.1313	-0.0752	0.003703	5553	0.2676	-0.07281	0.005014	1926	0.3735	-0.05951	0.003221	2740	0.7127	1.113	0.0793	22368	1.123e-15	Not selected
ILMN_1748908	PROSC	0.1898	9.351	0.02029	8.661	10.62	1	1	1	1	-0.006475	0.0004615	16826	0.7079	0.01729	0.002459	7806	0.3898	0.01144	0.001037	11774	0.6451	0.02585	0.007635	822	0.218	0.02383	0.00622	733	0.5153	1.101	0.0793	22552	1.429e-15	Not selected
ILMN_1766643	HOPX	0.1077	6.526	0.0165	6.216	6.92	0.2654	0.1478	0.274	0.1729	-0.003052	0.0002459	18468	0.7958	-0.02308	0.0105	2097	0.01966	-0.02045	0.007929	2641	0.05863	-0.01432	0.005615	1535	0.3393	-0.01071	0.003033	3005	0.7244	1.114	0.0793	22307	1.048e-15	Not selected
ILMN_1789338	SORBS3	0.2408	7.461	0.03227	6.609	8.414	0.9975	1	0.9964	1	0.07112	0.02953	922	3.44e-06	-0.03562	0.0057	4099	0.1214	-0.03205	0.004426	4784	0.208	-0.0202	0.002545	4851	0.5959	-0.01453	0.001267	7595	0.8524	1.121	0.0793	22236	9.902e-16	Not selected
ILMN_1689160	DPEP2	0.2638	10.64	0.0248	9.18	11.34	1	1	1	1	-0.08539	0.03719	603	1.196e-07	-0.09042	0.03236	352	2.269e-06	-0.08846	0.02972	339	8.795e-06	-0.02362	0.003065	3927	0.5423	-0.007968	0.0003448	14003	0.9487	1.097	0.07931	22505	1.333e-15	Pattern28
ILMN_1692225	DOK3	0.1985	7.625	0.02603	6.843	8.581	1	1	1	1	-0.01326	0.002177	10596	0.3402	0.04228	0.01656	1151	0.001708	0.03871	0.01336	1364	0.007189	0.02137	0.005873	1402	0.3231	0.01452	0.002638	3661	0.7484	1.102	0.07931	22405	1.168e-15	Not clustered
ILMN_1703531	C9orf47	0.2771	8.452	0.03278	7.522	9.444	1	1	1	1	-0.02697	0.002603	9711	0.2872	0.07048	0.01332	1606	0.006175	0.06409	0.01059	1856	0.02133	0.03736	0.005194	1808	0.3613	0.02602	0.002443	4013	0.7665	1.119	0.07931	22241	9.932e-16	Pattern29, Pattern39
ILMN_1707169	AGMAT	0.09511	6.552	0.01452	6.266	7.209	0.2383	0.2609	0.2776	0.4211	0.01214	0.004221	7367	0.1504	0.0157	0.005293	4369	0.1417	0.01388	0.003967	5248	0.2443	0.009877	0.002908	4201	0.5562	0.007422	0.001579	6366	0.827	1.123	0.07931	22211	9.748e-16	Not selected
ILMN_1726981	VEGFB	0.3467	9.362	0.03703	8.29	10.64	1	1	1	1	0.06817	0.01178	3178	0.006716	-0.03202	0.001965	8985	0.4579	-0.01869	0.0006464	13914	0.7331	-0.05755	0.008813	570	0.1712	-0.05424	0.007504	437	0.4419	1.114	0.07931	22349	1.097e-15	Not selected
ILMN_1750724	ZNF879	0.1107	6.702	0.01651	6.367	7.155	0.8378	0.8174	0.8327	0.8346	0.005566	0.0006815	15526	0.6379	0.00657	0.0007098	13728	0.706	0.003019	0.0001441	18514	0.8964	0.01499	0.005132	1854	0.3642	0.01446	0.004569	1471	0.6253	1.112	0.07931	22355	1.109e-15	Not selected
ILMN_1665982	AKTIP	0.1695	6.834	0.0248	6.227	7.412	0.9238	0.9217	0.911	0.9323	0.006326	0.0006213	15864	0.6555	0.02835	0.00933	2424	0.03088	0.02673	0.007946	2636	0.05823	0.01136	0.002078	5876	0.6523	0.00663	0.0006838	10926	0.906	1.111	0.07932	22354	1.107e-15	Not selected
ILMN_1669788	NUDT14	0.2934	9.026	0.03251	7.958	10	1	1	1	1	-0.01394	0.0007962	14976	0.605	-0.06081	0.01133	1942	0.01393	-0.05682	0.009489	2135	0.0325	-0.02631	0.002943	4150	0.5517	-0.01625	0.001087	8408	0.8719	1.122	0.07932	22207	9.726e-16	Not clustered
ILMN_1793269	RAB37	0.2961	7.313	0.04049	6.605	8.482	1	1	1	1	-0.0468	0.01183	3162	0.00658	-0.08189	0.02739	478	1.932e-05	-0.08058	0.02543	456	5.402e-05	-0.01956	0.002169	5628	0.6442	-0.005302	0.0001568	16861	0.9684	1.108	0.07932	22384	1.14e-15	Not selected
ILMN_1755391	ARL2BP	0.1975	9.635	0.0205	8.944	10.17	1	1	1	1	0.01645	0.002485	9936	0.3013	0.02784	0.005333	4345	0.1395	0.025	0.004122	5080	0.2315	0.016	0.002445	5052	0.6076	0.01158	0.001231	7768	0.8541	1.092	0.07933	22528	1.393e-15	Not selected
ILMN_1756992	MUC1	0.1618	6.754	0.02395	6.327	7.712	0.8329	0.8609	0.8683	0.9098	0.02023	0.004598	6977	0.1291	0.03857	0.01254	1736	0.008436	0.03436	0.009586	2106	0.03133	0.02319	0.006296	1221	0.2968	0.01711	0.00332	2604	0.7087	1.094	0.07933	22547	1.424e-15	Pattern18, Pattern21, Pattern30
ILMN_1774389	LRRC36	0.09883	6.516	0.01517	6.249	6.88	0.226	0.2261	0.1601	0.1128	-0.02228	0.01548	2359	0.001411	-0.01364	0.004404	5152	0.1949	-0.0111	0.002804	6865	0.3619	-0.01231	0.004978	1944	0.3777	-0.01035	0.003378	2525	0.707	1.104	0.07933	22448	1.225e-15	Not selected
ILMN_2168933	TNIP2	0.171	7.227	0.02366	6.508	7.764	0.9951	1	0.9964	0.9925	-0.002321	7.567e-05	20562	0.8932	0.0213	0.004759	4775	0.1731	0.01663	0.002795	6888	0.363	0.02195	0.007022	966	0.2561	0.01901	0.005062	1192	0.5904	1.117	0.07933	22251	1.005e-15	Not selected
ILMN_2211950	SRP14	0.3368	10.99	0.03065	9.446	11.66	1	1	1	1	0.02274	0.003067	8898	0.239	-0.01634	0.001187	11434	0.5977	-0.009875	0.0004166	15546	0.7984	-0.02808	0.004864	2027	0.3853	-0.02633	0.004097	1831	0.6513	1.112	0.07933	22324	1.064e-15	Not selected
ILMN_2367239	RCAN1	0.1793	7.831	0.0229	6.883	8.512	1	1	1	1	0.01797	0.00513	6439	0.1047	0.01473	0.002589	7529	0.3744	0.01409	0.002268	7937	0.431	0.005078	0.0004272	13879	0.8856	0.002585	0.0001061	17954	0.9749	1.116	0.07933	22254	1.007e-15	Not selected
ILMN_1669122	MGC39372	0.1635	6.647	0.0246	6.332	7.847	0.5283	0.5043	0.5943	0.5489	0.0142	0.001994	10994	0.3672	-0.04545	0.01529	1312	0.002819	-0.04111	0.01204	1581	0.01201	-0.02493	0.006384	1182	0.2925	-0.01765	0.003111	2881	0.7212	1.106	0.07934	22471	1.275e-15	Not clustered
ILMN_1705210	GRASP	0.09714	6.684	0.01453	6.426	7.116	0.8256	0.6696	0.8612	0.797	0.01007	0.00304	8943	0.2415	-0.04281	0.04113	202	5.209e-08	-0.04148	0.03712	213	3.643e-07	-0.01275	0.005067	1892	0.3691	-0.005415	0.0009115	9373	0.8875	1.124	0.07934	22198	9.632e-16	Pattern11
ILMN_1715417	SELP	0.5064	7.542	0.06714	6.56	9.966	0.9975	1	0.9929	1	-0.1873	0.04746	348	1.279e-09	-0.1281	0.01742	1061	0.001208	-0.1209	0.01488	1162	0.003937	-0.05103	0.003835	2989	0.4606	-0.02965	0.00126	7621	0.8534	1.113	0.07934	22275	1.024e-15	Pattern02
ILMN_1729314	PRG2	0.1798	6.953	0.02586	6.466	7.576	0.9803	0.9826	0.9822	0.9925	0.04356	0.01833	1919	0.0004202	0.04342	0.01386	1505	0.005022	0.0432	0.01313	1400	0.007836	0.008549	0.0007459	11428	0.8247	0.000907	8.142e-06	21699	0.9953	1.124	0.07934	22218	9.8e-16	Pattern31, Pattern54
ILMN_1731783	ATP1A1	0.3576	9.302	0.03844	8.037	10.19	1	1	1	1	0.02959	0.005179	6394	0.1027	-0.09311	0.0385	234	1.645e-07	-0.09491	0.03829	192	2.277e-07	-0.009476	0.0005536	12800	0.8597	0.007314	0.0003281	14211	0.9488	1.111	0.07934	22343	1.094e-15	Pattern03
ILMN_1743290	GP9	0.8172	11.09	0.07366	8.211	13.44	1	1	1	1	-0.2959	0.03598	650	2.017e-07	-0.1906	0.01156	1907	0.01261	-0.1756	0.009423	2154	0.03331	-0.09208	0.003748	3081	0.4689	-0.06102	0.001593	6321	0.8255	1.119	0.07934	22210	9.743e-16	Pattern02
ILMN_1760909	FGF19	0.08171	6.493	0.01258	6.239	6.945	0.1057	0.04348	0.1139	0.1128	-0.0001989	1.708e-06	22789	0.9863	-0.01116	0.004014	5531	0.2253	-0.008886	0.002449	7522	0.4077	-0.01081	0.005234	1789	0.3571	-0.009239	0.003671	2213	0.6838	1.118	0.07934	22218	9.8e-16	Not selected
ILMN_1763311	C12orf39	0.1443	6.601	0.02186	6.276	7.262	0.4742	0.3304	0.452	0.3534	-0.01611	0.003309	8538	0.2167	-0.02919	0.00814	2861	0.0483	-0.02568	0.006053	3561	0.1162	-0.01885	0.004711	2155	0.393	-0.01431	0.002617	3693	0.7503	1.112	0.07934	22317	1.057e-15	Pattern02
ILMN_1764729	JAG2	0.1205	6.763	0.01782	6.416	7.308	0.9459	0.8609	0.9359	0.8722	-0.01167	0.002946	9085	0.2511	-0.04046	0.02654	501	2.811e-05	-0.03718	0.02163	615	0.0002609	-0.01992	0.008931	554	0.1656	-0.01334	0.003937	1971	0.6613	1.108	0.07934	22392	1.152e-15	Not clustered
ILMN_1803180	PRDX6	0.3703	11.34	0.03265	10.39	12.47	1	1	1	1	-0.1076	0.02488	1212	2.597e-05	-0.1017	0.01704	1103	0.001403	-0.09236	0.01352	1347	0.006705	-0.05457	0.006802	1034	0.2685	-0.03823	0.003249	2695	0.7127	1.119	0.07934	22212	9.753e-16	Pattern02
ILMN_1815121	PLAGL1	0.1758	7.331	0.02398	6.872	8.05	1	1	1	1	-0.01773	0.003142	8793	0.2315	-0.03459	0.008968	2558	0.03525	-0.03206	0.007389	2870	0.07143	-0.01597	0.002654	4645	0.5836	-0.0103	0.001065	8507	0.8753	1.12	0.07934	22220	9.803e-16	Pattern14
ILMN_1657679	VAV3	0.1878	8.003	0.02346	7.308	8.619	1	1	1	1	-0.002214	5.959e-05	20862	0.906	0.03572	0.01159	1904	0.01244	0.03448	0.01034	1917	0.0234	0.01118	0.001576	7343	0.7168	0.005082	0.0003151	14411	0.9488	1.12	0.07935	22202	9.714e-16	Pattern05
ILMN_1665100	PTGS1	0.2904	7.209	0.04028	6.425	8.619	0.9951	1	0.9964	0.9925	-0.07752	0.02324	1362	5.2e-05	-0.04951	0.007249	3231	0.06797	-0.04314	0.00529	4065	0.153	-0.03356	0.004623	2228	0.3997	-0.02592	0.002659	3619	0.7484	1.115	0.07935	22303	1.046e-15	Pattern02
ILMN_1720844	SSX2IP	0.1262	6.593	0.01914	6.297	7.162	0.5307	0.3739	0.4199	0.3158	-0.04094	0.02815	1007	6.223e-06	-0.03926	0.01989	871	0.0004308	-0.03586	0.01599	1026	0.002556	-0.02017	0.00729	895	0.2397	-0.01383	0.003343	2568	0.7085	1.113	0.07935	22295	1.039e-15	Pattern02
ILMN_1758229	QSOX1	0.1889	7.113	0.02656	6.455	7.663	0.9975	1	0.9964	0.985	-0.01516	0.002033	10903	0.3613	0.04576	0.01386	1506	0.005024	0.03751	0.00904	2252	0.03877	0.04024	0.01487	98	0.04642	0.0336	0.01006	143	0.3593	1.094	0.07935	22508	1.342e-15	Pattern33
ILMN_2064725	METTL7B	0.104	6.535	0.01591	6.251	7.381	0.1867	0.2087	0.1993	0.3008	0.01589	0.006328	5584	0.06361	0.01847	0.006432	3654	0.09233	0.01631	0.004816	4455	0.1805	0.01167	0.003565	3280	0.4886	0.008786	0.001945	5234	0.7967	1.119	0.07935	22228	9.833e-16	Pattern21
ILMN_2173975	RTP4	0.2771	7.567	0.03662	6.921	9.095	1	1	1	1	-2.048e-05	2.067e-09	23188	0.9999	-0.06934	0.01771	1038	0.001068	-0.06719	0.01594	1032	0.002607	-0.02062	0.002174	5613	0.6442	-0.008732	0.0003797	13576	0.9464	1.112	0.07935	22301	1.043e-15	Pattern18
ILMN_1652906	GBGT1	0.2174	8.52	0.02552	7.386	9.258	1	1	1	1	-0.03349	0.008055	4578	0.0314	0.068	0.025	562	5.342e-05	0.06747	0.02358	525	0.0001166	0.01407	0.001485	7690	0.7269	0.00213	3.341e-05	20242	0.9866	1.119	0.07936	22235	9.883e-16	Not clustered
ILMN_1737205	MCM4	0.1795	7.154	0.02509	6.581	8.079	1	0.9913	1	0.9925	0.04403	0.02105	1568	0.0001334	-0.03471	0.009981	2219	0.02419	-0.03324	0.008769	2341	0.04285	-0.01187	0.00162	7182	0.7124	-0.005989	0.0003986	13389	0.9428	1.115	0.07936	22260	1.011e-15	Pattern19, Pattern32
ILMN_1775822	PDGFB	0.1136	6.578	0.01727	6.202	7.171	0.4889	0.3217	0.3381	0.2707	-0.0398	0.03239	795	9.712e-07	-0.0222	0.007784	3005	0.05527	-0.01874	0.005337	4030	0.1505	-0.01744	0.006665	1080	0.2763	-0.01412	0.004215	1726	0.6476	1.108	0.07936	22394	1.154e-15	Pattern02
ILMN_1915432		0.09256	6.578	0.01407	6.31	6.846	0.4152	0.3652	0.4199	0.5038	0.002102	0.0001474	19543	0.8453	0.006957	0.001206	11369	0.5934	0.003622	0.0003149	16417	0.8332	0.01422	0.006994	973	0.2573	0.01358	0.006108	773	0.52	1.115	0.07936	22278	1.027e-15	Not selected
ILMN_2370208	CMTM3	0.2761	9.306	0.02966	8.029	10.76	1	1	1	1	-0.005585	0.0001858	19095	0.8245	-0.006413	0.000183	18110	0.8725	0.004175	7.5e-05	19762	0.9306	-0.04237	0.01109	278	0.1096	-0.04311	0.01098	90	0.3383	1.121	0.07936	22462	1.253e-15	Not selected
ILMN_2396991	HCST	0.3036	9.738	0.03117	8.524	11.63	1	1	1	1	0.04661	0.009924	3755	0.01463	-0.07468	0.01922	916	0.00057	-0.07109	0.01672	955	0.001914	-0.0272	0.003542	3309	0.4909	-0.01463	0.0009988	8882	0.8793	1.11	0.07936	22350	1.099e-15	Not clustered
ILMN_1689088	COLEC12	0.1988	6.693	0.02971	6.281	7.539	0.6536	0.6174	0.6192	0.7293	0.002101	2.829e-05	21612	0.936	0.02786	0.003716	5873	0.2507	0.02623	0.003153	6305	0.3223	0.01129	0.0008473	10759	0.8107	0.006651	0.0002823	14833	0.9536	1.118	0.07937	22226	9.825e-16	Not selected
ILMN_1689342	NUBP1	0.2095	8.788	0.02384	8.046	10.21	1	1	1	1	0.001231	2.051e-05	21838	0.9465	-0.03205	0.01038	2124	0.02062	-0.03121	0.009423	2153	0.03331	-0.008956	0.001125	9245	0.7713	-0.003436	0.0001601	16809	0.9673	1.116	0.07937	22273	1.023e-15	Not clustered
ILMN_1689828	DMPK	0.08144	6.484	0.01256	6.247	7.366	0.09828	0.01739	0.06406	0.03008	-0.02109	0.01839	1907	0.0004109	-0.0213	0.01427	1435	0.004292	-0.02071	0.01293	1432	0.008461	-0.006031	0.001589	7306	0.715	-0.002366	0.0002373	15486	0.9582	1.118	0.07937	22213	9.764e-16	Not clustered
ILMN_1872894		0.06492	6.47	0.01003	6.217	6.788	0.01229	0.05217	0.02135	0.01504	-0.001789	0.0001901	19043	0.8225	0.0098	0.00426	5295	0.2053	0.008337	0.002959	6606	0.3439	0.00743	0.0034	3491	0.5042	0.005956	0.002098	4847	0.7824	1.114	0.07937	22260	1.011e-15	Not selected
ILMN_1697567	TPM3	0.4559	9.965	0.04575	8.157	11.14	1	1	1	1	-0.04996	0.008094	4558	0.03091	-0.05029	0.006176	3805	0.1015	-0.04207	0.004158	5039	0.2289	-0.04092	0.005677	1496	0.3362	-0.03348	0.003657	2227	0.6842	1.121	0.07938	22184	9.463e-16	Not selected
ILMN_1705201	FOXC2	0.1625	7.069	0.02298	6.63	7.945	0.9975	1	0.9964	1	0.005369	0.0003469	17644	0.7508	-0.03914	0.01378	1520	0.005173	-0.03975	0.0136	1333	0.006505	-0.004545	0.0002579	15793	0.9188	0.002488	7.496e-05	18718	0.9819	1.113	0.07938	22264	1.016e-15	Pattern28
ILMN_1707051	NFATC1	0.2354	8.112	0.02902	7.266	8.883	1	1	1	1	0.01206	0.001026	14005	0.546	-0.07314	0.02823	457	1.337e-05	-0.06816	0.02363	523	0.0001142	-0.03232	0.007654	816	0.2179	-0.02026	0.002962	3087	0.7348	1.121	0.07938	22188	9.512e-16	Pattern11
ILMN_2058251	VIM	0.2591	13.23	0.01958	12.38	13.96	1	1	1	1	-0.0431	0.009003	4140	0.02128	0.04327	0.00684	3409	0.07983	0.03709	0.004832	4444	0.1794	0.03173	0.005106	1870	0.3661	0.02516	0.003094	2910	0.7219	1.115	0.07938	22272	1.022e-15	Pattern15, Pattern19, Pattern23, Pattern49
ILMN_2219712	HMGB2	0.4503	10.67	0.04218	8.946	11.83	1	1	1	1	0.04004	0.006287	5612	0.06469	0.09771	0.02814	459	1.391e-05	0.09114	0.0236	524	0.000116	0.04287	0.007522	848	0.2244	0.02675	0.002882	3219	0.7377	1.119	0.07938	22213	9.764e-16	Pattern04
ILMN_1656574	PCGF6	0.1749	7.078	0.02471	6.463	7.62	0.9951	0.9913	0.9964	0.985	0.0189	0.006908	5217	0.05013	0.02323	0.007846	2984	0.05395	0.02393	0.007968	2624	0.05784	0.001363	3.75e-05	20339	0.9726	-0.002871	0.0001604	16803	0.9671	1.11	0.07939	22290	1.036e-15	Not selected
ILMN_1739641	MTMR3	0.2508	10.07	0.02491	9.229	10.86	1	1	1	1	-0.007592	0.0003167	17880	0.7634	0.04601	0.008693	2656	0.0391	0.03752	0.005583	3857	0.1378	0.04121	0.009681	433	0.1443	0.03457	0.006575	639	0.4911	1.116	0.07939	22222	9.806e-16	Not selected
ILMN_2237746	ING3	0.3109	8.232	0.03776	7.368	9.817	1	1	1	1	0.01939	0.001388	12713	0.4686	0.07362	0.01496	1352	0.003219	0.07394	0.01444	1220	0.00466	0.01178	0.0005318	12989	0.863	-0.001301	6.295e-06	21886	0.9953	1.106	0.07939	22355	1.109e-15	Pattern36
ILMN_2393712	CTTN	0.6194	8.499	0.07287	7.016	10.38	1	1	1	1	-0.1869	0.0265	1100	1.284e-05	-0.1488	0.0129	1672	0.007321	-0.1395	0.01088	1799	0.01901	-0.06258	0.003166	3784	0.5318	-0.0379	0.001125	8244	0.8662	1.121	0.07939	22179	9.436e-16	Not selected
ILMN_1681591	PTPN1	0.2677	10.05	0.02664	9.052	10.94	1	1	1	1	-0.01537	0.001112	13694	0.5255	-0.07311	0.0188	950	0.0006787	-0.06761	0.01547	1099	0.003099	-0.03433	0.005756	1459	0.3311	-0.02237	0.002383	4145	0.7671	1.118	0.0794	22193	9.613e-16	Pattern14
ILMN_1682197	NFXL1	0.4378	7.922	0.05527	7.191	9.271	1	1	1	1	0.00961	0.0001321	19731	0.8547	0.2058	0.04526	167	8.153e-09	0.209	0.0447	144	1.278e-08	0.02384	0.0008434	10789	0.8107	-0.01313	0.0002564	15184	0.9574	1.12	0.0794	22200	9.672e-16	Pattern43
ILMN_1686862	HLX	0.2288	7.73	0.0296	6.9	8.38	1	1	1	1	-0.02335	0.003702	8005	0.185	0.04288	0.009362	2416	0.03049	0.03631	0.006471	3330	0.0996	0.03318	0.007783	786	0.2115	0.02676	0.004888	1287	0.5997	1.109	0.0794	22311	1.051e-15	Not selected
ILMN_1762103	WDR48	0.291	8.225	0.03538	7.395	9.244	1	1	1	1	-0.0193	0.001853	11361	0.3879	-0.07865	0.02302	673	0.0001185	-0.07718	0.02125	635	0.0003055	-0.01965	0.001996	6100	0.6617	-0.006002	0.0001822	16390	0.9646	1.112	0.0794	22264	1.016e-15	Not clustered
ILMN_1780465	CLEC5A	0.3599	7.514	0.04789	6.47	9.193	0.9975	1	1	1	-0.1021	0.02281	1409	6.2e-05	0.1131	0.02142	762	0.0002315	0.1085	0.0189	772	0.0008008	0.03809	0.003372	3523	0.5071	0.0189	0.0008118	10020	0.8947	1.124	0.0794	22182	9.451e-16	Pattern54
ILMN_1783705	GRXCR2	0.07209	6.481	0.01112	6.262	6.776	0.05405	0.07826	0.03203	0.06767	-0.006247	0.001914	11214	0.3782	0.01507	0.008336	2786	0.04482	0.01349	0.006415	3364	0.1016	0.00882	0.003966	2861	0.4471	0.006434	0.002036	5000	0.7885	1.111	0.0794	22309	1.05e-15	Pattern34
ILMN_1842850		0.2066	7.133	0.02896	6.546	7.935	0.9975	1	1	0.9925	-0.03504	0.01064	3509	0.01088	-0.09039	0.05345	121	1.921e-10	-0.08677	0.04751	126	3.614e-09	-0.0301	0.008227	686	0.1924	-0.01475	0.001996	5091	0.7937	1.13	0.0794	22168	9.344e-16	Not clustered
ILMN_1891613		0.07464	6.499	0.01149	6.256	6.973	0.086	0.06957	0.08897	0.06015	-0.0006085	1.959e-05	21861	0.9477	-0.009377	0.003475	6173	0.2733	-0.007947	0.002395	7637	0.4151	-0.007227	0.002865	4263	0.5614	-0.005821	0.001784	5697	0.8092	1.113	0.0794	22278	1.027e-15	Not selected
ILMN_2076600	ITM2A	0.4613	8.256	0.05587	7.235	10.12	1	1	1	1	-0.1162	0.01746	2024	0.0006139	-0.1418	0.01978	878	0.0004508	-0.1314	0.01635	992	0.002217	-0.06556	0.00587	1405	0.3231	-0.04231	0.002386	4136	0.7671	1.116	0.0794	22205	9.721e-16	Not clustered
ILMN_1710124	CMTM8	0.2296	7.179	0.03198	6.574	7.946	1	1	0.9929	1	-0.06633	0.024	1287	3.786e-05	0.07651	0.02444	586	6.776e-05	0.07518	0.02262	566	0.0001744	0.01871	0.002028	6016	0.6575	0.005405	0.000166	16707	0.9659	1.132	0.07941	22165	9.27e-16	Pattern21
ILMN_1752932	MPZL2	0.3602	8.897	0.04049	7.4	10.38	1	1	1	1	0.1084	0.02878	964	4.764e-06	0.1264	0.03009	405	6.014e-06	0.1217	0.0268	418	2.993e-05	0.04062	0.004316	2503	0.4211	0.01909	0.0009406	9220	0.8832	1.085	0.07941	22651	1.606e-15	Pattern43
ILMN_1775328	MTG1	0.1198	6.79	0.01764	6.438	7.52	0.9337	0.9217	0.9644	0.9398	0.02559	0.01556	2348	0.001364	-0.027	0.01314	1633	0.006654	-0.02461	0.0105	1878	0.02211	-0.01407	0.004951	1959	0.3803	-0.009712	0.002288	4381	0.7713	1.117	0.07941	22196	9.616e-16	Not clustered
ILMN_1660111	UCHL3	0.1749	8.709	0.02008	8.189	9.451	1	1	1	1	-0.01516	0.002754	9407	0.2711	-0.0499	0.02234	714	0.0001568	-0.04563	0.01802	841	0.001142	-0.02543	0.008056	729	0.198	-0.01736	0.003672	2212	0.6837	1.115	0.07942	22233	9.867e-16	Pattern08, Pattern12
ILMN_1735680	TMEM30A	0.2822	8.129	0.03472	7.205	9.003	1	1	1	1	0.02584	0.004172	7427	0.1533	0.04378	0.008985	2546	0.03506	0.04283	0.008232	2518	0.05255	0.01145	0.0008534	10719	0.81	0.003874	9.43e-05	18214	0.9785	1.116	0.07942	22203	9.716e-16	Pattern04, Pattern12, Pattern36
ILMN_2089977	FKBP9L	0.2299	7.167	0.03207	6.479	7.982	0.9902	1	1	0.985	-0.04497	0.01039	3591	0.01205	0.1296	0.06518	70	9.372e-13	0.1273	0.06047	74	9.729e-12	0.03197	0.005504	1603	0.3448	0.009447	0.0004917	12442	0.933	1.126	0.07942	22164	9.264e-16	Not clustered
ILMN_2299612	TMEM150A	0.2033	9.042	0.02249	8.458	9.724	1	1	1	1	-0.01095	0.001108	13713	0.5261	-0.04636	0.01485	1365	0.00338	-0.04348	0.01254	1502	0.009846	-0.01941	0.003614	3229	0.483	-0.01172	0.001279	7538	0.8516	1.119	0.07942	22177	9.398e-16	Not clustered
ILMN_1670912	ACVR2A	0.1017	6.569	0.01549	6.267	6.976	0.3538	0.4783	0.3523	0.3684	-0.008442	0.002259	10417	0.3291	0.01365	0.004423	5135	0.1935	0.01303	0.003858	5377	0.2535	0.004835	0.0007704	11277	0.82	0.00253	0.0002027	16049	0.9619	1.115	0.07943	22224	9.823e-16	Not selected
ILMN_1744347	RPL36	0.2616	11.07	0.02362	10.03	12.07	1	1	1	1	0.04552	0.01165	3213	0.007117	-0.02384	0.002414	7911	0.3955	-0.01896	0.001465	10101	0.5614	-0.02321	0.003178	3776	0.5293	-0.01986	0.00223	4514	0.7753	1.125	0.07943	22150	9.148e-16	Not selected
ILMN_1798971	FZD5	0.08175	6.547	0.01249	6.307	6.865	0.2482	0.2609	0.2206	0.3383	-0.004248	0.0006937	15467	0.6343	0.008968	0.002311	8148	0.4083	0.00677	0.001265	10854	0.5975	0.01015	0.004108	2715	0.4355	0.008951	0.003064	2953	0.723	1.115	0.07943	22239	9.905e-16	Not selected
ILMN_2129649	RAB27B	0.1493	6.67	0.02239	6.345	7.588	0.7101	0.6	0.6477	0.5489	-0.03187	0.01442	2562	0.002216	-0.0399	0.01713	1095	0.00135	-0.03658	0.01385	1295	0.005903	-0.02	0.005976	1349	0.3183	-0.01353	0.002661	3610	0.7484	1.11	0.07943	22271	1.02e-15	Not clustered
ILMN_1705116	SLC22A23	0.1566	6.771	0.02313	6.419	7.511	0.9263	0.9217	0.8754	0.8045	-0.07318	0.06602	153	2.726e-13	-0.03085	0.009385	2412	0.03017	-0.0283	0.007579	2785	0.06669	-0.01539	0.003243	3701	0.5199	-0.01039	0.001426	6935	0.8393	1.12	0.07944	22158	9.216e-16	Pattern02
ILMN_1774779	EMB	0.2076	6.927	0.02997	6.425	7.805	0.9558	0.9826	0.9609	0.9624	0.002382	7.755e-05	20528	0.8918	0.05639	0.03246	349	2.179e-06	0.05288	0.02752	395	2.225e-05	0.02364	0.007918	762	0.2032	0.01428	0.002858	3264	0.7379	1.108	0.07944	22389	1.151e-15	Pattern04
ILMN_1808568	PYCR2	0.267	9.123	0.02926	8.241	10.21	1	1	1	1	-0.01974	0.00221	10530	0.3357	-0.0466	0.009218	2468	0.03214	-0.0434	0.007669	2744	0.06459	-0.02069	0.002523	4892	0.5988	-0.01301	0.0009635	9069	0.8829	1.117	0.07944	22201	9.71e-16	Pattern02
ILMN_2349138	CDC42SE1	0.4438	8.388	0.05291	6.439	9.776	1	1	1	0.9925	-0.03114	0.003299	8559	0.2174	0.03766	0.003615	6004	0.2595	0.03021	0.002236	8003	0.4359	0.03567	0.004503	2324	0.4093	0.03033	0.003125	2865	0.7201	1.11	0.07944	22352	1.104e-15	Not selected
ILMN_1701170	BARX2	0.09699	6.592	0.01471	6.337	6.958	0.4251	0.4174	0.4235	0.4812	0.001702	7.803e-05	20515	0.8916	0.01608	0.005204	4441	0.1462	0.01376	0.003661	5603	0.2715	0.01187	0.003934	2901	0.4492	0.009431	0.00239	4127	0.7671	1.111	0.07945	22306	1.047e-15	Not selected
ILMN_1701731	AKR1B1	0.3315	9.431	0.03515	7.842	10.47	1	1	1	1	0.07904	0.02021	1659	0.0001911	-0.05643	0.007853	2980	0.05381	-0.0568	0.007614	2771	0.06581	-0.008525	0.0002488	15915	0.9208	0.001524	7.67e-06	21752	0.9953	1.115	0.07945	22223	9.813e-16	Not clustered
ILMN_1720850	BAZ2B	0.2486	9.214	0.02698	7.67	9.937	1	1	1	1	-0.05295	0.02105	1567	0.0001334	0.05239	0.01573	1249	0.002381	0.05093	0.01424	1245	0.005048	0.01494	0.001776	6740	0.6871	0.005933	0.0002721	14962	0.9555	1.109	0.07945	22288	1.035e-15	Pattern09
ILMN_1770412	AHCYL1	0.1908	9.98	0.01912	8.907	10.84	1	1	1	1	0.006126	0.0003393	17709	0.7538	0.01862	0.002343	8079	0.4041	0.01179	0.0009056	12406	0.6738	0.02991	0.008391	644	0.1885	0.02783	0.006962	545	0.4688	1.112	0.07945	22257	1.01e-15	Not selected
ILMN_2320164	P2RY12	0.2551	7.026	0.03631	6.431	8.058	0.9754	0.9913	0.9786	0.9474	-0.07487	0.02839	992	5.617e-06	-0.08469	0.02792	467	1.521e-05	-0.07981	0.02387	504	0.0001056	-0.03401	0.006251	1240	0.2986	-0.01989	0.002104	4837	0.7816	1.118	0.07945	22172	9.373e-16	Not clustered
ILMN_1697919	WHSC1L1	0.1556	7.158	0.02174	6.586	7.669	1	1	1	0.9774	-0.03865	0.02864	972	5.062e-06	0.01774	0.004638	4899	0.1803	0.01538	0.003348	6021	0.3019	0.0123	0.003099	3888	0.5381	0.009582	0.001806	5635	0.8075	1.12	0.07946	22162	9.252e-16	Not selected
ILMN_1766195	ZNF558	0.1744	7.14	0.02443	6.56	7.999	0.9951	1	0.9964	0.9925	0.007718	0.0009456	14321	0.566	0.01409	0.002356	8046	0.4023	0.009903	0.00112	11385	0.6295	0.0188	0.005822	1429	0.326	0.01704	0.00459	1455	0.6227	1.099	0.07946	22487	1.301e-15	Not selected
ILMN_2148668	RCBTB2	0.2612	9.936	0.02629	8.335	10.96	1	1	1	1	0.01658	0.001566	12139	0.4361	0.03257	0.004521	5016	0.1877	0.03015	0.003713	5543	0.2667	0.01516	0.00136	8177	0.7428	0.009827	0.0005491	11954	0.9243	1.109	0.07946	22295	1.039e-15	Not selected
ILMN_2413508	CD97	0.2778	9.323	0.0298	8.274	10.31	1	1	1	1	-0.04835	0.01359	2746	0.003124	-0.08605	0.03261	346	2.042e-06	-0.08315	0.02924	350	1.075e-05	-0.02654	0.004307	2513	0.4212	-0.01184	0.0008466	9788	0.8916	1.121	0.07946	22142	9.085e-16	Pattern06, Pattern49
ILMN_1660282	POPDC2	0.09699	6.654	0.01458	6.372	7.028	0.7224	0.5913	0.7544	0.6617	0.004538	0.0006536	15684	0.6459	-0.01561	0.005784	4044	0.1177	-0.01228	0.00345	5880	0.2917	-0.01575	0.008171	704	0.1928	-0.01358	0.005843	854	0.5403	1.112	0.07947	22372	1.124e-15	Not selected
ILMN_1730765	DUSP22	0.2947	8.33	0.03538	7.443	9.272	1	1	1	1	-0.05453	0.01267	2955	0.004618	-0.03346	0.00361	6012	0.2599	-0.02713	0.002279	7914	0.4292	-0.03058	0.004187	2641	0.4286	-0.02579	0.002857	3267	0.738	1.123	0.07947	22117	8.93e-16	Not selected
ILMN_1781198	PPP1R3D	0.1889	7.241	0.02608	6.804	8.09	1	1	1	1	-0.0002315	9.729e-07	22892	0.9898	0.01791	0.004352	5194	0.1989	0.01613	0.003382	5975	0.2982	0.01012	0.001927	6312	0.6673	0.007264	0.0009545	9130	0.8832	1.126	0.07947	22129	9.004e-16	Not selected
ILMN_1796069	CBLN2	0.09014	6.444	0.01399	6.201	6.839	0.04914	0.05217	0.05338	0.03759	-0.007164	0.001857	11356	0.3873	-0.01227	0.004078	5468	0.2199	-0.009042	0.002135	8234	0.4505	-0.01476	0.008184	698	0.1928	-0.01316	0.006249	725	0.5132	1.111	0.07947	22251	1.005e-15	Not selected
ILMN_1806056	CEACAM8	0.2139	6.455	0.03313	6.123	9.009	0.09582	0.1043	0.1068	0.1654	0.03374	0.006262	5630	0.06534	0.02692	0.002996	6848	0.3242	0.01553	0.0009673	12101	0.6601	0.04911	0.01384	133	0.05679	0.04636	0.01184	64	0.3211	1.101	0.07947	22552	1.429e-15	Pattern54
ILMN_2202915	FAR2	0.2833	8.457	0.0335	7.067	9.527	1	1	1	1	-0.1063	0.04886	320	6.966e-10	0.05872	0.01171	1872	0.01192	0.04863	0.007773	2695	0.06231	0.04968	0.01164	237	0.09602	0.04108	0.007703	396	0.4343	1.093	0.07947	22645	1.599e-15	Pattern29, Pattern42, Pattern49
ILMN_2358733	TAZ	0.2236	7.97	0.02805	7.262	9.293	1	1	1	1	0.008761	0.000879	14607	0.5828	-0.02124	0.003862	5706	0.2377	-0.01495	0.001848	8924	0.4965	-0.02824	0.009479	460	0.1504	-0.02559	0.007477	439	0.4454	1.126	0.07947	22248	1.002e-15	Not selected
ILMN_1663092	CITED2	0.285	10.09	0.02825	8.635	10.97	1	1	1	1	-0.03902	0.00852	4352	0.02596	0.03811	0.006123	3834	0.1036	0.03279	0.004354	4854	0.2132	0.02748	0.004418	2390	0.4165	0.02168	0.002647	3637	0.7484	1.121	0.07948	22132	9.025e-16	Not selected
ILMN_1672461	SPPL2B	0.1583	6.942	0.0228	6.429	7.526	0.9853	0.9826	0.9858	0.9774	0.005778	0.0007574	15173	0.6152	0.01772	0.005322	4353	0.14	0.0144	0.003382	5975	0.2982	0.01607	0.006077	1308	0.3113	0.01352	0.004138	1792	0.6496	1.12	0.07948	22141	9.082e-16	Not selected
ILMN_1715546	RNF216L	0.1382	6.961	0.01985	6.46	7.406	0.9877	0.9826	0.9929	0.9774	-0.01344	0.003706	7998	0.1847	-0.02064	0.00655	3581	0.08852	-0.01825	0.004915	4374	0.1741	-0.01297	0.00359	3259	0.485	-0.009739	0.00195	5216	0.7966	1.122	0.07948	22145	9.094e-16	Pattern14
ILMN_1749878	FAM124B	0.1713	7.381	0.02322	6.846	8.097	1	1	1	1	-0.05107	0.02729	1049	9.107e-06	0.05594	0.02515	554	5.03e-05	0.05701	0.025	468	6.519e-05	0.005725	0.0003657	14490	0.8976	-0.004361	0.0002082	15963	0.961	1.131	0.07948	22120	8.95e-16	Pattern52
ILMN_1774806	SLC9A7	0.09004	6.637	0.01357	6.194	6.978	0.6634	0.6174	0.6726	0.6617	0.003921	0.0005152	16494	0.689	-0.01025	0.002632	7437	0.3693	-0.01015	0.002471	7489	0.4043	-0.002192	0.0001671	17199	0.9366	-0.0003956	5.219e-06	22024	0.9953	1.121	0.07948	22152	9.157e-16	Not selected
ILMN_1782753	LOC153684	0.1925	7.357	0.02617	6.642	8.165	1	1	1	1	0.02641	0.008782	4233	0.02333	-0.0364	0.01257	1729	0.008345	-0.03457	0.01088	1800	0.01903	-0.01356	0.002423	5101	0.6099	-0.007445	0.0007073	10746	0.9041	1.111	0.07948	22243	9.943e-16	Pattern14
ILMN_2310968	RUFY1	0.5162	9.12	0.05659	7.785	11.04	1	1	1	1	-0.1785	0.0314	839	1.503e-06	-0.1423	0.01538	1298	0.002721	-0.1285	0.01208	1575	0.01184	-0.07892	0.006568	1107	0.2837	-0.05618	0.003234	2718	0.7127	1.111	0.07948	22292	1.037e-15	Pattern02
ILMN_1714433	MARCKSL1	0.2817	8.905	0.03164	8.046	9.939	1	1	1	1	0.03527	0.004566	6999	0.1309	-0.0704	0.01365	1538	0.005449	-0.06315	0.01057	1861	0.02143	-0.04071	0.006338	1197	0.296	-0.02954	0.003236	2717	0.7127	1.119	0.07949	22153	9.159e-16	Pattern11
ILMN_1808970	MORC1	0.08097	6.454	0.01255	6.216	6.819	0.0516	0.01739	0.03559	0.05263	-0.004853	0.0009314	14380	0.5695	-0.008307	0.00204	8790	0.4469	-0.005904	0.0009905	11983	0.6557	-0.01083	0.004812	2066	0.3887	-0.009783	0.003765	2121	0.6764	1.108	0.07949	22286	1.033e-15	Not selected
ILMN_1815261	PDIA4	0.1969	7.364	0.02675	6.666	8.275	0.9975	1	1	0.9925	-0.004178	0.000168	19316	0.833	0.02503	0.004507	5035	0.1885	0.02222	0.003405	5947	0.2958	0.01538	0.002361	5220	0.6186	0.01145	0.001257	7633	0.8534	1.113	0.07949	22206	9.725e-16	Not selected
ILMN_2410826	OAS1	0.4732	9.398	0.05036	7.976	11.84	1	1	1	1	-0.008096	0.0001352	19696	0.8525	-0.06442	0.006396	3678	0.0935	-0.05469	0.004434	4771	0.2075	-0.04925	0.005192	1809	0.3615	-0.03958	0.003227	2727	0.7127	1.109	0.07949	22328	1.071e-15	Not clustered
ILMN_1702198	HMGN1	0.1347	6.794	0.01983	6.419	7.26	0.9435	0.8696	0.9573	0.8797	0.005399	0.0005192	16469	0.6877	-0.04363	0.02533	544	4.684e-05	-0.04089	0.02142	623	0.0002863	-0.0184	0.006253	1239	0.2986	-0.01116	0.00226	4438	0.7738	1.123	0.0795	22104	8.858e-16	Not selected
ILMN_1808238	RBPMS2	0.8124	8.278	0.09814	6.924	12.07	1	1	1	1	-0.09657	0.00368	8038	0.1864	-0.2037	0.01228	1778	0.009396	-0.1987	0.01119	1720	0.01697	-0.0556	0.00127	8581	0.7523	-0.02045	0.0001663	16700	0.9659	1.119	0.0795	22149	9.129e-16	Pattern02
ILMN_1653861	SCMH1	0.149	7.477	0.01993	7.037	7.979	1	1	1	1	-0.002637	9.667e-05	20223	0.8778	-0.0358	0.01332	1607	0.006175	-0.03617	0.013	1425	0.008207	-0.004911	0.0003479	14709	0.9002	0.001487	3.093e-05	20351	0.9869	1.122	0.07951	22098	8.826e-16	Not clustered
ILMN_1786601	PLAGL2	0.3016	9.475	0.03183	8.569	10.61	1	1	1	1	-0.02035	0.001405	12642	0.4658	-0.1467	0.05463	113	1.146e-10	-0.1482	0.05343	92	2.629e-10	-0.01996	0.001404	7979	0.7389	0.006262	0.0001398	17202	0.9701	1.138	0.07951	22096	8.81e-16	Pattern11
ILMN_1803818	NMNAT2	0.07713	6.517	0.01184	6.26	6.816	0.1179	0.1652	0.1032	0.1729	-0.0116	0.00588	5890	0.07649	0.01822	0.0109	2014	0.01673	0.01761	0.009755	2057	0.02942	0.00558	0.001419	7926	0.7369	0.002464	0.0002676	15032	0.9557	1.113	0.07951	22193	9.613e-16	Pattern30
ILMN_2041101	ANXA2P1	0.5217	11.53	0.04524	9.789	12.89	1	1	1	1	0.04193	0.004878	6684	0.1156	0.104	0.02253	696	0.0001462	0.09485	0.01808	835	0.001115	0.05405	0.008448	633	0.186	0.03727	0.003931	1975	0.6623	1.122	0.07951	22148	9.122e-16	Not selected
ILMN_2128162	SIPA1L1	0.1399	6.899	0.02028	6.349	7.565	0.9877	0.9478	0.9858	0.9925	-0.01564	0.003324	8518	0.2154	-0.02293	0.005351	4334	0.1385	-0.01749	0.003006	6531	0.3385	-0.02523	0.008994	538	0.1654	-0.02213	0.006658	621	0.483	1.117	0.07951	22283	1.03e-15	Not selected
ILMN_1673944	MANBAL	0.2362	9.065	0.02606	8.255	9.777	1	1	1	1	0.03434	0.01053	3544	0.01137	-0.0231	0.003598	6026	0.2612	-0.02153	0.002992	6551	0.3403	-0.01021	0.0009759	10011	0.7924	-0.006403	0.0003684	13688	0.948	1.121	0.07952	22130	9.01e-16	Not selected
ILMN_2127007	TRPC2	0.1134	6.551	0.01731	6.198	7.177	0.3415	0.287	0.3452	0.3158	-0.005023	0.0005381	16356	0.6813	-0.01891	0.0057	4097	0.1214	-0.01565	0.003757	5494	0.2625	-0.01603	0.00569	1492	0.3355	-0.01326	0.003746	2138	0.6776	1.113	0.07952	22208	9.729e-16	Not selected
ILMN_2215824	ANKRD20A4	0.3488	6.94	0.05025	6.352	9.627	0.8649	0.8174	0.8968	0.8421	0.09011	0.01785	1977	0.0005162	-0.05842	0.005709	4089	0.1212	-0.04923	0.003897	5319	0.2506	-0.04613	0.00494	1966	0.3811	-0.03742	0.003127	2857	0.7201	1.117	0.07952	22155	9.189e-16	Not selected
ILMN_2343624	METTL13	0.157	9.269	0.01694	8.241	9.703	1	1	1	1	0.008887	0.001048	13923	0.5405	0.02082	0.004305	5237	0.2025	0.01503	0.002167	8164	0.4454	0.02623	0.009484	458	0.1504	0.02357	0.007357	465	0.4483	1.116	0.07952	22226	9.825e-16	Not selected
ILMN_1668374	ITGB5	0.7423	9.778	0.07592	7.781	11.96	1	1	1	1	-0.2024	0.02081	1598	0.0001472	-0.1475	0.008432	2756	0.04311	-0.1327	0.006551	3286	0.09676	-0.08382	0.00378	3046	0.4662	-0.06035	0.00189	5389	0.8008	1.117	0.07953	22137	9.066e-16	Pattern02
ILMN_1694367		0.2088	7.55	0.02766	6.495	8.145	1	1	0.9964	0.9925	0.005218	0.0002691	18271	0.7846	-0.03485	0.008973	2555	0.0352	-0.03461	0.008468	2450	0.04782	-0.00711	0.0005184	13099	0.8656	-0.0009869	9.64e-06	21579	0.9948	1.115	0.07953	22189	9.535e-16	Not clustered
ILMN_1717674	PEPD	0.2005	10.47	0.01914	9.924	11.35	1	1	1	1	0.0468	0.02177	1499	9.768e-05	0.08476	0.05453	115	1.18e-10	0.08715	0.05517	85	1.195e-10	0.005667	0.0003384	14810	0.9023	-0.009751	0.001014	8796	0.8783	1.128	0.07953	22105	8.861e-16	Not clustered
ILMN_1776195	TMSB4Y	0.5517	6.849	0.08055	6.155	8.511	0.007371	0	1	1	1.044	0.8815	1	0	-0.02698	0.003709	5881	0.2513	-0.02048	0.002058	8416	0.4622	-0.03008	0.006403	1173	0.2917	-0.02646	0.004756	1359	0.6103	1.117	0.07953	22147	9.11e-16	Not selected
ILMN_1795893	TMEM167B	0.2631	8.71	0.0302	8.092	9.468	1	1	1	1	-0.0231	0.005526	6123	0.08892	0.02475	0.004762	4773	0.173	0.02343	0.004088	5119	0.2342	0.009498	0.0009741	10020	0.7928	0.005353	0.0002974	14658	0.9502	1.109	0.07953	22246	9.979e-16	Not selected
ILMN_1675937	ANKRD9	0.1433	6.693	0.02142	6.422	7.6	0.7838	0.687	0.6797	0.6617	-0.02785	0.01103	3402	0.009207	-0.01977	0.004199	5355	0.2101	-0.01773	0.003237	6188	0.3129	-0.01144	0.001951	6223	0.6667	-0.008302	0.0009875	8941	0.8803	1.121	0.07954	22084	8.719e-16	Not selected
ILMN_1678004	TMEM41B	0.1865	8.662	0.02153	7.976	9.221	1	1	1	1	0.02563	0.006589	5396	0.05735	0.02058	0.003196	6542	0.3024	0.01832	0.002426	7574	0.4106	0.01244	0.001622	7181	0.7124	0.009202	0.000851	9760	0.8916	1.118	0.07954	22123	8.961e-16	Not selected
ILMN_1704078	ACTL8	0.09138	6.532	0.01399	6.249	6.995	0.199	0.2261	0.2883	0.1353	-0.008355	0.002339	10233	0.3193	-0.01184	0.003519	6119	0.2689	-0.01001	0.00241	7606	0.4129	-0.009246	0.002977	4085	0.5491	-0.007476	0.001868	5448	0.8026	1.124	0.07954	22086	8.731e-16	Not selected
ILMN_1714602	CD86	0.2412	11.32	0.0213	10.32	12.09	1	1	1	1	-0.0318	0.006442	5492	0.06089	-0.09732	0.04535	165	7.88e-09	-0.09497	0.0415	165	5.41e-08	-0.02635	0.004615	2236	0.4	-0.009548	0.0006073	11481	0.9172	1.12	0.07954	22106	8.863e-16	Not selected
ILMN_1776077		0.3992	7.926	0.05036	6.588	9.175	1	1	0.9964	1	-0.03779	0.002827	9262	0.2639	-0.06789	0.006833	3415	0.07998	-0.05578	0.004444	4758	0.207	-0.05918	0.00721	916	0.2447	-0.04932	0.004822	1318	0.6077	1.108	0.07954	22251	1.005e-15	Pattern14
ILMN_1808041	RPL10A	0.4786	10.99	0.04354	8.977	12.33	1	1	1	1	0.1153	0.0231	1377	5.52e-05	-0.04465	0.00265	7400	0.3672	-0.03654	0.001703	9340	0.5204	-0.03949	0.002878	4244	0.5599	-0.03302	0.00193	5274	0.7978	1.115	0.07954	22170	9.353e-16	Not selected
ILMN_1808122	C1QTNF4	0.1125	6.609	0.01703	6.292	7.053	0.4767	0.5565	0.5089	0.6015	0.009688	0.002119	10722	0.3485	0.0181	0.005536	4204	0.1292	0.01495	0.003631	5644	0.2742	0.01549	0.005626	1530	0.3385	0.01284	0.003721	2163	0.6801	1.118	0.07954	22137	9.066e-16	Not selected
ILMN_1699112	COPB1	0.3117	9.135	0.03412	8.466	10.12	1	1	1	1	0.0472	0.01919	1799	0.0002922	0.006657	0.0002908	16861	0.8314	0.002147	2.902e-05	21040	0.9598	0.01874	0.0032	3752	0.5259	0.01836	0.002939	3118	0.7368	1.117	0.07955	22128	8.987e-16	Not selected
ILMN_2225698	NDUFA10	0.2165	7.95	0.02723	6.929	9.017	1	1	1	1	0.05309	0.02272	1421	6.428e-05	-0.02228	0.003058	6762	0.3167	-0.01754	0.001822	8996	0.5008	-0.02238	0.004285	2542	0.4219	-0.01928	0.00305	2978	0.7232	1.118	0.07955	22159	9.226e-16	Not selected
ILMN_2379599	CD163	0.4161	10.37	0.04012	8.796	12.28	1	1	1	1	-0.0993	0.02608	1127	1.547e-05	0.07281	0.01075	2043	0.01772	0.06332	0.007835	2671	0.06086	0.04983	0.006993	975	0.2573	0.03863	0.004063	1855	0.6537	1.122	0.07955	22082	8.702e-16	Not selected
ILMN_1733443	SULT1B1	0.1737	6.852	0.02535	6.445	7.605	0.9484	0.9565	0.9253	0.9398	-0.03889	0.01824	1928	0.0004378	0.0356	0.01163	1897	0.01227	0.03174	0.008893	2296	0.041	0.02132	0.005788	1442	0.3294	0.0157	0.003039	2998	0.7235	1.096	0.07956	22492	1.308e-15	Pattern05
ILMN_1781356	TSC22D3	0.1702	6.658	0.02556	6.283	7.41	0.6462	0.5826	0.5979	0.4586	-0.04054	0.01742	2032	0.0006247	-0.03042	0.007452	3146	0.06278	-0.02478	0.004772	4489	0.1835	-0.02733	0.008352	652	0.19	-0.02295	0.005674	910	0.5558	1.113	0.07956	22216	9.791e-16	Not selected
ILMN_1815319	CMTM4	0.2187	8.027	0.02725	7.284	8.75	1	1	1	1	-0.1265	0.1021	67	5.904e-21	0.05835	0.01808	1007	0.0009161	0.05428	0.01504	1143	0.003693	0.02618	0.00505	1912	0.3691	0.01657	0.001972	5149	0.7964	1.119	0.07956	22102	8.85e-16	Pattern29
ILMN_1815346	TMEM136	0.0732	6.452	0.01135	6.201	7.024	0.01474	0.02609	0.05338	0.007519	0.003482	0.0005673	16177	0.6721	-0.01227	0.005268	4392	0.1429	-0.008859	0.002656	7111	0.3813	-0.01547	0.01162	239	0.09602	-0.0139	0.009024	220	0.3988	1.1	0.07956	22569	1.474e-15	Pattern51
ILMN_2199676	CEP152	0.1769	7.053	0.02508	6.355	7.522	0.9877	0.9913	0.9858	0.9925	-0.01629	0.003982	7649	0.1655	0.001708	3.282e-05	20991	0.9529	-0.003017	9.853e-05	19300	0.9173	0.01871	0.005466	1629	0.3462	0.01924	0.005532	960	0.5662	1.108	0.07956	22400	1.163e-15	Not selected
ILMN_2336595	ACSS2	0.1765	10.52	0.01678	9.803	11.18	1	1	1	1	-0.02593	0.006745	5301	0.05377	0.05749	0.02493	566	5.499e-05	0.0565	0.02307	544	0.0001446	0.01405	0.002066	5908	0.6538	0.004052	0.0001686	16640	0.9659	1.11	0.07956	22197	9.627e-16	Not selected
ILMN_1703946	ADORA2B	0.1575	7.307	0.02155	6.42	7.808	0.9951	1	1	1	-0.044	0.01982	1708	0.0002254	0.06843	0.03653	268	3.812e-07	0.06908	0.03565	231	6.949e-07	0.009548	0.0009873	9943	0.7913	-0.002673	7.683e-05	18674	0.9816	1.128	0.07957	22072	8.611e-16	Pattern18
ILMN_1768488	TERF2	0.159	7.904	0.02012	7.111	8.47	1	1	1	1	-0.02736	0.01177	3183	0.006763	0.01181	0.001656	9791	0.5106	0.007353	0.0006183	14096	0.7403	0.01944	0.006233	1252	0.2995	0.01814	0.005199	1121	0.5823	1.114	0.07957	22198	9.632e-16	Not selected
ILMN_1877551		0.06851	6.52	0.01051	6.31	6.85	0.1106	0.06087	0.1281	0.1805	0.004574	0.001264	13126	0.4936	0.0006778	2.075e-05	21429	0.9636	0.002015	0.0001757	18015	0.885	-0.005089	0.001624	7174	0.712	-0.005445	0.001778	5723	0.8094	1.12	0.07957	22079	8.677e-16	Not selected
ILMN_1655195	GUSBP3	0.2885	8.268	0.0349	7.331	9.605	1	1	1	1	0.06428	0.01756	2019	0.0005845	-0.05111	0.008443	2752	0.04294	-0.04651	0.00671	3200	0.09136	-0.02695	0.00326	3676	0.5188	-0.01872	0.001518	6585	0.8317	1.114	0.07958	22162	9.252e-16	Not selected
ILMN_1791637	TSSK6	0.07622	6.496	0.01173	6.282	6.965	0.07862	0.1217	0.06762	0.06767	-0.003469	0.0005226	16447	0.6866	-0.005118	0.0008501	12972	0.671	-0.003376	0.0003549	16073	0.8185	-0.007688	0.002663	4630	0.5821	-0.007091	0.002169	4678	0.7758	1.113	0.07958	22175	9.388e-16	Not selected
ILMN_1802669	PPP3CB	0.2545	9.227	0.02758	8.716	10.1	1	1	1	1	-0.01593	0.002729	9460	0.2738	0.01566	0.001974	8952	0.4572	0.01055	0.0008617	12639	0.6832	0.02267	0.005746	1462	0.3318	0.02081	0.004638	1421	0.6213	1.117	0.07958	22107	8.864e-16	Not selected
ILMN_2114422	NOD1	0.2153	7.309	0.02946	6.618	8.594	0.9975	1	1	1	-0.004805	0.0002598	18347	0.7891	-0.03852	0.01248	1746	0.008675	-0.0386	0.01199	1591	0.01225	-0.006501	0.0004933	13304	0.871	0.0003281	1.217e-06	22589	0.9993	1.119	0.07958	22116	8.924e-16	Pattern19
ILMN_2296697	MAP3K3	0.09595	6.669	0.01439	6.34	7.033	0.7887	0.6522	0.7651	0.7068	-0.002192	0.0001474	19543	0.8453	-0.01419	0.004617	4920	0.1816	-0.01323	0.00384	5399	0.255	-0.006279	0.001254	8649	0.7543	-0.003939	0.0004745	12615	0.9342	1.121	0.07958	22078	8.664e-16	Not selected
ILMN_1653865	RPL7L1	0.07963	6.56	0.01214	6.3	6.95	0.3194	0.2174	0.3203	0.2632	-0.00191	0.0001838	19126	0.8251	-0.00964	0.003498	6144	0.271	-0.007958	0.002289	7891	0.4282	-0.008256	0.003562	3286	0.4886	-0.006848	0.002353	4221	0.7671	1.11	0.07959	22209	9.738e-16	Not selected
ILMN_1656920	CRIP1	0.3809	12.4	0.03071	10.67	13.36	1	1	1	1	-0.088	0.0161	2253	0.001088	-0.1033	0.01683	1119	0.001533	-0.09529	0.01378	1306	0.00607	-0.04936	0.005337	1728	0.35	-0.0325	0.002251	4461	0.7738	1.121	0.07959	22066	8.588e-16	Pattern49
ILMN_1657862	AHCY	0.2209	9.198	0.02402	8.371	9.869	1	1	1	1	0.04174	0.01198	3129	0.006174	-0.0305	0.004837	4695	0.1688	-0.02646	0.003495	5822	0.2871	-0.02111	0.003217	3730	0.5239	-0.01643	0.001873	5438	0.8025	1.115	0.07959	22173	9.375e-16	Not selected
ILMN_1691476	MYLK	0.363	7.282	0.04985	6.245	8.695	0.9877	1	0.9858	0.9549	-0.1404	0.04184	452	1.6e-08	-0.09532	0.01503	1345	0.003128	-0.08823	0.01237	1526	0.01051	-0.04448	0.004544	2295	0.4053	-0.02887	0.001859	5479	0.8026	1.117	0.07959	22111	8.899e-16	Pattern02
ILMN_1693635	TSPYL2	0.1065	6.728	0.01583	6.399	7.453	0.9017	0.8783	0.9395	0.8421	0.01014	0.002482	9938	0.3016	-0.02443	0.0108	2035	0.01738	-0.02116	0.007806	2678	0.06162	-0.01707	0.007316	886	0.2394	-0.01332	0.004312	1654	0.6404	1.112	0.07959	22268	1.018e-15	Pattern31
ILMN_1696254	CYB5D2	0.2094	8.046	0.02602	7.329	8.846	1	1	1	1	-0.01703	0.002053	10860	0.3582	-0.05047	0.0135	1568	0.005785	-0.04654	0.01103	1760	0.01803	-0.02423	0.00432	2500	0.4209	-0.016	0.001826	5576	0.8054	1.121	0.07959	22056	8.548e-16	Not clustered
ILMN_1753575	GP1BA	0.4637	8.002	0.05795	6.998	9.865	1	1	1	1	-0.1267	0.02401	1286	3.763e-05	-0.1224	0.01716	1088	0.00134	-0.1173	0.0151	1137	0.003595	-0.04166	0.00276	4454	0.5721	-0.02092	0.000677	10974	0.907	1.114	0.07959	22151	9.149e-16	Pattern02
ILMN_1759801	DPP8	0.2461	7.925	0.03106	6.841	8.641	1	1	1	1	0.01956	0.004136	7465	0.1556	0.009422	0.00072	13659	0.7039	0.006788	0.0003581	16042	0.8176	0.01193	0.001601	7252	0.7143	0.01072	0.00124	7721	0.8534	1.109	0.07959	22247	9.988e-16	Not selected
ILMN_1684520	TSTD2	0.1221	6.885	0.01774	6.562	7.61	0.9951	0.9913	0.9858	0.9699	0.005006	0.0006166	15891	0.6569	-0.01909	0.006701	3492	0.08384	-0.0184	0.005963	3621	0.1199	-0.006052	0.000935	10247	0.7976	-0.002796	0.0001922	16229	0.9629	1.122	0.0796	22047	8.5e-16	Not clustered
ILMN_1742981	TUBA1A	0.4377	9.862	0.04438	7.69	11.02	1	1	1	1	-0.06001	0.009704	3850	0.01598	-0.0685	0.009537	2361	0.02852	-0.06696	0.008724	2357	0.04355	-0.01814	0.0009282	10280	0.7991	-0.006293	0.0001079	17910	0.9745	1.122	0.0796	22065	8.585e-16	Not clustered
ILMN_1783583	TMEM17	0.1217	6.582	0.01849	6.304	7.19	0.516	0.287	0.3594	0.2932	-0.03558	0.0232	1368	5.279e-05	-0.03273	0.01501	1348	0.003158	-0.03147	0.0133	1367	0.007358	-0.01067	0.002217	5494	0.6409	-0.005107	0.0004928	12433	0.9327	1.123	0.0796	22051	8.524e-16	Not clustered
ILMN_1791222	GLYCTK	0.1918	7.794	0.02462	7.06	8.519	1	1	1	1	0.03945	0.0198	1709	0.0002268	0.04795	0.02229	719	0.000159	0.04276	0.01715	911	0.001624	0.02871	0.0111	276	0.1096	0.02115	0.005889	836	0.5395	1.113	0.0796	22146	9.106e-16	Not clustered
ILMN_1829742		0.07628	6.479	0.01177	6.264	7.02	0.04914	0.01739	0.07117	0.03008	0.005411	0.001463	12458	0.4549	-0.00751	0.002109	8630	0.4362	-0.00533	0.001021	11853	0.6484	-0.009818	0.005003	1933	0.3745	-0.008875	0.003919	1984	0.6636	1.111	0.0796	22240	9.931e-16	Not selected
ILMN_1895825		0.07547	6.546	0.01153	6.303	6.913	0.2015	0.2783	0.1957	0.2782	0.00285	0.000388	17328	0.7351	0.01601	0.009145	2496	0.03298	0.01543	0.008135	2558	0.05441	0.005094	0.001286	8512	0.7504	0.002365	0.0002675	15034	0.9557	1.117	0.0796	22112	8.901e-16	Pattern34
ILMN_2144088	FDFT1	0.2246	10.36	0.02169	9.533	11.16	1	1	1	1	0.0198	0.002759	9400	0.2707	0.07192	0.02725	479	2.068e-05	0.06913	0.02418	492	9.25e-05	0.02357	0.004063	2768	0.4381	0.01134	0.0009249	9307	0.8849	1.117	0.0796	22122	8.955e-16	Not clustered
ILMN_1666635	RPS14	0.2316	13.85	0.01673	12.87	14.57	1	1	1	1	0.04061	0.01358	2749	0.00314	-0.02123	0.002811	7125	0.347	-0.01599	0.001533	9868	0.5499	-0.02418	0.005061	1899	0.3691	-0.02135	0.003785	2102	0.6749	1.122	0.07961	22123	8.961e-16	Not selected
ILMN_1686531	GGT1	0.1186	6.872	0.01725	6.546	7.495	0.9902	1	0.9893	0.9925	-0.0006598	9.921e-06	22240	0.9641	0.03687	0.02314	667	0.0001129	0.03645	0.02167	611	0.0002578	0.008151	0.001571	7362	0.7178	0.001704	6.718e-05	18949	0.9836	1.12	0.07961	22093	8.791e-16	Not selected
ILMN_1744138	CHCHD7	0.226	8.07	0.028	7.374	8.871	1	1	1	1	0.00592	0.0004947	16620	0.696	0.03837	0.01554	1276	0.002558	0.03719	0.01398	1277	0.00561	0.01141	0.001908	6353	0.671	0.004836	0.0003328	14158	0.9488	1.116	0.07961	22109	8.891e-16	Pattern05
ILMN_1767848	PCMTD2	0.2671	7.941	0.03363	6.998	8.828	1	1	1	1	0.001763	2.385e-05	21727	0.9421	0.02388	0.003269	6453	0.2939	0.02184	0.00262	7182	0.3858	0.01215	0.001176	9008	0.7645	0.008289	0.000525	12145	0.9287	1.106	0.07961	22257	1.01e-15	Not selected
ILMN_1806601	GRSF1	0.189	9.2	0.02054	8.47	9.846	1	1	1	1	-0.006036	0.0005485	16301	0.6777	0.03916	0.01726	1079	0.001286	0.04046	0.01763	862	0.001353	0.00185	5.345e-05	19772	0.9674	-0.005309	0.0004285	13061	0.9401	1.116	0.07961	22118	8.94e-16	Pattern09
ILMN_1839087		0.08344	6.496	0.01284	6.215	6.953	0.1081	0.113	0.09609	0.1128	-0.0136	0.006873	5241	0.05083	0.008642	0.002087	8678	0.4397	0.00529	0.000754	13234	0.7081	0.01459	0.008252	680	0.1913	0.01365	0.006927	555	0.4696	1.114	0.07961	22406	1.169e-15	Not selected
ILMN_1672122	P4HTM	0.141	7.245	0.01946	6.48	7.763	1	1	1	0.9925	0.003123	0.0001833	19134	0.8253	0.01274	0.002277	8232	0.4128	0.01012	0.001378	10412	0.5769	0.01246	0.003024	4007	0.5448	0.01067	0.002126	4791	0.7786	1.117	0.07962	22095	8.801e-16	Not selected
ILMN_1676759	DDX27	0.294	8.254	0.03562	7.33	8.996	1	1	1	1	0.03021	0.006218	5659	0.06655	-0.04404	0.009933	2234	0.02462	-0.04214	0.008716	2362	0.04364	-0.01516	0.001634	7143	0.7103	-0.007704	0.0004078	13284	0.9421	1.121	0.07962	22062	8.57e-16	Pattern14
ILMN_1738589	MGLL	0.4219	7.261	0.0581	6.507	9.235	0.9779	0.9913	0.9751	0.9549	-0.1071	0.01978	1714	0.0002286	-0.08722	0.01	2211	0.02399	-0.0773	0.007558	2791	0.06729	-0.05405	0.005334	1730	0.35	-0.04038	0.002876	3225	0.7377	1.12	0.07962	22054	8.542e-16	Not selected
ILMN_1799102	LOC646482	0.08777	6.481	0.01354	6.262	7.338	0.0688	0.04348	0.08897	0.07519	0.0113	0.004523	7045	0.1332	-0.007751	0.001597	10005	0.5194	-0.00597	0.0009085	12394	0.6729	-0.008308	0.002547	4848	0.5958	-0.007252	0.001859	5479	0.8026	1.119	0.07962	22055	8.545e-16	Not selected
ILMN_1860117	LOC100288336	0.1166	6.63	0.01759	6.342	7.285	0.5676	0.487	0.5836	0.5714	-0.005946	0.0007135	15377	0.6281	-0.02268	0.00776	3019	0.05576	-0.02002	0.00581	3726	0.1264	-0.01436	0.00432	2498	0.4209	-0.01082	0.002364	4197	0.7671	1.119	0.07962	22091	8.773e-16	Pattern19, Pattern33
ILMN_1888349	FLJ42969	0.09914	6.619	0.01498	6.348	6.98	0.5405	0.6348	0.5018	0.609	-0.001978	0.0001065	20078	0.8709	0.01931	0.007582	3092	0.05972	0.01691	0.005586	3855	0.1377	0.01277	0.004606	2242	0.4005	0.009783	0.002604	3719	0.7519	1.111	0.07962	22166	9.277e-16	Pattern30, Pattern34
ILMN_2092756	TMEM109	0.2604	9.286	0.02804	8.501	10.54	1	1	1	1	0.004494	0.0001779	19190	0.8283	-0.01974	0.002564	7581	0.3772	-0.01243	0.0009815	12031	0.6573	-0.03196	0.009332	478	0.1561	-0.02976	0.00776	389	0.4343	1.117	0.07962	22362	1.118e-15	Not selected
ILMN_1675445	KIAA2018	0.1401	6.589	0.02126	6.244	7.028	0.4988	0.4261	0.4235	0.3459	-0.01532	0.003306	8546	0.2169	-0.01538	0.002495	7739	0.385	-0.01192	0.00144	10190	0.5659	-0.01618	0.003835	2989	0.4606	-0.01407	0.002781	3409	0.7394	1.116	0.07963	22121	8.952e-16	Not selected
ILMN_1747020	SGK3	0.2378	9.774	0.02434	8.777	10.44	1	1	1	1	-0.03685	0.008309	4452	0.02831	0.04947	0.01128	1947	0.01421	0.0461	0.009401	2158	0.03362	0.02189	0.003067	3925	0.5423	0.01373	0.001168	8065	0.8594	1.112	0.07963	22195	9.615e-16	Not clustered
ILMN_2290618	SEC22C	0.1941	8.356	0.02323	7.692	8.956	1	1	1	1	-9.074e-05	7.394e-08	23127	0.9971	0.05121	0.01759	1045	0.001122	0.05088	0.01662	965	0.001987	0.01037	0.001002	9865	0.7891	0.001374	1.713e-05	21049	0.9922	1.123	0.07963	22041	8.458e-16	Pattern17
ILMN_2400644	SRGAP3	0.1362	6.867	0.01984	6.307	7.378	0.9803	0.9913	0.968	0.9699	-0.02268	0.00761	4807	0.03769	-0.01748	0.003405	6275	0.2798	-0.01413	0.002137	8231	0.4502	-0.01614	0.004027	2798	0.4421	-0.01364	0.002761	3438	0.7404	1.115	0.07963	22144	9.092e-16	Not selected
ILMN_1739161	PPAP2A	0.07829	6.481	0.01208	6.241	6.82	0.08108	0.08696	0.09964	0.02256	-0.01423	0.009105	4107	0.02036	-0.02492	0.02104	784	0.0002707	-0.02421	0.01904	754	0.0007685	-0.007197	0.002436	5075	0.6082	-0.002915	0.0003904	13461	0.9449	1.123	0.07964	22033	8.384e-16	Not selected
ILMN_1746864	CYTIP	0.3092	9.508	0.03252	7.767	10.56	1	1	1	1	-0.02199	0.002162	10629	0.3424	-0.09956	0.03316	330	1.628e-06	-0.09448	0.02875	361	1.326e-05	-0.0374	0.006498	1130	0.2884	-0.02069	0.001967	5160	0.7966	1.127	0.07964	22017	8.304e-16	Pattern11, Pattern15
ILMN_1767281	PPBP	0.9024	10.85	0.08314	7.795	13.54	1	1	1	1	-0.1925	0.02119	1552	0.0001258	-0.1972	0.01697	1108	0.001444	-0.1649	0.01153	1662	0.01481	-0.1608	0.01566	81	0.03752	-0.1316	0.01021	136	0.3496	1.097	0.07964	22467	1.268e-15	Pattern02
ILMN_1802894	VKORC1L1	0.175	7.645	0.02289	7.087	8.473	1	1	1	1	-0.0126	0.001964	11066	0.3715	-0.02194	0.004455	5097	0.1915	-0.01956	0.003394	5961	0.2969	-0.01315	0.002222	5479	0.6406	-0.009692	0.001159	8096	0.8612	1.117	0.07964	22083	8.707e-16	Not selected
ILMN_1814650	TRAPPC4	0.2445	9.129	0.02678	8.43	10	1	1	1	1	0.04811	0.01474	2506	0.001922	-0.04877	0.01149	1915	0.01303	-0.04617	0.00987	2034	0.02806	-0.01877	0.002362	5218	0.6183	-0.0106	0.0007294	10596	0.9011	1.117	0.07964	22127	8.969e-16	Not clustered
ILMN_2049642	RPA1	0.4	10.57	0.03782	9.255	12.01	1	1	1	1	-0.1217	0.02403	1281	3.742e-05	-0.1384	0.02381	626	8.644e-05	-0.1283	0.0197	715	0.0005826	-0.06395	0.007052	960	0.2536	-0.04125	0.002875	3230	0.7377	1.102	0.07964	22335	1.078e-15	Not selected
ILMN_2129161	LRRC32	0.08951	6.488	0.01379	6.252	6.92	0.1327	0.04348	0.09964	0.06767	-0.0002908	2.725e-06	22679	0.9825	-0.02753	0.01825	993	0.0008542	-0.02687	0.01666	960	0.001962	-0.007432	0.001846	6534	0.6784	-0.002679	0.0002336	15541	0.9586	1.115	0.07964	22099	8.831e-16	Pattern02
ILMN_2256894	BTN2A2	0.1447	6.64	0.02179	6.247	7.165	0.6044	0.513	0.5907	0.5714	-0.008086	0.001269	13098	0.4929	-0.02349	0.008014	2919	0.05055	-0.02352	0.007682	2741	0.06423	-0.004074	0.0003346	14863	0.9024	8.574e-05	1.429e-07	22988	0.9999	1.117	0.07964	22075	8.657e-16	Not clustered
ILMN_2414165	PRDM1	0.1102	6.479	0.017	6.206	6.961	0.07125	0.2261	0.1886	0.1429	0.02922	0.0229	1396	6.001e-05	0.01996	0.008167	2852	0.04776	0.01817	0.006496	3313	0.09878	0.01049	0.003134	3826	0.5354	0.007278	0.001455	6824	0.8368	1.12	0.07964	22057	8.55e-16	Not selected
ILMN_1658675	CDH23	0.09878	6.745	0.01464	6.441	7.076	0.9238	0.8435	0.9502	0.8797	0.0005524	8.894e-06	22293	0.966	-0.03974	0.03438	300	9.808e-07	-0.03944	0.03246	286	2.7e-06	-0.008197	0.002031	6011	0.6569	-0.00122	4.458e-05	19743	0.9863	1.126	0.07965	22011	8.248e-16	Not selected
ILMN_1668345	OAF	0.2597	9.509	0.02731	8.784	10.57	1	1	1	1	0.03031	0.005164	6404	0.1034	-0.04022	0.006828	3418	0.08012	-0.03326	0.004497	4713	0.2031	-0.03423	0.006867	1013	0.2648	-0.02835	0.004536	1494	0.6262	1.123	0.07965	22180	9.443e-16	Pattern17, Pattern49
ILMN_1701204	VEGFC	0.1046	6.446	0.01623	6.123	6.933	0.1572	0.06087	0.03915	0.02256	-0.04244	0.04198	446	1.514e-08	-0.02637	0.01263	1717	0.008152	-0.02459	0.01055	1867	0.02162	-0.01156	0.003373	3522	0.5071	-0.007211	0.001271	7579	0.852	1.117	0.07965	22059	8.56e-16	Pattern02
ILMN_1718537	HPS6	0.2153	10.61	0.02029	9.424	11.27	1	1	1	1	-0.004754	0.0001856	19098	0.8245	0.07385	0.03345	324	1.438e-06	0.07071	0.02949	346	9.613e-06	0.02529	0.005448	1641	0.3472	0.01279	0.001378	7097	0.8464	1.112	0.07965	22139	9.069e-16	Not clustered
ILMN_1722809	NRCAM	0.09897	6.472	0.01529	6.123	6.826	0.1106	0.08696	0.1174	0.06767	-0.008163	0.002036	10895	0.3608	-0.01682	0.006472	3629	0.09099	-0.01403	0.004333	4874	0.2149	-0.01385	0.006089	1304	0.31	-0.01136	0.00395	1961	0.6603	1.111	0.07965	22178	9.405e-16	Pattern30
ILMN_1730622	EVL	0.4091	11.18	0.03659	9.596	12.7	1	1	1	1	0.2111	0.06933	135	5.807e-14	-0.1053	0.01384	1510	0.005058	-0.09495	0.01083	1810	0.01934	-0.05888	0.006009	1337	0.3155	-0.04209	0.002978	3059	0.7337	1.11	0.07965	22187	9.494e-16	Pattern24, Pattern45
ILMN_1783276	NEXN	0.3973	7.848	0.05062	6.742	10.28	1	1	1	1	-0.07599	0.01152	3247	0.007518	-0.144	0.03128	372	3.65e-06	-0.1369	0.0272	408	2.522e-05	-0.05317	0.005918	1378	0.3215	-0.02895	0.001732	5870	0.8121	1.129	0.07965	22013	8.264e-16	Not clustered
ILMN_1734867	NR2C1	0.1269	7.056	0.01799	6.442	7.572	0.9951	1	1	1	0.0204	0.00872	4257	0.02394	0.02368	0.008854	2607	0.03667	0.02017	0.006189	3477	0.1107	0.01785	0.006987	979	0.2573	0.01429	0.004317	1650	0.6401	1.108	0.07966	22281	1.028e-15	Not selected
ILMN_1782275	P2RY6	0.1181	6.593	0.01791	6.171	7.248	0.398	0.6261	0.4093	0.6015	0.00351	0.0002407	18514	0.7982	0.07195	0.07558	54	6.363e-15	0.07206	0.07275	47	3.196e-14	0.01229	0.003063	3933	0.5423	-0.000456	4.362e-06	22123	0.9961	1.138	0.07966	22016	8.273e-16	Not selected
ILMN_2384785	CCNE1	0.1072	6.622	0.01619	6.342	7.21	0.6167	0.4087	0.6121	0.4962	-0.00143	5.037e-05	21049	0.9141	-0.03973	0.02903	432	9.526e-06	-0.03867	0.02638	429	3.587e-05	-0.01118	0.00319	3762	0.5274	-0.004338	0.0004734	12626	0.9344	1.128	0.07966	22001	8.203e-16	Not selected
ILMN_1687947	HIST1H2BE	0.2446	6.915	0.03537	6.397	8.103	0.9533	0.9739	0.9395	0.8947	-0.05909	0.01959	1736	0.000248	-0.06478	0.01794	1017	0.0009692	-0.06077	0.01517	1126	0.003511	-0.02708	0.004352	2452	0.4202	-0.01633	0.001541	6501	0.8289	1.114	0.07967	22110	8.893e-16	Not clustered
ILMN_1700855	LOC100124692	0.09927	6.581	0.01508	6.354	7.46	0.3833	0.3826	0.3381	0.3459	-0.009178	0.003	9010	0.2453	0.003927	0.0004116	15766	0.7907	0.0002088	1.122e-06	22784	0.9926	0.01518	0.008535	614	0.1835	0.01514	0.008128	330	0.4231	1.118	0.07967	22076	8.66e-16	Not selected
ILMN_1719905	TLR10	0.2314	7.178	0.03223	6.499	8.304	0.9926	1	1	0.9774	0.0198	0.002477	9949	0.3023	-0.06585	0.02051	826	0.0003345	-0.06432	0.01876	788	0.0008447	-0.0176	0.002035	6000	0.6567	-0.006225	0.0002485	15302	0.9577	1.124	0.07967	22007	8.23e-16	Pattern31
ILMN_1748591	ODC1	0.5927	9.916	0.05977	8.242	11.78	1	1	1	1	-0.2084	0.0419	450	1.562e-08	-0.1238	0.01152	1911	0.01285	-0.1177	0.00998	1998	0.02702	-0.0457	0.00218	5592	0.644	-0.02489	0.0006256	11343	0.9145	1.117	0.07967	22064	8.583e-16	Pattern02
ILMN_1778087	ANXA8L1	0.2679	6.763	0.03961	6.332	8.028	0.6806	0.713	0.6797	0.6466	0.0159	0.000893	14541	0.5793	0.05174	0.007066	3307	0.0731	0.04763	0.005742	3758	0.13	0.02515	0.002318	5297	0.6253	0.01672	0.0009874	8941	0.8803	1.121	0.07967	22026	8.353e-16	Not clustered
ILMN_1792489	ARPC2	0.1687	13.11	0.01287	12.54	13.75	1	1	1	1	-0.02605	0.008041	4590	0.03155	0.02729	0.006646	3529	0.08528	0.02269	0.004424	4786	0.2081	0.02273	0.006403	1173	0.2917	0.01872	0.004181	1753	0.6486	1.101	0.07967	22326	1.067e-15	Not clustered
ILMN_1828066		0.06467	6.485	0.009972	6.278	6.785	0.04668	0.03478	0.02135	0.05263	-0.009178	0.005224	6351	0.1009	0.01296	0.007818	2994	0.05455	0.01207	0.006505	3311	0.09843	0.005741	0.002131	5727	0.6478	0.003605	0.0008102	10031	0.8947	1.122	0.07967	22005	8.219e-16	Pattern34
ILMN_1870222		0.08413	6.483	0.01298	6.201	6.916	0.09582	0.07826	0.08541	0.1203	-0.003975	0.000598	15994	0.6627	0.01427	0.005758	4058	0.1189	0.0109	0.003246	6176	0.3118	0.01564	0.009605	447	0.1453	0.01371	0.007102	511	0.466	1.106	0.07967	22419	1.188e-15	Not selected
ILMN_1912130		0.08678	6.519	0.01331	6.24	6.838	0.1794	0.1478	0.2278	0.1429	0.00339	0.0004223	17094	0.7219	-0.008721	0.002088	8671	0.4395	-0.007454	0.001461	10118	0.5618	-0.006479	0.0016	7259	0.7143	-0.005161	0.0009731	9015	0.8822	1.111	0.07967	22157	9.194e-16	Not selected
ILMN_2163819	KIF21B	0.1972	7.538	0.02616	6.903	8.485	1	1	1	1	-0.02778	0.00622	5657	0.06647	-0.07862	0.03744	255	2.557e-07	-0.07823	0.03552	232	7.353e-07	-0.01543	0.002003	6077	0.6611	-0.001595	2.125e-05	20829	0.9902	1.119	0.07967	22032	8.381e-16	Pattern11
ILMN_1662905	NME1	0.2875	11.17	0.02573	9.879	11.92	1	1	1	1	0.09059	0.03937	523	4.694e-08	-0.02342	0.002047	8775	0.4457	-0.01479	0.0007864	13066	0.6996	-0.03776	0.007386	870	0.2345	-0.03515	0.006132	763	0.5191	1.121	0.07968	22063	8.582e-16	Not selected
ILMN_1701195	PLA2G7	0.4488	9.223	0.04866	7.356	10.45	1	1	1	1	0.05217	0.004404	7168	0.1398	0.06999	0.005948	3944	0.1106	0.06552	0.004992	4313	0.1694	0.02982	0.001498	7640	0.7251	0.01823	0.0005388	12033	0.9263	1.103	0.07968	22299	1.042e-15	Not selected
ILMN_1796336	MAP1S	0.2544	8.704	0.02923	7.651	10.14	1	1	1	1	-0.03946	0.01866	1865	0.0003672	0.05203	0.02469	578	6.068e-05	0.04622	0.01888	776	0.0008072	0.03183	0.01283	176	0.0722	0.02365	0.006946	550	0.4695	1.12	0.07968	22021	8.33e-16	Pattern06
ILMN_2388701	ST3GAL5	0.2381	8.015	0.02971	7.233	9.048	1	1	1	1	-0.0006358	2.514e-06	22700	0.9832	-0.01784	0.001479	10374	0.5412	-0.01452	0.0009391	12240	0.6663	-0.01607	0.001667	7045	0.7051	-0.0135	0.001127	8239	0.8657	1.117	0.07968	22070	8.608e-16	Not selected
ILMN_1678833	CCR1	0.2968	8.502	0.03491	7.634	9.876	1	1	1	1	-0.05631	0.01279	2924	0.004391	0.07205	0.01585	1232	0.002273	0.07368	0.01585	1043	0.002697	0.006394	0.0001733	17089	0.9354	-0.006639	0.0001816	16403	0.9646	1.124	0.07969	21996	8.191e-16	Pattern12, Pattern36
ILMN_1696675	CES2	0.1755	9.363	0.01874	8.779	10.05	1	1	1	1	0.003459	0.000149	19527	0.8443	0.05004	0.02329	658	0.0001059	0.04778	0.02039	669	0.0004418	0.01767	0.004032	2796	0.4412	0.009218	0.001075	8463	0.8743	1.119	0.07969	22030	8.37e-16	Not clustered
ILMN_1728083	EIF4EBP2	0.3799	8.573	0.04432	7.745	9.696	1	1	1	1	-0.01273	0.0009634	14247	0.5616	0.01928	0.001653	9809	0.511	0.01361	0.0007916	13032	0.6986	0.02548	0.004009	2818	0.4436	0.02307	0.003149	2826	0.7201	1.119	0.07969	22020	8.329e-16	Not selected
ILMN_1802457	MAX	0.3935	8.283	0.04751	7.056	9.94	1	1	1	1	-0.0974	0.0184	1902	0.0004086	-0.044	0.002858	7047	0.3412	-0.03166	0.001424	10239	0.5689	-0.05585	0.006394	1180	0.2917	-0.05025	0.004965	1237	0.5989	1.117	0.07969	22180	9.443e-16	Not selected
ILMN_1677466	DUSP6	0.3753	9.075	0.04135	7.766	10.42	1	1	1	1	-0.03661	0.005977	5813	0.07358	-0.04993	0.008357	2783	0.04438	-0.0391	0.004961	4343	0.1711	-0.05104	0.01212	208	0.08712	-0.04412	0.008738	244	0.4049	1.119	0.0797	22022	8.339e-16	Not clustered
ILMN_1683146	FTH1	0.2666	11.17	0.02386	10.29	11.98	1	1	1	1	-0.05142	0.01214	3085	0.005782	-0.09437	0.03092	389	4.172e-06	-0.09093	0.02758	393	2.17e-05	-0.03007	0.004357	2444	0.4202	-0.01398	0.0009298	9279	0.8849	1.131	0.0797	21976	8.066e-16	Not selected
ILMN_1699022	ENDOD1	0.4464	7.629	0.05852	6.454	9.281	1	1	1	0.9925	-0.11	0.01833	1915	0.0004198	-0.09637	0.01071	2053	0.01807	-0.08829	0.008628	2384	0.04526	-0.04851	0.003766	3061	0.4676	-0.03289	0.001674	6058	0.8169	1.113	0.0797	22130	9.01e-16	Pattern02
ILMN_1704369	LIMA1	0.08796	6.553	0.01342	6.279	6.901	0.2531	0.3304	0.3238	0.3609	0.0135	0.007087	5101	0.04667	0.006995	0.001431	10523	0.5507	0.005879	0.0009679	12098	0.6601	0.005586	0.001267	8598	0.7523	0.004546	0.0008038	10064	0.8947	1.12	0.0797	21989	8.14e-16	Not selected
ILMN_1747347	C17orf60	0.3821	8.719	0.04383	7.433	9.731	1	1	1	1	-0.02604	0.00244	10026	0.3067	0.1213	0.03964	220	9.978e-08	0.1131	0.03333	265	1.892e-06	0.05329	0.01062	316	0.1224	0.03328	0.004127	1803	0.6496	1.12	0.0797	21999	8.193e-16	Pattern19
ILMN_1761961	CCDC90A	0.421	8.834	0.04766	7.673	10.6	1	1	1	1	-0.1046	0.01646	2191	0.0009307	-0.1237	0.01751	1055	0.001161	-0.1118	0.01377	1309	0.006081	-0.06841	0.007428	861	0.2318	-0.04863	0.003655	2231	0.6842	1.108	0.0797	22215	9.774e-16	Pattern02
ILMN_1766762	DYNLRB1	0.3336	8.661	0.03852	7.371	9.782	1	1	1	1	-0.06206	0.0163	2212	0.001001	-0.06087	0.01191	1845	0.01095	-0.05878	0.01064	1839	0.02101	-0.01891	0.001595	7275	0.7146	-0.008512	0.0003129	14446	0.9491	1.118	0.0797	22036	8.401e-16	Not selected
ILMN_1767960	NSUN7	0.08116	6.517	0.01245	6.294	7.03	0.1253	0.1826	0.1246	0.1278	0.002767	0.0002992	18024	0.7708	0.01432	0.005991	3921	0.1087	0.01287	0.004638	4597	0.1927	0.008203	0.002729	4511	0.5746	0.005927	0.001371	7130	0.8465	1.123	0.0797	21982	8.099e-16	Not selected
ILMN_1777096	TDG	0.2182	9.704	0.02249	8.867	10.47	1	1	1	1	0.01318	0.002182	10584	0.3395	0.04203	0.0166	1146	0.001673	0.03748	0.01274	1468	0.009112	0.02514	0.008251	682	0.1913	0.01851	0.004351	1619	0.639	1.107	0.0797	22383	1.138e-15	Not clustered
ILMN_1780825	RRAS	0.3228	10.09	0.03198	8.928	11.19	1	1	1	1	-0.09216	0.02699	1074	1.033e-05	-0.1546	0.05828	93	2.246e-11	-0.1558	0.05674	81	5.727e-11	-0.02252	0.001718	6910	0.6957	0.005042	8.745e-05	18398	0.979	1.135	0.0797	21981	8.097e-16	Pattern11
ILMN_1822738		0.1047	6.554	0.01598	6.297	7.062	0.2875	0.2261	0.3345	0.2331	0.001527	5.465e-05	20962	0.9102	-0.02802	0.01374	1525	0.005268	-0.02549	0.01093	1783	0.01865	-0.01481	0.005331	1732	0.3501	-0.0103	0.002502	3897	0.7619	1.118	0.0797	22053	8.54e-16	Not clustered
ILMN_1670377	ZNF20	0.151	7.38	0.02046	6.76	7.933	1	1	1	0.9925	-0.007771	0.001134	13592	0.5214	0.008853	0.0011	11803	0.6151	0.008016	0.0008632	12630	0.6829	0.004827	0.000454	13634	0.8797	0.003409	0.0002168	15817	0.9601	1.118	0.07971	22028	8.36e-16	Not selected
ILMN_1750294	ADAM7	0.08119	6.553	0.01239	6.296	6.828	0.2752	0.287	0.274	0.3308	-0.003058	0.0003631	17523	0.7442	0.01637	0.007775	3011	0.05546	0.01437	0.005761	3750	0.1289	0.01067	0.004585	2261	0.4021	0.008125	0.002564	3773	0.7572	1.117	0.07971	22125	8.962e-16	Not clustered
ILMN_1762080	JMY	0.1214	6.717	0.01808	6.377	7.192	0.8034	0.8174	0.8221	0.9023	0.0104	0.002344	10211	0.3189	0.02622	0.01115	1972	0.01504	0.02347	0.008592	2402	0.04577	0.01533	0.005293	1756	0.3516	0.01118	0.002723	3509	0.743	1.121	0.07971	21991	8.154e-16	Pattern19
ILMN_1805952	SYT15	0.07481	6.54	0.01144	6.273	6.895	0.199	0.2261	0.2135	0.3008	0.003011	0.0004143	17147	0.725	0.009269	0.002934	6945	0.3314	0.007388	0.00179	9090	0.5058	0.008964	0.00381	3020	0.4623	0.007657	0.002667	3604	0.7479	1.114	0.07971	22080	8.681e-16	Not selected
ILMN_1811682	CLIP2	0.2632	7.713	0.03412	7.088	8.839	1	1	1	1	-0.05866	0.0199	1694	0.0002177	-0.02991	0.003944	5626	0.2303	-0.02472	0.002587	7254	0.3895	-0.02552	0.003986	2836	0.4463	-0.02115	0.002628	3679	0.7497	1.12	0.07971	21996	8.191e-16	Not selected
ILMN_1865736	LOC729451	0.4437	7.657	0.05794	6.587	9.462	1	0.9913	1	1	0.01473	0.000292	18073	0.7744	-0.1266	0.01612	1194	0.002048	-0.1194	0.01375	1311	0.006132	-0.05064	0.00358	3269	0.4863	-0.02952	0.001183	8001	0.8572	1.119	0.07971	22007	8.23e-16	Not clustered
ILMN_1892260		0.08913	6.496	0.01372	6.219	6.883	0.113	0.1217	0.121	0.1579	0.006112	0.001282	13064	0.4898	0.01538	0.00607	3871	0.1056	0.01413	0.004913	4376	0.1743	0.007579	0.002046	5971	0.6553	0.005078	0.0008843	9554	0.8885	1.124	0.07971	21956	7.986e-16	Not selected
ILMN_2064917	AGGF1	0.1995	8.907	0.02239	8.007	9.476	1	1	1	1	0.01377	0.002862	9216	0.26	0.02072	0.004853	4684	0.1677	0.01852	0.003715	5538	0.2666	0.01226	0.002358	5227	0.6188	0.008985	0.001217	7830	0.8551	1.11	0.07971	22237	9.903e-16	Not selected
ILMN_2149624	IL29	0.08251	6.497	0.0127	6.278	6.895	0.08354	0.06087	0.1459	0.1203	0.01646	0.01017	3667	0.01323	-0.01816	0.009342	2422	0.03072	-0.01618	0.007129	2990	0.07853	-0.01092	0.004686	2184	0.3938	-0.008053	0.002462	3963	0.7663	1.106	0.07971	22254	1.007e-15	Pattern24
ILMN_2191929	C9orf6	0.1917	7.806	0.02455	6.539	8.636	1	1	1	0.9925	0.0002037	6.182e-07	22962	0.9915	0.01503	0.002516	7684	0.383	0.01523	0.00247	7489	0.4043	0.00189	5.522e-05	19715	0.9667	-0.0008039	9.579e-06	21584	0.9948	1.111	0.07971	22134	9.036e-16	Not selected
ILMN_2340908	SCML1	0.1264	6.771	0.01868	6.338	7.31	0.9189	0.9043	0.9431	0.9398	0.02692	0.01344	2781	0.003324	-0.03134	0.01379	1518	0.005156	-0.03131	0.01318	1389	0.007711	-0.00563	0.0006179	12317	0.8471	-9.031e-05	1.542e-07	22983	0.9999	1.127	0.07971	21977	8.073e-16	Not selected
ILMN_2389876	TGFB1I1	0.2859	6.989	0.0409	6.308	8.396	0.9509	0.9478	0.9359	0.9474	-0.08163	0.02301	1380	5.745e-05	-0.06046	0.009653	2331	0.02723	-0.0545	0.007535	2806	0.06773	-0.03391	0.004214	2611	0.4271	-0.02426	0.002084	4883	0.7828	1.119	0.07971	22000	8.201e-16	Pattern02
ILMN_2411781	RYR1	0.2566	7.201	0.03564	6.464	8.099	0.9951	0.9913	0.9893	1	0.06655	0.02444	1252	3.129e-05	-0.03968	0.006652	3520	0.08528	-0.03542	0.005086	4235	0.164	-0.02362	0.003273	3662	0.5168	-0.01736	0.001702	5970	0.8146	1.111	0.07971	22167	9.312e-16	Not clustered
ILMN_1695797	NCOA6	0.1581	9.291	0.01702	8.501	9.789	1	1	1	1	-0.01874	0.005011	6546	0.1098	0.02366	0.005998	3915	0.1084	0.02183	0.004893	4392	0.1755	0.01132	0.001906	6357	0.6715	0.007459	0.0007962	10127	0.8947	1.114	0.07972	22115	8.921e-16	Not selected
ILMN_1726624	YPEL4	0.114	6.493	0.01756	6.24	7.53	0.1425	0.2696	0.1246	0.2556	-0.003104	0.0001848	19110	0.8248	0.03499	0.01755	1048	0.001145	0.03252	0.01457	1200	0.004441	0.01581	0.004972	1950	0.3777	0.01005	0.001958	5184	0.7966	1.1	0.07972	22283	1.03e-15	Pattern43
ILMN_1860753		0.09031	6.606	0.01367	6.3	7.092	0.602	0.4957	0.4982	0.4135	-0.02805	0.02542	1174	2.051e-05	-0.012	0.003564	6060	0.2646	-0.008227	0.001619	9593	0.5349	-0.01681	0.009716	425	0.1439	-0.01536	0.007782	382	0.4343	1.125	0.07972	22061	8.568e-16	Not selected
ILMN_1893764	CCDC61	0.1522	7.14	0.02131	6.635	7.582	1	1	1	1	0.01642	0.005315	6285	0.09708	0.01774	0.004659	4885	0.1788	0.01374	0.002694	7042	0.3767	0.0187	0.007189	922	0.2458	0.01627	0.00523	1103	0.5819	1.115	0.07972	22050	8.519e-16	Not selected
ILMN_1897196		0.08175	6.601	0.01238	6.303	6.919	0.4914	0.4957	0.4662	0.5338	-0.006546	0.001658	11896	0.4197	0.0107	0.003312	6386	0.2898	0.008783	0.002144	8218	0.4491	0.009347	0.003511	3350	0.4935	0.007793	0.002342	4261	0.7671	1.119	0.07972	22089	8.765e-16	Not selected
ILMN_1907042		0.1715	7.245	0.02367	6.549	7.983	0.9951	1	1	1	-0.01889	0.005205	6370	0.1016	-0.05481	0.03291	337	1.805e-06	-0.05383	0.03045	322	6.461e-06	-0.01352	0.002779	4415	0.5705	-0.003994	0.00024	15441	0.9582	1.115	0.07972	22074	8.642e-16	Pattern45
ILMN_2079004	MDH2	0.1977	12.39	0.01596	11.57	13.03	1	1	1	1	0.02339	0.006885	5234	0.05055	0.005622	0.0002992	16788	0.8278	0.0007968	5.779e-06	22226	0.9834	0.01979	0.005146	1840	0.3637	0.01965	0.004854	1301	0.6043	1.115	0.07972	22136	9.061e-16	Not selected
ILMN_1699623	FAM81A	0.08127	6.457	0.01259	6.225	6.834	0.05651	0.05217	0.0605	0.03008	-0.005619	0.001302	12998	0.4856	-0.01334	0.005486	4239	0.1317	-0.01134	0.003813	5434	0.2571	-0.01012	0.004385	2423	0.4188	-0.008113	0.002711	3529	0.744	1.12	0.07973	21986	8.132e-16	Not selected
ILMN_1718558	PARP12	0.3651	9.161	0.03986	7.867	10.98	1	1	1	1	-0.004267	4.741e-05	21121	0.9166	-0.05598	0.006097	3848	0.1047	-0.05141	0.004928	4363	0.1734	-0.02772	0.002075	5888	0.6525	-0.01862	0.0009014	9432	0.8878	1.116	0.07973	22100	8.834e-16	Not selected
ILMN_1757210	CALML4	0.2269	9.313	0.02437	8.664	10.18	1	1	1	1	-0.0005084	1.479e-06	22821	0.9871	-0.08445	0.03048	402	5.002e-06	-0.08195	0.02756	394	2.189e-05	-0.02466	0.00361	3234	0.4831	-0.01017	0.0006053	11495	0.9175	1.128	0.07973	21945	7.92e-16	Pattern11
ILMN_1761968	PPP1R14A	0.4751	8.137	0.05839	6.881	9.886	1	1	1	1	-0.06841	0.006302	5600	0.06429	-0.09181	0.008533	2719	0.04148	-0.07972	0.006189	3477	0.1107	-0.06333	0.005638	1524	0.3377	-0.04923	0.003286	2644	0.7118	1.114	0.07973	22113	8.911e-16	Pattern02
ILMN_1793287	DEXI	0.247	8.398	0.02941	7.664	9.202	1	1	1	1	0.02834	0.003709	7995	0.1845	0.09747	0.03289	338	1.812e-06	0.09888	0.0324	287	2.766e-06	0.01174	0.0006627	11972	0.8404	-0.005751	0.0001572	16852	0.9683	1.14	0.07973	21951	7.939e-16	Pattern18
ILMN_1837643		0.08061	6.518	0.01237	6.263	6.855	0.1622	0.1217	0.1139	0.188	0.004047	0.0006648	15615	0.6429	0.01196	0.004342	5201	0.1998	0.01157	0.003887	5337	0.2513	0.00365	0.0005611	12743	0.858	0.001603	0.000104	17994	0.9758	1.105	0.07973	22185	9.465e-16	Not selected
ILMN_1680102	C11orf45	0.09137	6.596	0.01385	6.313	7.258	0.5111	0.4348	0.4306	0.3985	-0.008941	0.002834	9257	0.263	-0.01054	0.002951	6922	0.3292	-0.009296	0.002199	8081	0.4415	-0.006713	0.001662	7064	0.7054	-0.005069	0.0009088	9388	0.8878	1.114	0.07974	22085	8.722e-16	Not selected
ILMN_1723486	HK2	0.4064	8.243	0.04931	7.156	9.294	1	1	1	1	-0.02489	0.002463	9979	0.3039	0.1464	0.06383	76	1.702e-12	0.1378	0.05493	87	1.318e-10	0.05922	0.0145	107	0.05116	0.03484	0.005127	1157	0.5866	1.133	0.07974	21941	7.907e-16	Pattern01
ILMN_1745522	PF4V1	0.9458	8.874	0.1066	6.795	12.76	1	1	1	1	-0.2777	0.02317	1371	5.349e-05	-0.2103	0.01016	2175	0.02248	-0.1837	0.007467	2843	0.06926	-0.1408	0.006322	1207	0.296	-0.1083	0.003614	2274	0.6872	1.11	0.07974	22283	1.03e-15	Pattern02
ILMN_1754156	FLJ45340	0.08316	6.523	0.01275	6.273	7	0.1843	0.1739	0.1352	0.218	0.00365	0.0005148	16496	0.6891	0.01219	0.004294	5251	0.2032	0.01093	0.003304	6090	0.3059	0.007094	0.002018	6039	0.6595	0.005161	0.001026	8714	0.8779	1.118	0.07974	22006	8.228e-16	Not selected
ILMN_1776936	KANK4	0.08813	6.643	0.01327	6.309	6.96	0.683	0.7565	0.6904	0.7519	-0.004922	0.0008626	14681	0.5869	0.01564	0.006515	3602	0.08964	0.01334	0.004553	4660	0.1992	0.01175	0.005106	1870	0.3661	0.009395	0.003141	2838	0.7201	1.113	0.07974	22133	9.031e-16	Not clustered
ILMN_1795338	YPEL1	0.2225	7.35	0.03028	6.736	8.307	1	1	1	1	0.05795	0.01866	1864	0.0003669	-0.02822	0.003368	6317	0.2838	-0.02138	0.001861	8886	0.4949	-0.03163	0.005873	1402	0.3231	-0.02784	0.004369	1600	0.639	1.118	0.07974	22052	8.537e-16	Not selected
ILMN_1805643	RILPL1	0.2606	7.285	0.03578	6.525	8.418	0.9951	1	0.9964	0.9925	-0.09955	0.04577	376	2.751e-09	-0.08739	0.02761	472	1.76e-05	-0.08396	0.02448	485	8.128e-05	-0.02883	0.00417	2658	0.4299	-0.01397	0.0009639	9061	0.8829	1.125	0.07974	21936	7.88e-16	Not clustered
ILMN_2113938	TOR1AIP2	0.0989	6.74	0.01467	6.42	7.157	0.9238	0.887	0.9217	0.9398	-0.01417	0.006086	5740	0.07033	0.009876	0.002221	8348	0.421	0.009068	0.001792	9079	0.5057	0.004896	0.0007578	11347	0.8227	0.003292	0.0003284	14210	0.9488	1.119	0.07974	22002	8.207e-16	Not selected
ILMN_1670611	MFSD6L	0.07916	6.522	0.01214	6.288	6.764	0.199	0.1304	0.1673	0.1353	-0.01106	0.005511	6132	0.08954	-0.01239	0.005196	4452	0.1465	-0.01041	0.003527	5779	0.2841	-0.009894	0.004598	2250	0.401	-0.008052	0.002928	3139	0.7368	1.121	0.07975	21968	8.029e-16	Not selected
ILMN_1684802	TAF5	0.1647	7.487	0.022	6.977	8.095	1	1	1	1	-0.02909	0.01764	2006	0.0005649	0.006048	0.0005798	14552	0.7398	0.003759	0.0002147	17507	0.8696	0.009986	0.002194	5556	0.643	0.009321	0.00183	5565	0.8054	1.108	0.07975	22244	9.957e-16	Not selected
ILMN_1698463	ILF3	0.2153	9.012	0.02389	8.113	9.648	1	1	1	1	0.02529	0.009054	4123	0.02082	-0.03372	0.01213	1808	0.00997	-0.03094	0.00981	2048	0.02876	-0.0168	0.004181	2649	0.4288	-0.01133	0.00184	5532	0.8046	1.117	0.07975	22245	9.973e-16	Not clustered
ILMN_1714393	RAB24	0.2398	8.317	0.02883	7.447	9.202	1	1	1	1	-0.03473	0.007085	5103	0.0467	-0.08081	0.02885	436	1.031e-05	-0.08264	0.02887	356	1.268e-05	-0.007159	0.0003144	15117	0.9053	0.00746	0.0003362	14111	0.9488	1.123	0.07975	21959	7.994e-16	Not selected
ILMN_1766157	MRVI1	0.1666	6.67	0.02498	6.194	7.374	0.6634	0.5391	0.6335	0.5414	-0.02119	0.004746	6811	0.122	-0.02883	0.006596	3558	0.08695	-0.02747	0.005735	3760	0.1304	-0.0104	0.001193	8929	0.7622	-0.005544	0.0003261	14236	0.9488	1.114	0.07975	22067	8.596e-16	Pattern14
ILMN_1818577		0.2383	6.701	0.03557	6.21	7.543	0.6388	0.6609	0.6406	0.609	-0.009162	0.0003846	17352	0.7364	-0.002618	2.347e-05	21312	0.9615	-0.009618	0.000304	16527	0.8371	0.0268	0.003414	3477	0.5023	0.0285	0.003693	2187	0.6818	1.121	0.07975	22010	8.235e-16	Not selected
ILMN_2075847	ZC3H10	0.1621	7.8	0.02079	6.617	8.352	0.9975	1	1	0.9925	-0.002787	9.061e-05	20316	0.882	0.001301	1.475e-05	21691	0.9705	-0.002349	4.612e-05	20491	0.9475	0.01445	0.002525	4887	0.5987	0.01486	0.002556	3792	0.7572	1.119	0.07975	21994	8.181e-16	Not selected
ILMN_1652918	RHOF	0.1738	6.899	0.02519	6.458	7.932	0.9779	0.9391	0.9893	0.9774	0.003766	0.0001528	19479	0.8421	-0.05378	0.02328	660	0.0001066	-0.05338	0.02196	598	0.0002276	-0.01108	0.001372	8129	0.7414	-0.001637	2.933e-05	20437	0.9871	1.12	0.07976	21964	8.015e-16	Not clustered
ILMN_1656189	ZGLP1	0.06871	6.493	0.01058	6.295	7.044	0.04914	0.03478	0.07473	0.03008	-0.002726	0.0004174	17126	0.7238	-0.01103	0.005109	4507	0.1517	-0.01012	0.004123	5078	0.2315	-0.005491	0.001757	6795	0.6896	-0.0037	0.0007672	10310	0.8992	1.122	0.07976	21938	7.89e-16	Not selected
ILMN_1678423	SPA17	0.1518	6.973	0.02177	6.364	7.582	0.9803	0.9913	0.9858	0.985	-0.004932	0.0004089	17184	0.727	0.03056	0.01173	1870	0.01179	0.02933	0.01036	1913	0.02326	0.01018	0.001809	6644	0.683	0.004994	0.0004211	13131	0.941	1.107	0.07976	22171	9.363e-16	Pattern12
ILMN_1695079	ZNF101	0.2486	7.314	0.03399	6.509	8.317	1	1	1	0.9925	0.02929	0.004337	7245	0.1434	0.07353	0.0205	828	0.0003345	0.06883	0.01728	896	0.001548	0.03132	0.005163	1825	0.3635	0.01914	0.001883	5409	0.8015	1.114	0.07976	22073	8.614e-16	Pattern19, Pattern23, Pattern33
ILMN_1707506	YTHDC1	0.1891	10.8	0.01751	9.513	11.58	1	1	1	1	5.807e-05	3.065e-08	23150	0.9985	0.01606	0.001752	9543	0.4929	0.01307	0.001111	11423	0.6311	0.0145	0.001983	6132	0.6634	0.01219	0.001343	7262	0.8468	1.112	0.07976	22125	8.962e-16	Not selected
ILMN_1716154	C5orf4	0.1644	6.719	0.02446	6.362	7.532	0.7985	0.7391	0.7651	0.6391	-0.03706	0.0145	2549	0.002136	-0.03475	0.009666	2325	0.02712	-0.03275	0.00823	2520	0.05255	-0.01393	0.002157	5664	0.6448	-0.008138	0.0007108	10726	0.9035	1.116	0.07976	22037	8.411e-16	Not selected
ILMN_1717477	PSD3	0.1241	6.508	0.01907	6.195	7.232	0.3047	0.1304	0.1993	0.1429	-0.02629	0.01206	3110	0.005983	-0.02422	0.007735	3029	0.0563	-0.02139	0.005798	3736	0.1269	-0.01529	0.004279	2547	0.4224	-0.0115	0.002336	4275	0.7679	1.121	0.07976	21947	7.929e-16	Pattern02
ILMN_1745420	PHF19	0.1967	7.271	0.02705	6.559	8.31	0.9951	1	0.9964	1	0.01694	0.002886	9176	0.2574	-0.04279	0.01379	1519	0.005156	-0.03818	0.01057	1862	0.02143	-0.02553	0.006811	1029	0.268	-0.01877	0.003573	2316	0.6907	1.116	0.07976	22060	8.567e-16	Not selected
ILMN_1847028		0.06606	6.45	0.01024	6.268	6.82	0.02211	0.01739	0.02135	0.06015	0.00315	0.0005809	16085	0.6682	0.00633	0.001753	9539	0.4929	0.004421	0.0008215	12873	0.6913	0.008556	0.004446	2365	0.415	0.007774	0.003517	2380	0.6931	1.107	0.07976	22174	9.382e-16	Not selected
ILMN_2038772	RPS9	0.3296	12.54	0.02629	11.26	13.59	1	1	1	1	0.003075	4.811e-05	21104	0.916	-0.01179	0.0005283	14877	0.7558	-0.003191	3.725e-05	20753	0.9538	-0.03558	0.006679	1075	0.2754	-0.03502	0.006191	746	0.5157	1.13	0.07976	21918	7.802e-16	Not selected
ILMN_1652371	KIAA1324L	0.09338	6.497	0.01437	6.268	7.071	0.1278	0.1043	0.1744	0.1128	0.006806	0.001363	12792	0.4735	-0.02141	0.01009	2185	0.02318	-0.01896	0.007611	2772	0.06589	-0.01334	0.005442	1645	0.3472	-0.00999	0.002947	3106	0.7361	1.122	0.07977	21929	7.84e-16	Not clustered
ILMN_1700967	MB21D2	0.153	7.184	0.02129	6.729	7.687	1	1	1	1	0.01345	0.002249	10441	0.3305	0.04466	0.01855	975	0.0007474	0.04405	0.01729	895	0.001537	0.01026	0.00136	8180	0.7428	0.002468	7.67e-05	18678	0.9816	1.128	0.07977	21915	7.794e-16	Pattern29, Pattern34
ILMN_1718299	PDE6G	0.1205	6.918	0.01742	6.506	7.361	0.9975	0.9826	0.9893	0.9925	0.00887	0.001744	11668	0.4047	0.04396	0.03206	358	2.579e-06	0.04396	0.03071	319	5.736e-06	0.00779	0.001398	8010	0.7389	1.344e-05	4.108e-09	23171	0.9999	1.124	0.07977	21950	7.935e-16	Not clustered
ILMN_1727073	MEA1	0.2145	8.126	0.0264	7.486	9.649	1	1	1	1	-0.02096	0.004693	6874	0.1243	-0.05344	0.02289	679	0.0001255	-0.05137	0.0203	677	0.0004578	-0.01752	0.003417	3474	0.5019	-0.008436	0.0007752	10260	0.8986	1.108	0.07977	22237	9.903e-16	Not clustered
ILMN_1729430	FBXO18	0.1787	9.512	0.01879	8.294	10.1	1	1	1	1	0.01482	0.002552	9812	0.2931	0.03916	0.01334	1600	0.006127	0.03605	0.01086	1801	0.01915	0.01906	0.004386	2421	0.4188	0.01268	0.001882	5411	0.8015	1.116	0.07977	22015	8.272e-16	Not clustered
ILMN_1768867	AP3B1	0.2833	9.922	0.02855	8.533	10.66	1	1	1	1	0.02461	0.00412	7489	0.1565	0.03311	0.00559	4176	0.1264	0.02807	0.003862	5370	0.2532	0.02547	0.004593	2256	0.4014	0.0205	0.002863	3252	0.7377	1.12	0.07977	21947	7.929e-16	Not selected
ILMN_1675359	NKAP	0.18	7.109	0.02533	6.585	7.719	0.9975	0.9913	1	0.985	0.009976	0.001441	12544	0.4585	0.01493	0.002415	7909	0.3953	0.012	0.001496	9993	0.5561	0.01407	0.002975	4092	0.5493	0.01194	0.002056	4949	0.7864	1.111	0.07978	22191	9.573e-16	Not selected
ILMN_1714041	PLCB3	0.07933	6.582	0.01205	6.342	6.916	0.4005	0.5043	0.3915	0.4812	0.004751	0.001072	13838	0.5348	0.01131	0.004541	4989	0.1867	0.009374	0.002999	6544	0.3393	0.009532	0.00448	2343	0.4111	0.007874	0.002937	3120	0.7368	1.117	0.07978	21992	8.162e-16	Not selected
ILMN_1755727	KDM5B	0.1841	8.138	0.02263	7.381	8.768	1	1	1	1	-0.06539	0.05251	276	1.313e-10	0.02574	0.006415	3665	0.09288	0.02114	0.004167	5029	0.2281	0.02247	0.006787	1040	0.2686	0.01873	0.00454	1493	0.6259	1.114	0.07978	22069	8.607e-16	Not clustered
ILMN_1756685	DEPTOR	0.1125	6.679	0.01685	6.287	7.148	0.6904	0.7739	0.7473	0.8346	0.01471	0.004389	7184	0.1406	0.03279	0.01636	1169	0.001853	0.0326	0.01549	1096	0.00308	0.006528	0.0009003	10427	0.8041	0.0007606	1.188e-05	21406	0.9938	1.114	0.07978	22027	8.357e-16	Not selected
ILMN_1775759	NRAS	0.1274	7.983	0.01596	7.615	8.489	1	1	1	1	0.002878	0.0001791	19177	0.8277	0.01575	0.004007	5543	0.2258	0.01487	0.003417	5934	0.2943	0.00623	0.0008702	10601	0.8087	0.0036	0.0002791	14868	0.9546	1.12	0.07978	21969	8.03e-16	Not selected
ILMN_1802834	NCRNA00087	0.07652	6.495	0.01178	6.249	6.785	0.07125	0.08696	0.07829	0.09774	-0.006471	0.001801	11497	0.3961	-0.003722	0.0004458	15493	0.7801	-0.0005251	8.554e-06	22009	0.9798	-0.01311	0.007677	809	0.2172	-0.01302	0.007243	486	0.4552	1.107	0.07978	22267	1.017e-15	Not selected
ILMN_1853899	HIST1H4H	0.09317	6.564	0.01419	6.309	6.977	0.3931	0.3304	0.3701	0.2782	-0.008972	0.002472	9956	0.3028	-0.01739	0.006955	3356	0.07631	-0.01627	0.005834	3707	0.1254	-0.007438	0.001767	6767	0.6887	-0.00456	0.0006395	11230	0.9134	1.118	0.07978	21990	8.151e-16	Not selected
ILMN_2158003	KIAA1683	0.2207	7.2	0.03066	6.242	8.401	0.9951	0.9826	0.9964	0.9925	-0.01728	0.001773	11589	0.4001	-0.03009	0.004022	5524	0.2245	-0.02313	0.002288	7891	0.4282	-0.03243	0.006489	1133	0.289	-0.02834	0.004759	1356	0.6103	1.118	0.07978	22103	8.856e-16	Not selected
ILMN_2162860	SLFN11	0.3142	9.053	0.03471	7.968	9.974	1	1	1	1	0.008793	0.0004473	16919	0.713	0.02983	0.003846	5726	0.2391	0.0211	0.001857	8897	0.4954	0.03929	0.009263	493	0.1569	0.03555	0.007285	476	0.4538	1.126	0.07978	21904	7.747e-16	Not selected
ILMN_1676973	CABP5	0.6155	8.095	0.07604	6.436	10.45	1	1	0.9893	1	-0.2031	0.02995	897	2.874e-06	-0.159	0.01414	1452	0.00453	-0.1473	0.01166	1633	0.01409	-0.07356	0.004201	2621	0.4284	-0.0475	0.0017	5975	0.8146	1.118	0.07979	21960	8.005e-16	Pattern02
ILMN_1683328	IP6K2	0.182	7.438	0.02447	6.926	7.964	1	1	1	1	-0.005289	0.0004529	16879	0.7111	-0.01991	0.004795	4738	0.1712	-0.01465	0.002507	7409	0.4001	-0.02402	0.009688	430	0.1443	-0.02143	0.007411	451	0.4481	1.123	0.07979	21900	7.734e-16	Not selected
ILMN_1695590	ADRB2	0.3512	9.15	0.03838	7.804	10.41	1	1	1	1	-0.06275	0.008586	4324	0.02526	0.07188	0.00849	2734	0.04219	0.06508	0.006679	3220	0.09229	0.03922	0.003509	3353	0.4936	0.02771	0.001689	6010	0.8153	1.113	0.07979	22176	9.39e-16	Pattern29, Pattern58
ILMN_1724059	GAS2L1	0.2425	7.1	0.03415	6.532	9.138	0.9951	1	0.9929	0.985	-0.1026	0.05307	267	1.024e-10	-0.05001	0.009953	2231	0.0244	-0.04622	0.008158	2555	0.05383	-0.02359	0.003076	3913	0.5417	-0.01542	0.001269	7588	0.852	1.118	0.07979	22012	8.263e-16	Pattern02
ILMN_1727150	DHRS9	0.1121	6.605	0.01698	6.278	7.137	0.5184	0.4522	0.4591	0.4135	-0.01393	0.005151	6416	0.1039	-0.01772	0.006263	3743	0.09853	-0.01707	0.005561	3867	0.1391	-0.005688	0.0008956	10459	0.8044	-0.002669	0.0001898	16263	0.9638	1.121	0.07979	21913	7.781e-16	Not selected
ILMN_1789387	KCNE3	0.1165	6.834	0.01705	6.408	7.397	0.9705	0.9739	0.9644	0.9549	-0.03742	0.02856	979	5.23e-06	0.008223	0.001061	11964	0.624	0.00611	0.0005612	14477	0.7555	0.009685	0.002042	5981	0.6556	0.008604	0.001543	6491	0.8289	1.119	0.07979	21965	8.02e-16	Not selected
ILMN_1792305	ZNF318	0.2169	8.197	0.02646	7.579	8.912	1	1	1	1	-0.01939	0.003941	7692	0.1683	0.04566	0.01639	1166	0.00183	0.04066	0.01254	1501	0.009834	0.02752	0.008268	674	0.1913	0.02033	0.004387	1589	0.639	1.098	0.07979	22404	1.167e-15	Not selected
ILMN_1794528	KIAA1751	0.1012	6.514	0.01554	6.243	6.912	0.2162	0.1739	0.1779	0.218	-0.006731	0.001241	13211	0.4982	0.006556	0.0008802	12812	0.6643	0.004526	0.0004022	15676	0.8026	0.009068	0.002338	5263	0.6217	0.008267	0.00186	5476	0.8026	1.116	0.07979	21984	8.13e-16	Not selected
ILMN_1811178	SCAPER	0.1419	7.248	0.01958	6.565	7.857	1	1	1	0.9925	0.003912	0.0002223	18697	0.8069	-0.01783	0.003451	6202	0.2757	-0.01711	0.003039	6480	0.3346	-0.005983	0.0005393	12933	0.8611	-0.002957	0.0001264	17488	0.972	1.12	0.07979	21944	7.915e-16	Not selected
ILMN_1886560		0.1014	6.599	0.01536	6.272	6.975	0.4619	0.5478	0.4911	0.5414	-0.003563	0.0003314	17775	0.7567	0.009333	0.0017	9686	0.5022	0.006856	0.0008805	12529	0.6795	0.0113	0.003458	3412	0.4991	0.01009	0.00264	3656	0.7484	1.119	0.07979	21952	7.959e-16	Not selected
ILMN_2148785	GBP1	0.6497	8.884	0.07314	6.942	12.67	1	1	1	1	0.03936	0.001059	13878	0.5381	-0.2166	0.02399	615	8.052e-05	-0.2071	0.02105	642	0.0003326	-0.07553	0.004048	2778	0.4401	-0.0389	0.001052	8564	0.8772	1.138	0.07979	21890	7.692e-16	Pattern18
ILMN_2213558	TMED10P1	0.2105	10.59	0.01988	8.131	11.37	1	1	1	1	0.04571	0.01447	2552	0.002167	0.06695	0.02352	645	9.665e-05	0.06825	0.02339	533	0.0001265	0.006793	0.0003362	14841	0.9024	-0.00528	0.000199	16114	0.962	1.115	0.07979	22018	8.318e-16	Pattern32
ILMN_1663437	NECAB2	0.08971	6.602	0.01359	6.355	7.102	0.4791	0.5652	0.452	0.4361	-0.01348	0.005952	5837	0.07429	0.009283	0.002121	8599	0.4345	0.008447	0.001681	9416	0.5234	0.004901	0.0008204	10939	0.8133	0.003406	0.00038	13567	0.9464	1.121	0.0798	21940	7.903e-16	Not selected
ILMN_1714278	C9orf30	0.3544	7.718	0.04591	6.895	9.124	1	1	1	1	-0.07146	0.01206	3105	0.005972	-0.07597	0.01031	2141	0.02125	-0.06645	0.00759	2784	0.06633	-0.05051	0.006326	1203	0.296	-0.03876	0.0036	2287	0.6889	1.118	0.0798	21979	8.086e-16	Pattern02
ILMN_1759319	SCAND2	0.07967	6.477	0.0123	6.258	7.455	0.04914	0.05217	0.02847	0.06767	0.006218	0.001724	11717	0.4083	-0.0008295	2.296e-05	21338	0.9617	0.0009716	3.02e-05	20995	0.9588	-0.007162	0.002376	5181	0.6172	-0.007333	0.002383	4145	0.7671	1.118	0.0798	22034	8.385e-16	Not selected
ILMN_1776157	SEPT4	0.4431	7.898	0.05609	6.833	10.14	1	1	1	1	-0.158	0.03672	627	1.452e-07	-0.06767	0.005222	4428	0.1453	-0.05913	0.003827	5410	0.2563	-0.0452	0.003235	3714	0.5208	-0.03474	0.001837	5546	0.8046	1.121	0.0798	21902	7.746e-16	Not selected
ILMN_1794011	CHST2	0.2094	7.135	0.02935	6.384	7.956	0.9951	0.9826	0.9964	0.9925	0.0195	0.003238	8643	0.223	-0.05911	0.0223	716	0.0001588	-0.05075	0.01599	1027	0.002556	-0.043	0.01639	73	0.02929	-0.03402	0.01004	146	0.3593	1.104	0.0798	22229	9.842e-16	Pattern11, Pattern30
ILMN_2235283	MAPK1	0.1797	10.16	0.01768	9.502	10.85	1	1	1	1	0.0008408	6.159e-06	22439	0.9722	0.02036	0.002698	7324	0.3607	0.01657	0.001715	9297	0.5188	0.01836	0.003046	3972	0.543	0.01543	0.002063	4935	0.785	1.109	0.0798	22186	9.47e-16	Not selected
ILMN_2253720	DHX30	0.07348	6.492	0.01132	6.258	6.799	0.08354	0.05217	0.05694	0.1203	0.004133	0.0008149	14888	0.6	0.005174	0.0009545	12444	0.6475	0.003104	0.00033	16292	0.8274	0.008976	0.003989	2833	0.4461	0.008427	0.003366	2539	0.708	1.114	0.0798	22101	8.837e-16	Not selected
ILMN_1663858	ZNF286A	0.09853	6.622	0.01488	6.355	7.097	0.5553	0.5304	0.5694	0.5414	0.006188	0.001095	13758	0.5291	0.001202	3.09e-05	21047	0.9548	-0.001801	6.662e-05	19959	0.9351	0.01191	0.004211	2615	0.4273	0.01223	0.004246	1702	0.645	1.118	0.07981	21967	8.028e-16	Not selected
ILMN_1697962	NSMCE1	0.2107	9.168	0.02298	8.533	10.33	1	1	1	1	0.007573	0.000531	16398	0.6837	-0.01819	0.00229	8202	0.4109	-0.01475	0.001444	10170	0.5654	-0.01662	0.002655	4645	0.5836	-0.01401	0.001809	5632	0.8068	1.116	0.07981	22154	9.179e-16	Not selected
ILMN_1700067	BTN3A2	0.4107	7.747	0.05302	6.603	9.121	1	1	1	0.9925	-0.04103	0.004428	7144	0.1383	-0.107	0.02259	692	0.000143	-0.1048	0.02078	652	0.0003752	-0.0274	0.002057	5940	0.6545	-0.008859	0.0002104	15918	0.9606	1.124	0.07981	21876	7.633e-16	Not selected
ILMN_1700147	VPREB3	0.2309	6.647	0.03474	6.297	7.913	0.43	0.4348	0.4448	0.5714	0.01933	0.00173	11705	0.4072	0.0506	0.00887	2600	0.03647	0.04984	0.008236	2516	0.05251	0.01193	0.0006839	11825	0.8367	0.003109	4.486e-05	19732	0.9863	1.113	0.07981	22031	8.374e-16	Not clustered
ILMN_1790962	RINL	0.2323	8.069	0.0288	7.355	9.144	1	1	1	1	0.03883	0.009006	4139	0.02126	-0.05899	0.01567	1256	0.002436	-0.05518	0.01316	1391	0.007761	-0.02529	0.003997	2823	0.4454	-0.01553	0.001464	6788	0.8359	1.127	0.07981	21883	7.653e-16	Pattern14
ILMN_1807106	LDHA	0.3408	11.21	0.03039	10.39	12.12	1	1	1	1	0.0506	0.0212	1551	0.000125	0.04094	0.01059	2076	0.01892	0.03683	0.00824	2514	0.05244	0.02325	0.004743	2127	0.3923	0.01673	0.002375	4168	0.7671	1.121	0.07981	21916	7.798e-16	Pattern05
ILMN_1815168	HVCN1	0.2153	9.249	0.02328	8.461	11.06	1	1	1	1	-0.05466	0.0192	1797	0.000291	0.0579	0.01641	1164	0.001818	0.05372	0.01358	1338	0.006562	0.02653	0.004781	2090	0.3908	0.01702	0.001915	5323	0.7986	1.122	0.07981	21891	7.696e-16	Pattern29
ILMN_1882953		0.52	7.755	0.06706	6.484	9.761	0.9926	1	0.9964	1	0.06847	0.004409	7165	0.1394	0.09504	0.006373	3692	0.09427	0.08988	0.00546	3939	0.1441	0.03689	0.001333	8303	0.7449	0.02099	0.0004154	13194	0.942	1.123	0.07981	21884	7.656e-16	Pattern42
ILMN_2351309	TIAL1	0.2133	7.39	0.02886	6.694	8.002	1	0.9913	1	1	-0.01016	0.001462	12462	0.455	0.02472	0.006472	3629	0.09099	0.02079	0.004407	4799	0.2095	0.01965	0.005679	1494	0.3362	0.01597	0.003612	2276	0.6872	1.103	0.07981	22328	1.071e-15	Pattern09
ILMN_1688702	PJA2	0.3162	11.23	0.02817	8.396	11.96	1	1	1	1	-0.007548	0.000167	19324	0.8337	0.03147	0.00217	8474	0.4278	0.02313	0.001126	11360	0.6282	0.03806	0.004404	2405	0.4176	0.03396	0.003363	2543	0.7081	1.115	0.07982	22081	8.689e-16	Not selected
ILMN_1736015	PHF17	0.1732	7.817	0.02215	7.305	8.599	1	1	1	1	0.0515	0.03009	890	2.696e-06	-0.04275	0.01597	1212	0.002165	-0.04262	0.0152	1122	0.003475	-0.008072	0.0007905	11137	0.8173	-0.0005317	3.334e-06	22239	0.9973	1.121	0.07982	21895	7.71e-16	Pattern52
ILMN_1740587	RPS11	0.1885	14.28	0.0132	13.54	14.88	1	1	1	1	0.03221	0.01056	3530	0.01123	-0.02833	0.006167	3809	0.1019	-0.02516	0.004668	4573	0.1906	-0.01735	0.003213	3737	0.524	-0.0129	0.00171	5945	0.8139	1.121	0.07982	21987	8.134e-16	Not selected
ILMN_1785768	PDE4A	0.1248	6.764	0.01845	6.341	7.218	0.9214	0.8435	0.9288	0.8797	-0.009052	0.001847	11382	0.3888	-0.02872	0.01391	1496	0.004917	-0.02602	0.01099	1767	0.01831	-0.01559	0.005693	1490	0.3354	-0.01099	0.002743	3475	0.7414	1.109	0.07982	22119	8.947e-16	Pattern30
ILMN_1809467	VAMP5	0.4338	11.01	0.03941	9.72	13.12	1	1	1	1	-0.07288	0.00873	4254	0.02384	-0.1482	0.02721	482	2.092e-05	-0.1495	0.02651	423	3.419e-05	-0.02115	0.0007695	11281	0.8201	0.005298	4.746e-05	19631	0.9862	1.127	0.07982	21873	7.632e-16	Pattern18, Pattern52
ILMN_2124471	SLC36A1	0.2783	7.692	0.03618	6.671	8.734	1	1	1	0.9925	0.01371	0.001223	13265	0.5022	0.06646	0.0215	759	0.0002227	0.05853	0.01615	1014	0.002396	0.04267	0.01231	200	0.08257	0.03232	0.0069	561	0.4715	1.129	0.07982	21855	7.574e-16	Not clustered
ILMN_2209551	SIGLECP3	0.106	6.652	0.01593	6.241	7.087	0.7052	0.6783	0.7117	0.6466	-0.0002117	1.182e-06	22867	0.9884	-0.01916	0.007234	3238	0.06837	-0.01646	0.005133	4191	0.1615	-0.01391	0.005293	1756	0.3516	-0.011	0.003189	2785	0.7145	1.101	0.07982	22277	1.025e-15	Pattern34
ILMN_2332267	CSNK1G3	0.1856	6.916	0.02684	6.374	7.571	0.9681	0.9565	0.968	0.9549	-0.017	0.005785	5954	0.07964	0.01591	0.003808	5769	0.2424	0.01575	0.003572	5719	0.2799	0.003425	0.000245	15968	0.9215	0.0006386	8.179e-06	21697	0.9953	1.11	0.07982	22091	8.773e-16	Not selected
ILMN_1699859	GNPAT	0.2248	8.288	0.02713	6.661	8.96	1	1	1	0.9925	0.004095	0.000202	18921	0.8161	0.02695	0.006539	3591	0.08875	0.02524	0.005496	3918	0.1422	0.01143	0.001633	7147	0.7106	0.006964	0.0005835	11652	0.9214	1.12	0.07983	21898	7.717e-16	Pattern01, Pattern09
ILMN_1737195	CENPK	0.09353	6.588	0.0142	6.314	6.936	0.4324	0.4348	0.427	0.5263	0.01254	0.004829	6730	0.118	0.001077	2.676e-05	21185	0.9586	-0.0008188	1.482e-05	21646	0.9724	0.007575	0.001837	6559	0.6791	0.00772	0.001825	5576	0.8054	1.124	0.07983	21954	7.972e-16	Not selected
ILMN_1745075	RPLP0	0.3286	8.735	0.03762	7.571	9.602	1	1	1	1	0.0736	0.02879	963	4.75e-06	-0.02777	0.003151	6618	0.3067	-0.02113	0.001755	9182	0.5118	-0.03075	0.005367	1704	0.3492	-0.02702	0.003974	1933	0.6597	1.12	0.07983	21939	7.896e-16	Not selected
ILMN_1763627	TNPO1	0.1043	6.602	0.01579	6.317	7.003	0.516	0.513	0.5018	0.4135	-0.009119	0.002858	9219	0.2604	-0.006613	0.001126	11688	0.6101	-0.004111	0.000418	15534	0.7982	-0.01091	0.004259	2568	0.4237	-0.01019	0.003553	2340	0.691	1.121	0.07983	21908	7.756e-16	Not selected
ILMN_1765584	TMEM38A	0.09774	6.616	0.01477	6.282	6.964	0.6609	0.7478	0.4377	0.5038	-0.0597	0.1003	70	1.463e-20	0.02609	0.0159	1223	0.002229	0.02371	0.01264	1486	0.009451	0.01388	0.006244	1247	0.2988	0.009681	0.002955	3098	0.7353	1.108	0.07983	22169	9.348e-16	Pattern30, Pattern48
ILMN_1773901	STX12	0.2025	8.619	0.02349	7.979	9.314	1	1	1	1	-0.03844	0.02039	1636	0.000177	0.01564	0.002575	7555	0.376	0.01273	0.001637	9543	0.5315	0.0141	0.002904	4206	0.5563	0.01184	0.001966	5165	0.7966	1.117	0.07983	21995	8.188e-16	Not selected
ILMN_1792455	TMEM158	0.7381	9.499	0.0777	7.297	11.8	1	1	1	1	-0.3553	0.06513	161	4.036e-13	-0.1964	0.0159	1223	0.002229	-0.1855	0.01361	1332	0.006491	-0.07737	0.003425	3456	0.5017	-0.04456	0.001105	8328	0.8697	1.122	0.07983	21873	7.632e-16	Pattern02
ILMN_1908074		0.0678	6.476	0.01047	6.286	6.91	0.03686	0.04348	0.03559	0.06015	-2.983e-05	5.243e-08	23135	0.9978	0.01425	0.008938	2570	0.03562	0.01283	0.006957	3070	0.08365	0.008055	0.003964	2866	0.4472	0.005785	0.001973	5145	0.7964	1.126	0.07983	21865	7.593e-16	Not clustered
ILMN_1655011	SERF1B	0.2216	7.572	0.02926	6.899	8.403	1	1	1	1	0.02504	0.003894	7752	0.1715	-0.06227	0.01806	1008	0.0009218	-0.06385	0.01817	830	0.001072	-0.004839	0.0001514	17508	0.9388	0.006457	0.0002626	15089	0.9568	1.126	0.07984	21859	7.581e-16	Not clustered
ILMN_1671766	F12	0.1903	7.354	0.02587	6.655	8.007	0.9975	1	1	1	0.009457	0.0007822	15043	0.6088	0.03988	0.0104	2118	0.02046	0.03189	0.006447	3343	0.1005	0.03817	0.01323	158	0.06572	0.03253	0.009285	197	0.3891	1.084	0.07984	22623	1.56e-15	Pattern39, Pattern49
ILMN_1698996	SLC19A1	0.1976	7.911	0.02497	6.916	8.59	1	1	1	1	-0.02608	0.008597	4315	0.02518	0.05185	0.02559	535	4.201e-05	0.0512	0.02391	502	0.0001036	0.01169	0.001805	6653	0.6836	0.002629	8.964e-05	18340	0.9788	1.125	0.07984	21872	7.629e-16	Not clustered
ILMN_1703009	FAM20C	0.08794	6.553	0.01342	6.33	7.005	0.2334	0.3826	0.2598	0.2556	-0.007294	0.001923	11185	0.377	0.02201	0.01311	1636	0.006741	0.02056	0.01098	1770	0.01836	0.009541	0.003419	3469	0.5017	0.005904	0.001269	7588	0.852	1.12	0.07984	21888	7.687e-16	Not selected
ILMN_1711048	ZBTB17	0.2057	8.314	0.02474	7.571	8.947	1	1	1	1	0.02256	0.008054	4580	0.0314	0.02202	0.00578	4046	0.1179	0.01542	0.00275	6951	0.3693	0.02962	0.01452	105	0.05116	0.02689	0.01151	75	0.3211	1.111	0.07984	22043	8.484e-16	Pattern06
ILMN_1731181	TEX2	0.2198	8.318	0.02642	7.605	9.603	1	1	1	1	-0.02925	0.006435	5500	0.06103	0.03328	0.006263	3743	0.09853	0.03232	0.005655	3799	0.1346	0.009613	0.0007256	11560	0.8281	0.003896	0.0001147	17744	0.974	1.123	0.07984	21864	7.591e-16	Pattern31, Pattern42
ILMN_1735591	AGAP2	0.07934	6.465	0.01227	6.216	6.86	0.0516	0.02609	0.0605	0.03008	0.003146	0.0004013	17238	0.7298	-0.008281	0.002078	8707	0.4406	-0.007365	0.001574	9722	0.5431	-0.005033	0.001066	9526	0.7806	-0.00373	0.0005612	11840	0.9239	1.123	0.07984	21838	7.502e-16	Not selected
ILMN_1752273	KIAA1143	0.1983	7.452	0.02661	6.78	8.169	1	1	1	1	0.003989	0.0001919	19029	0.8213	-0.02619	0.006182	3798	0.1014	-0.0232	0.004653	4587	0.1915	-0.0163	0.003324	3597	0.5109	-0.0122	0.001792	5674	0.809	1.128	0.07984	21834	7.488e-16	Not selected
ILMN_1755942	O3FAR1	0.09775	6.564	0.01489	6.278	7.137	0.3317	0.4087	0.3523	0.3459	-0.01078	0.003115	8836	0.2341	0.007201	0.001042	12049	0.6281	0.005892	0.0006678	13782	0.7276	0.006374	0.001133	9208	0.7705	0.005332	0.0007593	10370	0.8996	1.119	0.07984	21896	7.711e-16	Not selected
ILMN_1801341	DNAH12	0.2286	6.693	0.03416	6.241	7.675	0.6806	0.5478	0.5907	0.4135	-0.06662	0.02359	1334	4.46e-05	-0.07373	0.02211	729	0.0001719	-0.06686	0.01754	872	0.001393	-0.03983	0.008958	544	0.1656	-0.02801	0.004331	1639	0.639	1.114	0.07984	22042	8.47e-16	Not clustered
ILMN_1805449	TAPBPL	0.2484	8.479	0.0293	7.729	9.706	1	1	1	1	0.01044	0.0005391	16348	0.6812	-0.06553	0.01586	1231	0.002257	-0.06235	0.01378	1307	0.006072	-0.02397	0.002948	4136	0.5517	-0.01294	0.0008353	9873	0.8919	1.123	0.07984	21860	7.584e-16	Pattern18
ILMN_1811597	PCYT1B	0.0969	6.516	0.01487	6.213	6.985	0.2678	0.1652	0.1317	0.09774	-0.03046	0.02739	1043	8.739e-06	-0.0202	0.009257	2451	0.03172	-0.01732	0.00655	3288	0.09678	-0.01482	0.006914	998	0.2623	-0.01176	0.004201	1736	0.6486	1.113	0.07984	22087	8.748e-16	Not clustered
ILMN_1699545	PCSK7	0.2103	9.101	0.02311	8.504	9.92	1	1	1	1	0.02323	0.007161	5052	0.04534	-0.03697	0.01365	1540	0.005464	-0.03346	0.01075	1823	0.01999	-0.02021	0.005663	1507	0.3362	-0.01429	0.002747	3467	0.7409	1.108	0.07985	22273	1.023e-15	Not clustered
ILMN_1707585	SLC46A2	0.2695	9.397	0.02868	8.455	10.31	1	1	1	1	-0.02749	0.002865	9212	0.2596	0.09351	0.02484	568	5.732e-05	0.0953	0.02468	478	7.444e-05	0.009583	0.0003622	14544	0.8976	-0.007275	0.0002047	16016	0.9615	1.132	0.07985	21830	7.474e-16	Not clustered
ILMN_1747217	C15orf41	0.07407	6.499	0.0114	6.285	6.884	0.07125	0.07826	0.08185	0.09774	0.007405	0.002726	9463	0.274	0.007871	0.002307	8161	0.4087	0.00732	0.00191	8754	0.4869	0.003541	0.0006481	12070	0.8433	0.002246	0.00025	15280	0.9577	1.123	0.07985	21842	7.515e-16	Not selected
ILMN_1750429	MKNK1	0.2561	9.344	0.02741	8.264	10.16	1	1	1	1	-0.002054	3.52e-05	21420	0.9284	0.08514	0.04517	169	8.419e-09	0.07836	0.03715	212	3.607e-07	0.04147	0.01488	97	0.04642	0.02761	0.006606	634	0.4874	1.137	0.07985	21840	7.508e-16	Pattern01
ILMN_1856662		0.0964	6.597	0.01461	6.316	7.012	0.4767	0.5217	0.4591	0.6015	-0.003485	0.0003813	17372	0.7379	0.02162	0.01097	1996	0.01626	0.02033	0.009298	2186	0.035	0.008867	0.002561	4819	0.5941	0.005271	0.0008754	9608	0.8895	1.124	0.07985	21848	7.551e-16	Pattern34
ILMN_2089073	ATP9A	0.5746	8.635	0.06655	7.099	10.9	1	1	1	1	-0.2283	0.04346	415	7.821e-09	-0.1694	0.01868	963	0.0007095	-0.1642	0.01683	942	0.001835	-0.05014	0.002272	5389	0.6321	-0.02109	0.0003919	13443	0.9448	1.125	0.07985	21829	7.47e-16	Pattern02
ILMN_2332691	CAPN3	0.2592	7.741	0.03349	6.983	8.913	1	1	1	1	-0.01705	0.001849	11377	0.3883	-0.03353	0.005354	4331	0.1384	-0.03449	0.005419	3971	0.1461	-0.002187	3.161e-05	20558	0.9757	0.003915	9.744e-05	18133	0.9782	1.12	0.07985	21926	7.836e-16	Not selected
ILMN_2385239	PBRM1	0.1592	7.462	0.02133	6.513	8.073	0.9975	1	1	1	0.007397	0.0007706	15103	0.6118	0.03049	0.009788	2284	0.02593	0.02954	0.008797	2329	0.04243	0.009108	0.001212	8833	0.7602	0.003883	0.0002128	15879	0.9606	1.123	0.07985	21860	7.584e-16	Pattern04
ILMN_1657045	ABR	0.08045	6.523	0.01233	6.246	6.773	0.172	0.1739	0.1993	0.1654	-0.004584	0.0008618	14688	0.5871	-0.006653	0.001357	10809	0.5632	-0.004355	0.0005586	14501	0.7559	-0.01013	0.004364	2437	0.4202	-0.009355	0.003568	2319	0.691	1.115	0.07986	22039	8.425e-16	Not selected
ILMN_1659777	RUFY1	0.5043	8.983	0.05614	7.834	10.82	1	1	1	1	-0.1712	0.03065	866	2.105e-06	-0.1251	0.01261	1721	0.008242	-0.112	0.009737	2068	0.02956	-0.07283	0.005937	1364	0.3214	-0.05301	0.003047	2984	0.7232	1.116	0.07986	22024	8.346e-16	Not selected
ILMN_1696230	RAB43	0.1527	7.048	0.02167	6.471	7.478	0.9951	0.9913	0.9929	0.9925	-0.01378	0.002306	10300	0.3236	0.03632	0.01199	1830	0.01056	0.03403	0.0101	1967	0.02578	0.01533	0.002968	4101	0.5502	0.009313	0.00106	8533	0.8761	1.123	0.07986	21851	7.563e-16	Not selected
ILMN_1724040	ANKRD57	0.28	8.672	0.03229	7.78	9.553	1	1	1	1	-0.1462	0.0824	96	1.066e-16	0.04189	0.005504	4225	0.1309	0.03634	0.003977	5235	0.2436	0.02903	0.00367	3162	0.4777	0.0226	0.00214	4763	0.7765	1.108	0.07986	22140	9.073e-16	Not selected
ILMN_1760727	ANG	0.4206	9.337	0.04505	8.116	11.24	1	1	1	1	-0.05196	0.004712	6849	0.1235	0.1359	0.02419	605	7.405e-05	0.1301	0.02129	631	0.0003004	0.04659	0.003947	2890	0.4476	0.02357	0.0009905	8931	0.8798	1.128	0.07986	21825	7.46e-16	Not clustered
ILMN_1805519	CD24	0.08127	6.444	0.01261	6.238	7.345	0.02457	0.02609	0.02847	0.05263	0.01518	0.008939	4161	0.02188	0.008203	0.001968	8970	0.4577	0.006698	0.001258	10872	0.5989	0.00731	0.00217	5623	0.6442	0.006125	0.00146	6804	0.8363	1.112	0.07986	22094	8.8e-16	Not selected
ILMN_1829755		0.07111	6.48	0.01097	6.229	7.156	0.04177	0.03478	0.04626	0.05263	0.0002346	3.073e-06	22656	0.9809	-0.005283	0.001164	11536	0.6019	-0.002552	0.0002618	16953	0.8526	-0.01157	0.007752	788	0.2145	-0.01112	0.006856	573	0.4728	1.11	0.07986	22282	1.029e-15	Not selected
ILMN_2374036	CTSL1	0.4746	9.607	0.04939	8.185	12.07	1	1	1	1	0.09362	0.01061	3520	0.01098	-0.1992	0.03627	269	4.317e-07	-0.1994	0.03483	239	1.007e-06	-0.03429	0.001492	7666	0.7256	0.0009862	1.225e-06	22589	0.9993	1.138	0.07986	21806	7.401e-16	Not selected
ILMN_1717127	LST1	0.1339	6.626	0.02021	6.351	7.7	0.5504	0.5304	0.6014	0.3985	0.006365	0.0006015	15974	0.6616	-0.03592	0.01432	1427	0.004213	-0.0351	0.0131	1407	0.007931	-0.009524	0.001397	8015	0.7389	-0.003314	0.0001642	16729	0.9667	1.123	0.07987	21816	7.436e-16	Not selected
ILMN_1724497	ABI2	0.1323	7.14	0.01852	6.512	7.588	1	1	1	0.9925	-0.01518	0.003508	8267	0.1998	-0.03296	0.01239	1760	0.009008	-0.03064	0.01028	1927	0.02409	-0.01485	0.003493	3368	0.4957	-0.009434	0.001365	7150	0.8468	1.122	0.07987	21815	7.433e-16	Pattern02
ILMN_1768251	SLC25A26	0.1143	6.704	0.01705	6.273	7.103	0.7912	0.7739	0.847	0.8797	0.01507	0.006161	5693	0.06816	-0.02024	0.00835	2784	0.04454	-0.0184	0.006622	3250	0.09427	-0.01075	0.003269	3667	0.5172	-0.007494	0.001533	6535	0.8296	1.121	0.07987	21885	7.657e-16	Not clustered
ILMN_1769705	H3F3C	0.2979	10.5	0.02838	9.316	11.34	1	1	1	1	0.01523	0.001772	11593	0.4004	-0.009387	0.0005038	15051	0.7629	-0.002953	4.794e-05	20432	0.9466	-0.02672	0.005667	1504	0.3362	-0.0262	0.005214	1112	0.5819	1.116	0.07987	22029	8.366e-16	Not selected
ILMN_1800787	RFTN1	0.2288	10.52	0.02176	9.084	11.38	1	1	1	1	0.009051	0.0004964	16613	0.6953	-0.1004	0.04564	161	7.002e-09	-0.09883	0.04246	156	3.57e-08	-0.02385	0.003577	3272	0.4866	-0.006369	0.0002556	15196	0.9575	1.138	0.07987	21808	7.408e-16	Pattern11
ILMN_2155998	PSMD6	0.244	10.29	0.0237	9.509	11.01	1	1	1	1	0.01997	0.004719	6843	0.1231	0.02443	0.005303	4363	0.1411	0.02019	0.003482	5835	0.2884	0.02085	0.005362	1706	0.3492	0.01728	0.003541	2352	0.692	1.106	0.07987	22231	9.844e-16	Not selected
ILMN_2295213	PDE8A	0.1067	6.557	0.01627	6.236	6.99	0.3391	0.2696	0.3416	0.2481	-0.003077	0.0002805	18170	0.7795	-0.00856	0.001622	9914	0.5157	-0.005005	0.0005344	14668	0.7629	-0.01536	0.007251	908	0.2414	-0.01447	0.006169	751	0.5181	1.111	0.07987	22048	8.511e-16	Not selected
ILMN_1651652	RTN3	0.2617	7.138	0.03666	6.465	8.058	0.9828	0.9913	0.9929	0.9774	0.007003	0.0002372	18554	0.7998	0.06034	0.01315	1631	0.006603	0.0552	0.01058	1859	0.0214	0.03071	0.00473	2139	0.3928	0.02094	0.002133	4781	0.777	1.123	0.07988	21819	7.448e-16	Pattern19
ILMN_1671149	MEG3	0.2933	6.733	0.04356	6.235	8.269	0.6216	0.4087	0.669	0.4737	0.02494	0.001976	11031	0.3699	-0.09344	0.02076	803	0.0003039	-0.0873	0.01743	879	0.001464	-0.04043	0.005395	1678	0.3487	-0.02499	0.002013	5053	0.7913	1.115	0.07988	21957	7.988e-16	Pattern11
ILMN_1705828	RICTOR	0.1075	6.626	0.01622	6.28	7.063	0.6093	0.6522	0.5872	0.6617	-0.006623	0.001148	13546	0.5178	0.01362	0.003635	5979	0.2578	0.01199	0.002697	7033	0.3764	0.008788	0.002099	5822	0.6505	0.006667	0.00116	8092	0.8612	1.12	0.07988	21856	7.575e-16	Not selected
ILMN_1734544	WTAP	0.2488	7.538	0.033	6.441	8.335	1	1	1	0.9925	-0.008168	0.00058	16094	0.6685	0.008316	0.0004494	15464	0.779	0.00326	6.634e-05	19967	0.9352	0.02116	0.00404	2783	0.4412	0.02059	0.003658	2225	0.6842	1.122	0.07988	21919	7.806e-16	Not selected
ILMN_1764794	PSMB2	0.2749	9.797	0.02806	8.734	10.64	1	1	1	1	0.02584	0.007407	4913	0.04098	-0.03	0.007515	3118	0.06132	-0.02583	0.005356	4020	0.1493	-0.02157	0.005391	1680	0.3487	-0.017	0.003228	2726	0.7127	1.118	0.07988	22160	9.23e-16	Not clustered
ILMN_1768595	DLG4	0.3601	7.931	0.0454	6.805	9.215	1	1	1	1	-0.04115	0.00432	7264	0.1445	-0.0608	0.007072	3305	0.07289	-0.05882	0.006338	3408	0.1044	-0.01846	0.0009052	10406	0.8027	-0.008054	0.000166	16707	0.9659	1.121	0.07988	21831	7.481e-16	Pattern19, Pattern33, Pattern36
ILMN_1802628	PPAPDC2	0.1984	7.134	0.02781	6.54	7.832	0.9975	1	1	0.9925	0.002792	9.964e-05	20190	0.8753	0.02699	0.006957	3354	0.07628	0.02739	0.006855	3123	0.08676	0.003218	0.0001373	17756	0.9431	-0.001628	3.384e-05	20220	0.9866	1.122	0.07988	21845	7.53e-16	Pattern12
ILMN_1805902	CELA1	0.3333	7.129	0.04675	6.383	8.368	0.9754	0.9826	0.9502	0.9398	-0.006813	0.0001301	19761	0.8556	0.05567	0.00649	3615	0.09051	0.05244	0.005518	3899	0.1412	0.02241	0.00146	7774	0.7311	0.01313	0.0004828	12528	0.9336	1.126	0.07988	21790	7.347e-16	Pattern05
ILMN_2060105	P2RY11	0.1173	6.723	0.01744	6.189	7.255	0.8206	0.9043	0.8505	0.9098	0.01615	0.006049	5765	0.07143	0.01403	0.003431	6237	0.2773	0.01117	0.002089	8338	0.4576	0.01363	0.004493	2331	0.4101	0.01165	0.003153	2821	0.7201	1.119	0.07988	21879	7.638e-16	Not selected
ILMN_2073289	MTSS1	0.4037	10.55	0.03827	8.926	11.86	1	1	1	1	0.06226	0.00661	5381	0.05686	-0.224	0.06435	73	1.363e-12	-0.2218	0.06059	73	9.313e-12	-0.04834	0.004161	2666	0.4307	-0.009108	0.000151	16977	0.9687	1.146	0.07988	21787	7.345e-16	Pattern11
ILMN_2324002	CALD1	0.2362	6.746	0.03502	6.275	8.079	0.7543	0.6261	0.6868	0.594	-0.03162	0.005365	6242	0.09512	-0.04372	0.007703	3050	0.05684	-0.03593	0.005017	4298	0.1677	-0.03808	0.008115	711	0.1969	-0.03173	0.005429	1008	0.5715	1.111	0.07988	22156	9.193e-16	Not selected
ILMN_2370535	GAS2L1	0.2297	7.289	0.03151	6.716	8.267	1	1	1	1	-0.07773	0.04105	476	2.252e-08	-0.04021	0.008557	2704	0.0412	-0.03595	0.00657	3276	0.09609	-0.02371	0.004128	2695	0.434	-0.01734	0.002132	4781	0.777	1.118	0.07988	21974	8.057e-16	Not selected
ILMN_1652512	C2CD2	0.1877	8.101	0.02317	7.342	8.711	1	1	1	1	0.001913	3.191e-05	21520	0.9314	-0.02555	0.004252	5305	0.2059	-0.02042	0.002612	7195	0.3867	-0.0245	0.005426	1657	0.3479	-0.02089	0.003788	2098	0.6749	1.102	0.07989	22190	9.541e-16	Not selected
ILMN_1671353	IL12A	0.09327	6.569	0.0142	6.266	7.031	0.3833	0.2783	0.3701	0.3008	0.008558	0.002228	10493	0.333	-0.02492	0.01414	1450	0.004529	-0.02374	0.01232	1533	0.01078	-0.008966	0.002542	4857	0.5965	-0.004766	0.0006969	10830	0.9044	1.127	0.07989	21796	7.358e-16	Pattern18, Pattern32
ILMN_1699576	CDON	0.08686	6.455	0.01346	6.212	6.813	0.05897	0.04348	0.03203	0.06767	0.004678	0.0007589	15168	0.6147	0.01033	0.002768	7209	0.3518	0.007767	0.001503	9968	0.5548	0.01182	0.005029	1919	0.3721	0.01045	0.003768	2119	0.6763	1.12	0.07989	21886	7.661e-16	Not selected
ILMN_1769412	RAPGEF1	0.2626	10.07	0.02606	9.083	10.87	1	1	1	1	0.05907	0.02118	1556	0.0001262	-0.05115	0.01212	1815	0.009999	-0.0442	0.008727	2356	0.04353	-0.03614	0.008394	643	0.1884	-0.02832	0.004991	1222	0.5983	1.129	0.07989	21983	8.112e-16	Pattern33
ILMN_1909466	UVRAG	0.1023	6.689	0.01529	6.35	7.131	0.8182	0.8	0.8149	0.797	-0.001332	5.377e-05	20980	0.911	-0.006451	0.0009423	12502	0.6504	-0.00322	0.0002259	17358	0.866	-0.01372	0.005921	1372	0.3215	-0.01315	0.005208	1116	0.5819	1.119	0.07989	21866	7.596e-16	Not selected
ILMN_2115340	HIST2H4A	0.3468	7.498	0.04625	6.744	9.311	1	1	1	1	-0.1028	0.02361	1330	4.421e-05	-0.09212	0.0145	1403	0.003919	-0.08845	0.01281	1452	0.008867	-0.03058	0.002218	5493	0.6409	-0.01493	0.0005132	12236	0.9309	1.118	0.07989	21894	7.706e-16	Pattern02
ILMN_2230892	IL10RB	0.2123	12.08	0.01757	11.41	12.7	1	1	1	1	-0.03572	0.01074	3480	0.01041	0.05513	0.01932	906	0.00055	0.05533	0.01863	800	0.0008843	0.008943	0.0007059	11684	0.8321	-0.0008458	6.158e-06	21909	0.9953	1.12	0.07989	21854	7.573e-16	Not selected
ILMN_2364521	AXL	0.1887	6.642	0.0284	6.306	9.135	0.4423	0.6087	0.5018	0.7293	0.03016	0.006816	5272	0.05207	0.0667	0.02507	560	5.175e-05	0.06622	0.02368	521	0.000112	0.01364	0.001455	7790	0.7316	0.001923	2.838e-05	20480	0.9875	1.119	0.07989	21870	7.609e-16	Not selected
ILMN_2384591	HN1	0.2318	8.07	0.02872	7.034	8.73	1	1	1	1	0.0005752	2.674e-06	22684	0.9827	-0.05938	0.02129	772	0.0002437	-0.05693	0.01878	784	0.0008371	-0.02002	0.003359	3549	0.5075	-0.009946	0.0008104	10027	0.8947	1.123	0.07989	21797	7.364e-16	Pattern29
ILMN_1670028	LPIN2	0.1726	7.875	0.02192	7.374	8.517	1	1	1	1	-0.03556	0.01337	2797	0.003428	-0.02376	0.004519	5020	0.1878	-0.02081	0.003327	6056	0.3036	-0.01567	0.002728	4511	0.5746	-0.01198	0.001534	6531	0.8296	1.121	0.0799	21803	7.392e-16	Not selected
ILMN_1721868	KPNA2	0.1972	7.173	0.02748	6.453	7.708	0.9902	0.9826	0.9929	0.9925	0.009205	0.001034	13973	0.544	-0.03437	0.01079	2036	0.01749	-0.03216	0.009059	2246	0.03851	-0.01469	0.002734	4499	0.5745	-0.008997	0.0009921	8919	0.8795	1.121	0.0799	21845	7.53e-16	Not clustered
ILMN_1724718	NCK2	0.5142	10.01	0.05136	8.611	11.7	1	1	1	1	-0.2327	0.06229	185	1.467e-12	-0.08177	0.006126	3830	0.1035	-0.06606	0.003853	5382	0.2539	-0.07566	0.007282	900	0.2397	-0.06397	0.005011	1216	0.5949	1.117	0.0799	21949	7.931e-16	Not selected
ILMN_1785010	TPTE2	0.1283	6.424	0.01998	6.179	7.105	0.04914	0.09565	0.07473	0.06767	0.01274	0.002459	9991	0.3043	0.01726	0.00338	6304	0.2824	0.01334	0.001941	8677	0.4817	0.01833	0.005291	1763	0.3516	0.01597	0.003855	2041	0.6679	1.12	0.0799	21980	8.09e-16	Not selected
ILMN_1853599	LOC100134259	0.06621	6.504	0.01018	6.322	7.032	0.07125	0.06087	0.08185	0.06015	0.005982	0.002296	10325	0.3247	0.001536	0.0001133	19137	0.9049	-0.0005952	1.636e-05	21582	0.9703	0.00857	0.004899	1999	0.3831	0.008675	0.004803	1328	0.6098	1.115	0.0799	21963	8.012e-16	Not selected
ILMN_1672589	SEMA4B	0.2578	9.241	0.0279	8.293	10.13	1	1	1	1	-0.06604	0.035	681	3.13e-07	0.03814	0.009033	2533	0.03442	0.02971	0.005317	4045	0.1516	0.03955	0.01349	148	0.06146	0.0343	0.009791	163	0.3634	1.118	0.07991	21862	7.588e-16	Not clustered
ILMN_1677829	SLC9A6	0.2464	7.599	0.03243	7.064	8.57	1	1	1	1	-0.0118	0.001891	11270	0.3818	0.02976	0.009003	2539	0.03486	0.0303	0.008928	2286	0.04045	0.003162	0.0001412	17690	0.9418	-0.002197	6.578e-05	18995	0.984	1.115	0.07991	21931	7.855e-16	Pattern12
ILMN_1704665	GPM6B	0.1061	6.543	0.01622	6.31	7.018	0.2875	0.2522	0.3025	0.1729	-0.006013	0.0008862	14568	0.5812	-0.01974	0.007143	3275	0.0709	-0.01703	0.005106	4216	0.163	-0.01408	0.005045	1915	0.3696	-0.01107	0.003004	3033	0.7299	1.121	0.07991	21801	7.386e-16	Not selected
ILMN_1715760	LGALS9	0.3551	8.462	0.04196	7.148	10.19	1	1	1	1	-0.01541	0.0008623	14685	0.5869	-0.0316	0.00271	7303	0.3592	-0.02397	0.001499	9982	0.5558	-0.03531	0.004697	2176	0.393	-0.03107	0.003488	2409	0.6962	1.109	0.07991	22225	9.824e-16	Not selected
ILMN_1766657	STOM	0.441	10.26	0.04298	8.897	11.9	1	1	1	1	-0.07117	0.0079	4659	0.03343	-0.1426	0.02388	621	8.384e-05	-0.139	0.02177	609	0.0002454	-0.03907	0.002489	4965	0.6019	-0.01448	0.0003348	14130	0.9488	1.127	0.07991	21773	7.29e-16	Pattern02
ILMN_1770692	WDR12	0.1866	7.429	0.02512	6.95	8.088	1	1	1	1	0.03442	0.02042	1633	0.0001752	0.02849	0.01067	2062	0.01833	0.02682	0.009063	2243	0.03847	0.01156	0.00244	5064	0.6079	0.00682	0.0008206	9967	0.8935	1.121	0.07991	21824	7.459e-16	Pattern12
ILMN_1793732	FARS2	0.2425	8.338	0.02908	7.38	9.501	1	1	1	1	0.007235	0.0003647	17508	0.7438	-0.05664	0.0167	1134	0.001611	-0.0562	0.01574	1056	0.002813	-0.01174	0.0009965	9892	0.7902	-0.001799	2.277e-05	20767	0.9888	1.118	0.07991	21877	7.634e-16	Not clustered
ILMN_1795715	DPYD	0.3156	9.677	0.03261	8.606	10.81	1	1	1	1	-0.06712	0.02552	1165	1.974e-05	0.01454	0.0009171	12619	0.6563	0.007144	0.0002132	17524	0.8704	0.03136	0.005926	1368	0.3215	0.03009	0.005226	1106	0.5819	1.108	0.07991	22313	1.055e-15	Not selected
ILMN_1798712	USP4	0.1661	8.97	0.01851	8.474	9.455	1	1	1	1	-0.02497	0.007543	4836	0.03881	0.04568	0.019	938	0.0006236	0.0446	0.01735	885	0.001507	0.01229	0.001908	6353	0.671	0.004397	0.0002382	15471	0.9582	1.116	0.07991	21899	7.721e-16	Pattern49
ILMN_1800942	KCTD6	0.1591	7.99	0.01992	7.415	8.576	1	1	1	1	-0.01684	0.004343	7241	0.143	0.04035	0.0187	959	0.000704	0.03927	0.01698	922	0.001743	0.01137	0.00206	5929	0.654	0.004419	0.0003036	14574	0.9495	1.123	0.07991	21790	7.347e-16	Not selected
ILMN_1657451	SRPK2	0.1863	6.933	0.02687	6.374	7.564	0.9705	0.9478	0.9502	0.9474	0.01073	0.001668	11870	0.4177	-0.03033	0.009972	2222	0.02425	-0.02774	0.008009	2613	0.05685	-0.01545	0.003591	3257	0.4847	-0.01054	0.001615	6233	0.8243	1.12	0.07992	21831	7.481e-16	Not selected
ILMN_1694799	PIAS2	0.1708	7.257	0.02354	6.422	7.719	0.9975	1	1	0.9925	0.02044	0.005783	5955	0.07969	0.0129	0.001729	9595	0.4976	0.01066	0.001133	11330	0.6269	0.01097	0.001739	6860	0.6915	0.009089	0.001143	8163	0.8642	1.118	0.07992	21857	7.577e-16	Not selected
ILMN_1702683	SLC33A1	0.1979	7.015	0.02822	6.271	7.589	0.9828	0.9739	0.968	0.9774	0.01312	0.002537	9835	0.295	0.02837	0.008886	2593	0.03626	0.02684	0.007621	2769	0.06561	0.01098	0.00185	6519	0.6783	0.006236	0.0005754	11717	0.9226	1.113	0.07992	22038	8.422e-16	Not clustered
ILMN_1717594	DKFZp761E198	0.384	7.962	0.04822	6.982	9.08	1	1	1	1	-0.02604	0.001431	12562	0.4606	0.09691	0.01483	1367	0.003408	0.08788	0.01173	1626	0.01365	0.05232	0.005999	1340	0.3167	0.03677	0.002878	3223	0.7377	1.117	0.07992	21909	7.761e-16	Pattern19
ILMN_1728047	AKR1A1	0.2863	10.44	0.02741	9.564	11.24	1	1	1	1	-0.006712	0.0004012	17238	0.7298	-0.06085	0.02464	580	6.173e-05	-0.0589	0.02215	587	0.0002112	-0.01838	0.003121	3855	0.5354	-0.007958	0.0005739	11729	0.9227	1.111	0.07992	22097	8.825e-16	Not clustered
ILMN_1730454	FOLR3	0.8933	10.81	0.08267	8.759	13.75	1	1	1	1	-0.01157	4.22e-05	21246	0.9214	0.05902	0.0008205	13111	0.6788	0.0332	0.0002494	17101	0.8566	0.111	0.004029	2797	0.4419	0.1051	0.00346	2445	0.6969	1.115	0.07992	21972	8.037e-16	Not selected
ILMN_1761733	HLA-DMB	0.2488	13.12	0.01896	12.26	13.98	1	1	1	1	-0.0306	0.005269	6317	0.09898	-0.0835	0.02946	420	7.924e-06	-0.07992	0.02594	442	4.334e-05	-0.02873	0.004843	2038	0.3876	-0.0146	0.001232	7766	0.8541	1.133	0.07992	21751	7.237e-16	Pattern18, Pattern19
ILMN_1785570	SUSD3	0.3844	8.478	0.04533	7.319	9.646	1	1	1	1	-0.1493	0.04031	497	3.104e-08	-0.1183	0.01969	882	0.0004707	-0.1122	0.01701	920	0.00172	-0.04462	0.003891	2931	0.4553	-0.02478	0.001171	8051	0.8588	1.125	0.07992	21755	7.252e-16	Pattern02
ILMN_1708743	NT5DC2	0.202	6.978	0.02895	6.521	7.823	0.9779	0.9913	0.9893	1	0.01476	0.001923	11185	0.377	0.05829	0.02244	706	0.0001507	0.05559	0.0196	722	0.0006072	0.02084	0.003981	2840	0.4468	0.011	0.001086	8413	0.8719	1.129	0.07993	21736	7.202e-16	Pattern32
ILMN_1788931	DOCK8	0.2785	10.09	0.0276	9.148	11.11	1	1	1	1	0.001814	2.328e-05	21745	0.9428	0.04335	0.009929	2238	0.02463	0.03949	0.007911	2648	0.05904	0.02271	0.003782	3044	0.4661	0.01572	0.001751	5804	0.811	1.12	0.07993	21902	7.746e-16	Pattern05, Pattern09, Pattern29
ILMN_2371724	CEACAM1	0.1425	7.178	0.01986	6.598	7.892	0.9951	1	1	0.9925	-0.04235	0.02362	1329	4.407e-05	-0.05561	0.03116	377	3.819e-06	-0.05435	0.02855	365	1.449e-05	-0.01477	0.003052	3959	0.5423	-0.005156	0.0003671	13699	0.948	1.127	0.07993	21738	7.208e-16	Not selected
ILMN_2371911	MUC1	0.08425	6.482	0.013	6.271	6.904	0.07617	0.1043	0.08541	0.1053	0.00421	0.000653	15689	0.646	0.01877	0.009698	2312	0.02682	0.01778	0.008342	2484	0.05035	0.007169	0.001964	6185	0.6652	0.004023	0.0005977	11549	0.9189	1.118	0.07993	21836	7.498e-16	Not selected
ILMN_1657194	TSNAXIP1	0.1082	6.528	0.01657	6.187	7.083	0.2211	0.1739	0.2527	0.2556	0.004263	0.0004717	16757	0.7044	-0.005346	0.0005542	14707	0.7479	-0.002143	8.559e-05	19541	0.9248	-0.01342	0.00485	2035	0.3868	-0.01304	0.004383	1590	0.639	1.113	0.07994	21969	8.03e-16	Not selected
ILMN_1659564	SEC61A1	0.2158	10.97	0.01967	9.921	11.77	1	1	1	1	0.02464	0.004299	7283	0.1458	0.05702	0.01728	1077	0.001275	0.05332	0.01452	1210	0.004528	0.02448	0.00442	2388	0.4165	0.01504	0.001625	6194	0.8243	1.107	0.07994	22040	8.457e-16	Pattern36
ILMN_1670998	TALDO1	0.2142	7.012	0.03055	6.353	7.852	0.9877	0.9913	0.9751	0.9699	-0.004147	0.000132	19731	0.8547	0.06599	0.02497	565	5.387e-05	0.06132	0.02077	653	0.0003755	0.02987	0.007106	946	0.2502	0.01903	0.002828	3312	0.7391	1.12	0.07994	21795	7.354e-16	Not selected
ILMN_1741507	LOC440934	0.1132	6.569	0.01723	6.292	6.969	0.3833	0.5043	0.2847	0.4286	-0.01585	0.006716	5317	0.05442	0.03829	0.02947	419	7.911e-06	0.03597	0.02505	466	6.369e-05	0.01581	0.006975	981	0.2584	0.009446	0.002455	3987	0.7665	1.133	0.07994	21725	7.163e-16	Not clustered
ILMN_1750225	MYCT1	0.1302	6.514	0.01999	6.217	7.138	0.2776	0.1826	0.1744	0.1203	-0.03044	0.01551	2355	0.001392	-0.03274	0.01362	1547	0.005515	-0.03083	0.01159	1647	0.01447	-0.0132	0.003075	3914	0.5417	-0.00775	0.001027	8707	0.8779	1.118	0.07994	21850	7.554e-16	Not clustered
ILMN_1776313	TMEM150B	0.1485	6.936	0.02142	6.516	7.524	0.9902	0.9826	0.9893	0.9624	-0.02973	0.01247	3010	0.005024	0.01535	0.002514	7689	0.3831	0.01151	0.00136	10479	0.5805	0.01765	0.004616	2234	0.4	0.01561	0.003464	2437	0.6969	1.117	0.07994	21867	7.599e-16	Not selected
ILMN_1778144	SLC48A1	0.2037	7.248	0.02811	6.612	8.625	0.9951	1	1	1	-0.03196	0.01193	3143	0.006308	0.047	0.01951	893	0.0005082	0.03887	0.01302	1422	0.008167	0.03997	0.01959	30	0.01413	0.0331	0.0131	44	0.2475	1.115	0.07994	21921	7.811e-16	Not clustered
ILMN_1785439	CD79B	0.3992	8.481	0.04707	7.172	10.81	1	1	1	1	0.06929	0.009002	4142	0.02129	-0.1929	0.05259	126	2.831e-10	-0.1879	0.04798	123	2.943e-09	-0.05379	0.005677	1496	0.3362	-0.02056	0.0008372	9857	0.8916	1.141	0.07994	21734	7.199e-16	Not selected
ILMN_1687519	SNAP23	0.548	8.971	0.06109	7.32	10.34	1	1	1	1	-0.05409	0.009123	4101	0.0202	-0.104	0.02541	542	4.514e-05	-0.1013	0.02312	542	0.0001422	-0.029	0.002744	4484	0.5732	-0.01108	0.0003934	13438	0.9439	1.119	0.07995	21808	7.408e-16	Not clustered
ILMN_1689831	FLJ11235	0.06841	6.516	0.0105	6.318	6.963	0.1155	0.113	0.1068	0.1429	0.00302	0.0005149	16496	0.6891	0.005951	0.001494	10327	0.5381	0.004133	0.000692	13608	0.7228	0.008136	0.003877	2948	0.4561	0.007405	0.003077	2935	0.723	1.119	0.07995	21911	7.762e-16	Not selected
ILMN_1714709	OLFM1	0.3368	7.348	0.04584	6.403	8.899	0.9951	1	0.9929	0.9925	-0.004525	4.972e-05	21072	0.9144	0.1108	0.02225	722	0.0001617	0.1092	0.02072	655	0.0003845	0.02575	0.001669	7038	0.7046	0.006433	0.000102	18045	0.9762	1.121	0.07995	21764	7.266e-16	Not selected
ILMN_1715698	RNASEK	0.2211	11.61	0.01904	10.73	12.36	1	1	1	1	-0.03653	0.01293	2895	0.004145	-0.03238	0.007683	3055	0.05735	-0.02851	0.005723	3769	0.1309	-0.02079	0.0044	2410	0.4176	-0.01575	0.002434	4037	0.7665	1.125	0.07995	21687	7.015e-16	Not clustered
ILMN_2054938	LOC389458	0.08365	6.497	0.01288	6.22	6.799	0.1032	0.1043	0.121	0.06767	-0.001889	0.0001318	19737	0.8547	-0.003695	0.0003769	16072	0.8013	-0.001918	9.73e-05	19322	0.9181	-0.007578	0.0022	5548	0.6418	-0.007238	0.001921	5304	0.7978	1.12	0.07995	21839	7.503e-16	Not selected
ILMN_2141941	TOR1AIP1	0.1748	9.786	0.01786	8.986	10.34	1	1	1	1	0.01643	0.002414	10090	0.3096	0.0127	0.001079	11899	0.6193	0.008505	0.0004646	15154	0.7845	0.01857	0.003206	3745	0.5253	0.01707	0.002593	3735	0.7537	1.12	0.07995	21881	7.64e-16	Not selected
ILMN_2388142	CD99L2	0.2539	10.2	0.02489	9.272	10.99	1	1	1	1	0.04064	0.007928	4641	0.03308	0.07376	0.01967	884	0.0004744	0.07231	0.01811	833	0.001099	0.0187	0.001754	6806	0.6899	0.005905	0.0001707	16584	0.9659	1.122	0.07995	21765	7.27e-16	Pattern36
ILMN_2409167	ANXA2	0.2879	12.9	0.02232	11.83	13.74	1	1	1	1	-0.0258	0.00454	7027	0.1323	0.06369	0.02076	800	0.0003039	0.05914	0.01723	900	0.001574	0.02895	0.005959	1358	0.3191	0.01849	0.002374	4176	0.7671	1.121	0.07995	21789	7.346e-16	Pattern01
ILMN_1659725	EXOSC5	0.242	8.26	0.0293	7.364	9.317	1	1	1	1	0.03121	0.008385	4408	0.02748	-0.04009	0.01042	2109	0.02034	-0.03918	0.009532	2120	0.03201	-0.01061	0.001014	9793	0.788	-0.00368	0.0001179	17682	0.9733	1.121	0.07996	21752	7.239e-16	Pattern21
ILMN_1668411	FHL2	0.3662	7.147	0.05125	6.388	8.688	0.9803	0.9739	0.968	0.8947	-0.1973	0.0758	109	2.716e-15	-0.07437	0.008706	2651	0.03891	-0.06861	0.007107	3001	0.07914	-0.0356	0.002769	4432	0.5712	-0.02346	0.001161	8085	0.8612	1.121	0.07996	21743	7.212e-16	Not selected
ILMN_1670841	CPNE1	0.2863	9.209	0.03109	7.942	10.06	1	1	1	1	-0.003888	6.301e-05	20791	0.9034	-0.05677	0.01003	2202	0.02371	-0.05391	0.008673	2368	0.04452	-0.02117	0.001938	6265	0.6672	-0.01164	0.0005656	11805	0.9231	1.117	0.07996	21914	7.784e-16	Not selected
ILMN_1677843	RAB24	0.2553	10.43	0.02448	9.502	11.21	1	1	1	1	-0.003255	5.06e-05	21045	0.914	-0.06446	0.01482	1367	0.003408	-0.06434	0.01414	1256	0.005276	-0.01187	0.0006984	11735	0.8333	-0.0004921	1.165e-06	22604	0.9993	1.112	0.07996	21961	8.008e-16	Not selected
ILMN_1682459	TUBB4	0.07717	6.507	0.01186	6.238	6.894	0.1032	0.1217	0.1139	0.09023	0.001046	4.729e-05	21125	0.9167	-0.002543	0.0002089	17765	0.8623	-0.0007919	1.942e-05	21435	0.9675	-0.007271	0.002371	5196	0.6178	-0.007131	0.002182	4642	0.7758	1.119	0.07996	21835	7.492e-16	Not selected
ILMN_1729591	LOC100129408	0.2925	7.072	0.04136	6.352	8.28	0.9681	0.9391	0.9537	0.9248	0.02224	0.002443	10018	0.3063	-0.02098	0.001629	9890	0.5149	-0.01481	0.0007798	13103	0.7011	-0.02772	0.003948	2885	0.4474	-0.0251	0.003102	2897	0.7219	1.117	0.07996	21847	7.549e-16	Not selected
ILMN_1774602	FBLN2	0.1342	6.657	0.02015	6.293	7.337	0.6167	0.5565	0.7295	0.6992	0.03144	0.02119	1553	0.0001258	-0.02194	0.007869	2971	0.05351	-0.01892	0.00563	3820	0.1357	-0.01564	0.00555	1568	0.3439	-0.01229	0.003306	2623	0.7097	1.121	0.07996	21763	7.265e-16	Pattern30
ILMN_1775016	MPZL2	0.133	6.852	0.01941	6.411	7.736	0.9582	0.9565	0.9751	0.9774	0.03307	0.01833	1918	0.0004202	0.0322	0.01323	1618	0.00642	0.03136	0.01202	1586	0.01213	0.008979	0.001428	7900	0.735	0.003431	0.0002022	16057	0.9619	1.121	0.07996	21770	7.285e-16	Not selected
ILMN_1795719	RPA1	0.5315	9.089	0.05847	7.568	11.33	1	1	1	1	-0.1416	0.03258	785	8.981e-07	-0.1282	0.02064	810	0.000319	-0.124	0.01851	807	0.0009303	-0.03918	0.002675	4612	0.5806	-0.01724	0.000506	12297	0.9324	1.114	0.07996	21957	7.988e-16	Not clustered
ILMN_1808919	HPS4	0.1263	7.266	0.01739	6.901	7.926	1	1	1	1	-0.003882	0.0003601	17546	0.7454	-0.02513	0.01127	1950	0.01427	-0.02331	0.009312	2180	0.03484	-0.01151	0.003285	3642	0.5159	-0.007388	0.001309	7408	0.8494	1.122	0.07996	21761	7.261e-16	Not clustered
ILMN_1904192		0.08857	6.562	0.0135	6.281	7.285	0.312	0.2609	0.2633	0.3008	0.002586	0.0002846	18134	0.7776	-0.01234	0.004843	4691	0.1684	-0.01043	0.003322	6067	0.3039	-0.009628	0.004093	2734	0.4361	-0.007784	0.002571	3759	0.7572	1.117	0.07996	21930	7.841e-16	Not selected
ILMN_2240923	CACNB1	0.07745	6.507	0.0119	6.306	6.938	0.1179	0.08696	0.1032	0.1203	-0.007434	0.002296	10325	0.3247	-0.006746	0.001416	10571	0.5536	-0.009773	0.002856	6788	0.3553	0.01059	0.004849	2036	0.3868	0.01232	0.006284	720	0.5085	1.117	0.07996	21932	7.856e-16	Not selected
ILMN_2342084	BCAP29	0.2203	7.747	0.02843	6.642	8.651	1	1	1	0.9925	-0.02104	0.004286	7298	0.1465	-0.03574	0.009277	2441	0.03152	-0.02961	0.006148	3506	0.1122	-0.03019	0.009192	505	0.1591	-0.02495	0.006063	788	0.5225	1.116	0.07996	21871	7.62e-16	Pattern23, Pattern33
ILMN_2410113	ST7L	0.09859	6.62	0.01489	6.242	6.976	0.5872	0.5913	0.5765	0.5789	0.002533	0.0002141	18794	0.8102	0.006883	0.001181	11456	0.5989	0.005069	0.0006143	14126	0.7411	0.008284	0.002376	5181	0.6172	0.007387	0.00181	5627	0.8068	1.125	0.07996	21889	7.69e-16	Not selected
ILMN_1656386	SEC24D	0.2466	7.609	0.03241	6.481	8.422	1	1	1	0.9925	0.02759	0.01017	3667	0.01323	0.02466	0.006132	3826	0.1033	0.02318	0.00519	4148	0.1583	0.01013	0.001438	7860	0.7338	0.006034	0.0004906	12450	0.9332	1.123	0.07997	21778	7.321e-16	Not selected
ILMN_1683026	PSMB10	0.2403	12.8	0.01877	12.17	13.59	1	1	1	1	0.005495	0.0002413	18509	0.7981	-0.03495	0.007292	3218	0.06673	-0.02992	0.005142	4185	0.161	-0.02576	0.005499	1606	0.3448	-0.02046	0.003345	2563	0.7085	1.123	0.07997	21691	7.025e-16	Pattern18
ILMN_1725620	GGNBP2	0.2954	8.909	0.03316	8.231	9.897	1	1	1	1	0.02551	0.006893	5227	0.05045	0.01112	0.0009854	12302	0.6404	0.008316	0.0005278	14710	0.765	0.0129	0.001841	6550	0.6791	0.01143	0.001384	7080	0.8455	1.118	0.07997	21828	7.466e-16	Not selected
ILMN_1735199	CIAPIN1	0.1457	7.36	0.0198	6.903	7.912	1	1	1	1	0.01443	0.003952	7682	0.1675	0.01062	0.001605	9979	0.5182	0.007111	0.0006922	13608	0.7227	0.01553	0.004767	2100	0.3913	0.01427	0.003857	2039	0.6679	1.124	0.07997	21671	6.97e-16	Not selected
ILMN_1779014	DSE	0.2258	8.743	0.02583	7.921	9.448	1	1	1	1	-0.01918	0.003598	8146	0.1927	-0.06993	0.03585	276	5.172e-07	-0.06709	0.03175	302	3.636e-06	-0.02341	0.005576	1553	0.3424	-0.01154	0.001344	7248	0.8468	1.124	0.07997	21700	7.068e-16	Pattern27
ILMN_1781791	PRRG1	0.09471	6.537	0.01449	6.285	7.039	0.2334	0.2522	0.2527	0.2707	0.008469	0.002181	10589	0.3398	0.01395	0.004432	5122	0.1931	0.01313	0.003755	5496	0.2626	0.005691	0.001024	9738	0.7871	0.003369	0.0003446	14004	0.9488	1.121	0.07997	21769	7.278e-16	Not selected
ILMN_1784717	RPS19	0.185	14.01	0.01321	13.09	14.56	1	1	1	1	0.01659	0.002504	9897	0.299	-0.04398	0.01318	1627	0.006545	-0.04139	0.0112	1717	0.01689	-0.01784	0.003011	4027	0.5461	-0.01052	0.001014	8792	0.8783	1.12	0.07997	21780	7.326e-16	Pattern15
ILMN_1790461	C6orf125	0.3068	8.626	0.03557	7.45	9.391	1	1	1	1	0.04625	0.01512	2437	0.001637	-0.04958	0.01318	1626	0.006545	-0.04893	0.01229	1543	0.01085	-0.01128	0.0009469	10175	0.7963	-0.002622	4.961e-05	19554	0.9856	1.108	0.07997	22108	8.879e-16	Not clustered
ILMN_1797172	ERCC1	0.229	7.726	0.02963	6.84	8.677	1	1	1	1	0.004984	0.0002457	18468	0.7958	-0.002501	4.626e-05	20573	0.9434	0.004352	0.000135	18670	0.9	-0.02714	0.007558	844	0.2215	-0.02791	0.007646	413	0.4343	1.123	0.07997	21745	7.219e-16	Not selected
ILMN_1801864	NTAN1	0.1928	8.546	0.02256	7.913	9.167	1	1	1	1	0.006246	0.0003633	17523	0.7442	-0.05295	0.01951	891	0.0005082	-0.0493	0.01627	1001	0.002287	-0.02357	0.005368	1702	0.3492	-0.01485	0.002078	4900	0.7828	1.134	0.07997	21701	7.073e-16	Not selected
ILMN_1807529	PADI4	0.3912	11.93	0.03279	10.34	13.06	1	1	1	1	-0.02319	0.000955	14288	0.5634	0.05687	0.004294	5252	0.2032	0.04828	0.00297	6583	0.3429	0.04353	0.003492	3370	0.4957	0.03499	0.002168	4687	0.7758	1.105	0.07997	22076	8.66e-16	Not selected
ILMN_1880382		0.0693	6.486	0.01068	6.287	6.806	0.0344	0.08696	0.04626	0.05263	-0.004847	0.001299	13012	0.4862	0.0121	0.006053	3886	0.1061	0.01101	0.0048	4461	0.1818	0.006407	0.002356	5235	0.6189	0.00446	0.001099	8355	0.8707	1.128	0.07997	21692	7.026e-16	Not selected
ILMN_1907649		0.2302	7.8	0.02951	7.164	8.774	1	1	1	1	-0.04108	0.009966	3737	0.01439	0.02165	0.002089	8669	0.4394	0.01615	0.001116	11402	0.6301	0.02526	0.003949	2885	0.4474	0.02241	0.002977	3060	0.7337	1.114	0.07997	22023	8.343e-16	Not selected
ILMN_2413527	VCL	0.5222	8.847	0.05903	7.226	10.53	1	1	1	1	-0.1513	0.03011	889	2.675e-06	-0.1172	0.01391	1498	0.004925	-0.1132	0.01245	1511	0.01024	-0.03604	0.001827	6598	0.6799	-0.01601	0.0003495	13936	0.9487	1.124	0.07997	21711	7.091e-16	Pattern02
ILMN_1656676	ZYG11B	0.2269	9.683	0.02343	7.934	10.47	1	1	1	1	0.005421	0.000248	18441	0.7951	0.03212	0.006505	3607	0.08995	0.0252	0.003867	5363	0.2529	0.03263	0.009319	480	0.1561	0.02817	0.006688	615	0.4809	1.114	0.07998	22234	9.878e-16	Not clustered
ILMN_1684497	PYROXD2	0.13	6.852	0.01897	6.436	7.367	0.9803	0.9391	0.9786	0.9774	-0.0006837	9.98e-06	22238	0.9639	-0.02825	0.01273	1700	0.007835	-0.02535	0.009861	2037	0.02814	-0.01631	0.005894	1386	0.323	-0.01183	0.003003	3035	0.7299	1.117	0.07998	21985	8.131e-16	Pattern24
ILMN_1719867	RNF13	0.2472	7.111	0.03476	6.302	7.981	0.9877	0.9478	0.9715	0.9173	-0.03297	0.006998	5151	0.04844	-0.04541	0.009987	2216	0.02415	-0.04112	0.007864	2660	0.06021	-0.02476	0.004121	2704	0.4343	-0.01748	0.001986	5116	0.7949	1.12	0.07998	21738	7.208e-16	Pattern14, Pattern33
ILMN_1733847	GALR2	0.1045	6.573	0.0159	6.3	6.958	0.3391	0.5565	0.3559	0.5038	-0.002271	0.0001327	19722	0.8544	0.03814	0.02796	465	1.501e-05	0.03761	0.02606	437	4.137e-05	0.008822	0.002077	5883	0.6525	0.002169	0.0001235	17546	0.9728	1.124	0.07998	21712	7.101e-16	Not clustered
ILMN_1761314	NFS1	0.6299	10.29	0.06121	7.639	12.14	1	1	1	1	-0.1693	0.02043	1632	0.0001745	-0.1005	0.005486	4239	0.1317	-0.08206	0.00352	5790	0.2846	-0.08956	0.006048	1321	0.3125	-0.07504	0.004084	1842	0.6521	1.115	0.07998	21971	8.033e-16	Not selected
ILMN_1772241	SQLE	0.1049	6.666	0.01574	6.42	7.562	0.7002	0.8174	0.7189	0.6992	0.001959	0.0001105	20033	0.8679	0.02764	0.01643	1162	0.001801	0.02812	0.01627	1000	0.002287	0.003024	0.0002731	15607	0.9149	-0.001949	0.0001104	17857	0.9742	1.12	0.07998	21783	7.328e-16	Not selected
ILMN_1904208	NT5DC4	0.08794	6.55	0.01343	6.322	7.168	0.2482	0.2174	0.2349	0.1203	-0.006808	0.001513	12290	0.4463	-0.01491	0.005427	4276	0.1347	-0.0127	0.00378	5469	0.2602	-0.01126	0.004296	2528	0.4216	-0.009012	0.002647	3637	0.7484	1.113	0.07998	22003	8.211e-16	Not selected
ILMN_2116127	NPEPPS	0.2619	8.421	0.03109	7.767	9.763	1	1	1	1	-0.0211	0.002819	9275	0.2649	0.007117	0.0002403	17415	0.8493	0.004619	9.691e-05	19328	0.9183	0.01099	0.0007954	11105	0.8167	0.01017	0.0006521	11135	0.9116	1.119	0.07998	21775	7.297e-16	Not selected
ILMN_2225746	C17orf59	0.1994	7.546	0.02643	6.413	8.627	0.9975	1	1	1	-0.03307	0.01401	2666	0.002611	-0.01809	0.003174	6579	0.3044	-0.01293	0.001564	9759	0.5447	-0.02327	0.007294	894	0.2397	-0.02098	0.00569	902	0.5558	1.126	0.07998	22068	8.606e-16	Not selected
ILMN_2358652	NXF1	0.3404	10.54	0.03229	9.025	11.41	1	1	1	1	-0.02021	0.002717	9481	0.2751	-0.0757	0.02856	448	1.156e-05	-0.07562	0.0273	405	2.417e-05	-0.01369	0.001297	8454	0.7494	-0.0003141	6.724e-07	22766	0.9993	1.118	0.07998	21923	7.823e-16	Not clustered
ILMN_2403896	GGTLC2	0.1356	6.707	0.02021	6.263	7.295	0.7912	0.8	0.7687	0.812	-0.01007	0.001826	11446	0.3918	0.01855	0.004634	4902	0.1806	0.01492	0.002881	6745	0.3524	0.01745	0.005691	1491	0.3355	0.01481	0.00394	1968	0.6613	1.111	0.07998	21953	7.971e-16	Not selected
ILMN_1703226	KTI12	0.1481	7.555	0.0196	6.78	8.054	1	1	1	1	0.02034	0.006539	5435	0.05843	0.0138	0.002263	8259	0.4148	0.009988	0.001139	11298	0.6255	0.0173	0.004934	1971	0.3811	0.01553	0.003813	2072	0.6735	1.104	0.07999	22204	9.718e-16	Not selected
ILMN_1706969	BEND6	0.08072	6.464	0.01249	6.263	6.828	0.0688	0.02609	0.06406	0.02256	-0.01206	0.006864	5247	0.05102	-0.009696	0.003338	6353	0.287	-0.006629	0.001506	9955	0.5545	-0.01366	0.009202	503	0.1588	-0.01249	0.007381	457	0.4481	1.122	0.07999	21823	7.457e-16	Not selected
ILMN_1808824	NEBL	0.3345	6.621	0.05052	6.247	8.502	0.2236	0.2783	0.2206	0.218	-0.02082	0.0009706	14218	0.5598	0.02196	0.0008075	13191	0.6814	0.01228	0.0002426	17166	0.8597	0.04158	0.004019	2805	0.4428	0.03941	0.003456	2451	0.6972	1.121	0.07999	21800	7.384e-16	Not selected
ILMN_1906488		0.0727	6.443	0.01128	6.222	6.878	0.007371	0.02609	0.01068	0.05263	0.005206	0.001334	12884	0.4795	0.01467	0.007921	2949	0.05249	0.01357	0.006495	3315	0.09878	0.006895	0.002429	5088	0.6091	0.004495	0.0009957	8897	0.8793	1.117	0.07999	21818	7.446e-16	Not clustered
ILMN_2090105	TAGLN2	0.5338	11.7	0.04564	9.277	13.28	1	1	1	1	-0.1364	0.02992	903	2.891e-06	-0.09533	0.01125	1957	0.01439	-0.08815	0.009233	2198	0.03599	-0.04483	0.003453	3417	0.4998	-0.02923	0.001421	6949	0.8401	1.124	0.07999	21731	7.186e-16	Pattern02
ILMN_2205050	PRKX	0.2508	8.158	0.03075	7.296	9.168	1	1	1	1	-0.1541	0.147	40	3.985e-31	-0.03066	0.005098	4517	0.1523	-0.02809	0.0041	5100	0.2335	-0.01545	0.001796	6686	0.6844	-0.01048	0.0007944	10153	0.8948	1.126	0.07999	21654	6.912e-16	Not selected
ILMN_2215640	TUBA3D	0.437	7.936	0.05506	6.614	9.797	0.9975	1	1	1	-0.0644	0.009314	4013	0.01872	-0.0899	0.01369	1535	0.00537	-0.08222	0.01101	1765	0.01816	-0.04581	0.004933	1973	0.3811	-0.03126	0.002228	4518	0.7754	1.12	0.07999	21733	7.197e-16	Pattern02, Pattern04
ILMN_2227011	ACSBG1	0.3848	7.361	0.05228	6.485	9.161	0.9877	1	0.9964	0.9925	-0.0726	0.01059	3525	0.01111	-0.07005	0.007441	3153	0.06302	-0.06198	0.005594	3847	0.1373	-0.04383	0.004045	2780	0.4406	-0.03287	0.002192	4611	0.7756	1.115	0.07999	21920	7.81e-16	Pattern02
ILMN_2249018	LRRC26	0.481	8.234	0.05842	6.462	9.757	0.9975	1	0.9964	1	-0.06587	0.005494	6144	0.09019	-0.04793	0.002185	8444	0.4256	-0.02204	0.0004492	15285	0.7886	-0.1093	0.01577	80	0.03638	-0.1054	0.01406	30	0.23	1.108	0.07999	22421	1.189e-15	Pattern31
ILMN_2332990	DIABLO	0.2191	7.982	0.02745	7.019	8.693	1	1	1	1	-0.01197	0.001995	10993	0.3669	-0.01957	0.003995	5555	0.2267	-0.01555	0.002426	7574	0.4106	-0.01912	0.005292	1762	0.3516	-0.01637	0.003724	2158	0.6799	1.126	0.07999	21992	8.162e-16	Not selected
ILMN_2359945	CES1	0.7114	8.841	0.08047	6.363	11.24	1	1	0.9964	0.9925	0.1035	0.006062	5757	0.07106	0.2446	0.02544	540	4.48e-05	0.2373	0.02297	546	0.0001516	0.07174	0.003038	3979	0.5442	0.02976	0.0005133	12236	0.9309	1.131	0.07999	21675	6.983e-16	Not clustered
ILMN_1669479	MEST	0.1036	6.507	0.01592	6.272	7.222	0.2064	0.1043	0.1459	0.1053	-0.01299	0.004419	7153	0.1389	-0.02144	0.009027	2534	0.03451	-0.01972	0.007329	2897	0.07301	-0.01048	0.002996	4059	0.547	-0.006991	0.001287	7502	0.8514	1.123	0.08	21704	7.08e-16	Pattern02
ILMN_1672605	C7orf41	0.6536	10.74	0.06088	8.482	12.52	1	1	1	1	-0.2079	0.02853	982	5.293e-06	-0.1274	0.008234	2827	0.04656	-0.113	0.006231	3454	0.109	-0.07833	0.004324	2493	0.4209	-0.05833	0.002313	4323	0.7693	1.12	0.08	21740	7.209e-16	Pattern02
ILMN_1678143	ARHGDIB	0.1642	14.23	0.01154	13.76	14.85	1	1	1	1	-0.03077	0.01153	3241	0.007483	0.005415	0.0002699	17089	0.8383	0.003693	0.0001202	18919	0.9066	0.007664	0.0007505	11399	0.8237	0.007011	0.0006009	11527	0.9183	1.12	0.08	21792	7.349e-16	Not selected
ILMN_1702487	SGK1	0.3566	10.74	0.0332	9.488	12.91	1	1	1	1	-0.1711	0.058	215	1.083e-11	0.05472	0.004707	4833	0.176	0.04933	0.003666	5598	0.2712	0.03069	0.002055	5943	0.6545	0.02197	0.001012	8808	0.8784	1.118	0.08	21779	7.324e-16	Not selected
ILMN_1705984	HNMT	0.1744	7.049	0.02474	6.574	7.669	0.9975	1	0.9964	1	-0.009301	0.001544	12204	0.4403	0.03674	0.01803	1012	0.0009331	0.03999	0.02044	664	0.0004356	-0.006127	0.000696	11753	0.8337	-0.0132	0.003147	2829	0.7201	1.123	0.08	21716	7.125e-16	Pattern09, Pattern12
ILMN_1738677	PRPF8	0.2279	10.24	0.02225	9.099	11.07	1	1	1	1	-0.01964	0.003304	8547	0.2171	-0.04473	0.01284	1683	0.00748	-0.04665	0.01336	1361	0.007182	-0.0004462	1.774e-06	22582	0.9946	0.007806	0.0005262	12131	0.9286	1.122	0.08	21707	7.086e-16	Pattern19
ILMN_1745034	SLC11A2	0.2215	8.563	0.02586	7.686	9.392	1	1	1	1	-0.008413	0.0006183	15886	0.6562	0.04606	0.01385	1507	0.005038	0.04414	0.0122	1560	0.01126	0.01562	0.002211	5515	0.6409	0.007811	0.0005364	12051	0.9269	1.115	0.08	21907	7.755e-16	Pattern28
ILMN_1747650	BMP6	0.4442	7.899	0.05623	6.642	9.392	0.9975	1	1	1	-0.1745	0.04409	400	5.926e-09	-0.1054	0.01257	1730	0.008345	-0.09795	0.01043	1894	0.02269	-0.04757	0.003556	3296	0.4887	-0.03024	0.001392	7045	0.8446	1.12	0.08	21727	7.175e-16	Not clustered
ILMN_1752299	RAB6A	0.3303	7.421	0.04451	6.63	9.047	1	1	1	0.985	-0.06226	0.01011	3687	0.01356	-0.07016	0.009685	2315	0.02697	-0.06682	0.008417	2460	0.0489	-0.02543	0.001766	6769	0.6887	-0.01361	0.0004886	12471	0.9333	1.121	0.08	21713	7.104e-16	Pattern02
ILMN_1766542	RNPC3	0.188	7.057	0.02664	6.483	7.551	0.9803	0.9913	0.9822	0.9474	-0.005903	0.0004698	16767	0.7051	-0.02277	0.005225	4426	0.1451	-0.02121	0.004341	4870	0.2141	-0.01013	0.001436	7873	0.7338	-0.006379	0.0005473	11973	0.9243	1.126	0.08	21680	6.994e-16	Not selected
ILMN_1766951	MSX2	0.07999	6.475	0.01235	6.146	6.77	0.04668	0.04348	0.06406	0.08271	0.003838	0.0005808	16085	0.6682	-0.005389	0.0008559	12943	0.6696	-0.003732	0.0003934	15743	0.8057	-0.007409	0.002246	5431	0.6371	-0.006749	0.001784	5697	0.8092	1.112	0.08	21925	7.828e-16	Not selected
ILMN_1787410	EIF6	0.3376	9.775	0.03454	8.365	11.07	1	1	1	1	0.03031	0.006138	5709	0.06881	-0.03827	0.007351	3189	0.06531	-0.03613	0.006278	3439	0.1068	-0.0151	0.001589	7306	0.7149	-0.008708	0.0005093	12270	0.9318	1.118	0.08	22007	8.23e-16	Not selected
ILMN_1898518	GFRA1	0.06979	6.514	0.01071	6.259	6.757	0.1253	0.1043	0.09964	0.1353	-0.001309	9.005e-05	20328	0.8824	0.004609	0.0008337	13052	0.6752	0.002343	0.0002071	17596	0.8729	0.00964	0.005064	1894	0.3691	0.009226	0.00444	1549	0.6366	1.118	0.08	21786	7.344e-16	Not selected
ILMN_2174729	ZNF318	0.2216	7.34	0.03019	6.493	7.982	1	0.9913	1	0.9925	-0.005092	0.0003777	17398	0.7392	0.0269	0.007874	2967	0.05345	0.02444	0.006241	3451	0.1086	0.01431	0.003093	3894	0.5391	0.009982	0.001452	6834	0.8368	1.118	0.08	21837	7.501e-16	Not clustered
ILMN_2368068	TCF20	0.1838	8.618	0.02133	7.86	9.1	1	1	1	1	-0.03972	0.01722	2056	0.0006802	-0.006791	0.0003827	16016	0.7996	-0.002007	3.21e-05	20924	0.9577	-0.01984	0.004532	2306	0.4056	-0.01948	0.004183	1750	0.6486	1.123	0.08	21716	7.125e-16	Not selected
ILMN_1662070	HTR3A	0.0709	6.476	0.01095	6.262	6.806	0.0516	0.07826	0.05338	0.03759	-0.0009711	4.626e-05	21149	0.9176	0.001475	7.973e-05	19773	0.9227	-0.0005519	1.071e-05	21873	0.977	0.008156	0.003384	3510	0.5061	0.008253	0.003315	2611	0.709	1.126	0.08001	21746	7.22e-16	Not selected
ILMN_1669553	UBE2E3	0.2139	7.816	0.02736	6.875	8.57	1	1	1	1	-0.04616	0.01651	2178	0.0009147	-0.03882	0.008867	2602	0.03649	-0.0323	0.005922	3650	0.1216	-0.03227	0.008507	621	0.1841	-0.02656	0.00556	950	0.5662	1.109	0.08001	22161	9.232e-16	Not selected
ILMN_1688698	ZEB2	0.3253	9.179	0.03544	7.739	10.29	1	1	1	1	-0.00652	0.0002704	18261	0.784	0.03491	0.005792	4037	0.1174	0.02866	0.003758	5493	0.2624	0.03051	0.006142	1280	0.3066	0.02544	0.004109	1820	0.6512	1.105	0.08001	22217	9.792e-16	Not selected
ILMN_1726466	HDHD3	0.1611	7.157	0.02251	6.444	7.73	1	0.9913	1	0.985	-0.007057	0.0005948	16007	0.6639	0.01071	0.001023	12126	0.6323	0.009156	0.0007164	13459	0.7168	0.007934	0.0007803	11208	0.8186	0.006315	0.0004733	12627	0.9344	1.12	0.08001	21723	7.145e-16	Not selected
ILMN_1787705	ATP6V1B2	0.3714	12.51	0.02968	11.6	13.48	1	1	1	1	-0.03361	0.00827	4474	0.02875	0.01322	0.0009645	12402	0.6451	0.003802	7.715e-05	19723	0.929	0.03904	0.01167	234	0.09602	0.03836	0.01079	100	0.3383	1.118	0.08001	21805	7.397e-16	Pattern05
ILMN_1811555	C9orf119	0.2777	8.291	0.0335	7.484	9.794	1	1	1	1	-0.07675	0.02657	1093	1.247e-05	-0.05453	0.01029	2145	0.02132	-0.04458	0.006656	3238	0.09293	-0.04841	0.01126	267	0.1048	-0.04052	0.007627	414	0.4358	1.104	0.08001	22421	1.189e-15	Pattern02
ILMN_1906187	LOC283070	0.243	8.496	0.02861	7.611	9.345	1	1	1	1	0.05321	0.01357	2750	0.00315	-0.1203	0.0525	127	2.94e-10	-0.1211	0.05101	104	7.739e-10	-0.01799	0.00163	7158	0.7106	0.00344	6.019e-05	19167	0.9851	1.144	0.08001	21683	6.999e-16	Not clustered
ILMN_2099586	CCDC28B	0.1366	7.044	0.01939	6.484	7.63	0.9951	1	1	1	-0.01027	0.001753	11645	0.4032	-0.02239	0.006232	3763	0.09968	-0.01996	0.004751	4503	0.185	-0.01344	0.003116	3867	0.5354	-0.009906	0.00163	6184	0.8234	1.125	0.08001	21766	7.273e-16	Pattern24
ILMN_1658702	HIST1H2BJ	0.4208	8.915	0.0472	7.514	10.83	1	1	1	1	-0.07636	0.01172	3198	0.006898	-0.06965	0.007369	3183	0.06483	-0.05998	0.005256	4097	0.1546	-0.04995	0.005263	1774	0.3547	-0.03934	0.003146	2831	0.7201	1.111	0.08002	22044	8.487e-16	Not clustered
ILMN_1708029	TMEM8B	0.2933	8.267	0.03548	6.84	9.212	1	1	1	1	-0.0951	0.03056	871	2.19e-06	0.1334	0.04634	158	5.053e-09	0.1345	0.04512	140	1.069e-08	0.01933	0.001351	8220	0.7435	-0.004464	7.224e-05	18815	0.9822	1.139	0.08002	21648	6.898e-16	Pattern31
ILMN_1719677	MOBKL2C	0.1626	6.637	0.02451	6.309	7.629	0.5749	0.4435	0.5338	0.4962	-0.0378	0.01581	2306	0.001225	-0.02872	0.006926	3374	0.07709	-0.02537	0.005189	4150	0.1583	-0.01813	0.003833	2993	0.4606	-0.01364	0.002091	4864	0.7828	1.111	0.08002	22004	8.217e-16	Not selected
ILMN_1727365	LOC100129894	0.06456	6.508	0.00992	6.292	6.82	0.08108	0.04348	0.09964	0.05263	0.006416	0.002665	9588	0.2805	-0.008899	0.003839	5736	0.2395	-0.007131	0.002369	7701	0.4178	-0.008462	0.004819	2059	0.3886	-0.0072	0.003351	2554	0.7085	1.111	0.08002	22014	8.265e-16	Not selected
ILMN_1738233	AMIGO3	0.08307	6.555	0.01267	6.288	6.929	0.3219	0.287	0.2883	0.3233	-0.003938	0.0005988	15990	0.6625	-0.009642	0.002682	7351	0.3628	-0.00735	0.001498	9985	0.5558	-0.01063	0.004529	2312	0.4057	-0.009332	0.003346	2560	0.7085	1.117	0.08002	21975	8.058e-16	Not selected
ILMN_1757343	PABPC4	0.253	10.93	0.02314	9.21	11.86	1	1	1	1	0.00364	7.291e-05	20609	0.8953	-0.06378	0.01673	1130	0.001599	-0.06295	0.0156	1077	0.002957	-0.01451	0.001201	8894	0.7605	-0.003371	6.309e-05	19086	0.9841	1.116	0.08002	21833	7.485e-16	Not clustered
ILMN_1782704	CD19	0.3323	6.883	0.04828	6.371	10.69	0.8501	0.8435	0.8612	0.8872	0.04715	0.005041	6520	0.1085	0.0612	0.006374	3691	0.09424	0.05678	0.005258	4093	0.1546	0.02803	0.001857	6494	0.6776	0.01799	0.0007362	10552	0.9001	1.107	0.08002	22045	8.489e-16	Pattern32
ILMN_1834445		0.07511	6.48	0.01159	6.221	6.794	0.03686	0.04348	0.04982	0.06767	-0.003259	0.000472	16754	0.7043	0.01004	0.003351	6336	0.2858	0.008571	0.002341	7766	0.4216	0.007509	0.0026	4756	0.5886	0.005992	0.001589	6326	0.8259	1.124	0.08002	21638	6.849e-16	Not selected
ILMN_2337974	PKIA	0.3249	7.286	0.04459	6.557	8.715	1	1	0.9964	0.9925	-0.03941	0.004227	7356	0.1501	-0.06875	0.009649	2332	0.02725	-0.05982	0.007031	3041	0.08128	-0.04695	0.006248	1244	0.2986	-0.03637	0.003621	2266	0.6866	1.117	0.08002	21784	7.331e-16	Not clustered
ILMN_1661128	CD99P1	0.08977	6.604	0.01359	6.328	6.889	0.5283	0.4522	0.5516	0.5414	0.009376	0.002842	9246	0.262	-0.01586	0.006093	3852	0.1048	-0.01405	0.004586	4634	0.1967	-0.009875	0.003279	3654	0.5161	-0.00739	0.001767	5754	0.8101	1.118	0.08003	21794	7.352e-16	Not selected
ILMN_1675062	MYL9	0.7198	8.125	0.0886	6.503	10.89	1	1	0.9964	1	-0.17	0.01602	2269	0.001119	-0.131	0.007226	3241	0.06859	-0.1185	0.005677	3787	0.1335	-0.07169	0.003005	4042	0.5461	-0.05072	0.001449	6843	0.8368	1.12	0.08003	21706	7.084e-16	Pattern02
ILMN_1682818	ARPC4	0.2359	8.415	0.02804	7.795	9.325	1	1	1	1	0.01028	0.0009131	14450	0.5744	-0.0367	0.008701	2654	0.03897	-0.03412	0.007213	2943	0.07636	-0.01652	0.00245	5042	0.6068	-0.01049	0.0009524	9142	0.8832	1.121	0.08003	21696	7.053e-16	Pattern28
ILMN_1722089	RNF217	0.11	6.645	0.01655	6.352	7.123	0.6143	0.7043	0.6263	0.7143	-0.01017	0.00338	8440	0.2105	0.01957	0.00939	2409	0.03013	0.01869	0.008206	2531	0.053	0.006887	0.001614	7205	0.7131	0.00358	0.0004213	13128	0.941	1.111	0.08003	21904	7.747e-16	Pattern12
ILMN_1767037	PF4	0.0951	6.462	0.01472	6.228	6.961	0.1032	0.04348	0.08897	0.03008	-0.008294	0.001944	11122	0.3743	-0.01966	0.00818	2846	0.04757	-0.01623	0.005377	4001	0.1483	-0.01684	0.00833	657	0.1907	-0.01397	0.005528	964	0.5662	1.109	0.08003	22114	8.912e-16	Not clustered
ILMN_1793410	SNTB1	0.2613	8.692	0.03006	7.85	10.41	1	1	1	1	-0.04567	0.009888	3775	0.01482	0.06882	0.01694	1110	0.001463	0.05952	0.01226	1553	0.01094	0.04841	0.01164	238	0.09602	0.03788	0.006934	553	0.4695	1.106	0.08003	22366	1.122e-15	Pattern29
ILMN_1795341	SRSF1	0.2622	10.49	0.025	9.572	11.15	1	1	1	1	0.02209	0.004331	7254	0.1438	0.03062	0.006246	3752	0.09921	0.02941	0.005516	3900	0.1413	0.01014	0.0009509	10148	0.796	0.004938	0.000217	15812	0.9601	1.112	0.08003	21943	7.91e-16	Pattern12
ILMN_1802100	ADAM28	0.1096	6.57	0.01668	6.285	7.124	0.344	0.3913	0.4021	0.4586	0.01685	0.009236	4052	0.01929	0.01821	0.008132	2866	0.04841	0.01684	0.00667	3225	0.0926	0.008553	0.00249	4965	0.6019	0.005573	0.001019	8762	0.8782	1.122	0.08003	21658	6.93e-16	Not selected
ILMN_2052863	RNF5	0.1926	7.787	0.02474	6.913	8.327	1	1	1	1	0.007347	0.0007571	15174	0.6152	-0.02449	0.00629	3736	0.09736	-0.02227	0.004986	4321	0.1696	-0.01299	0.002458	5025	0.6059	-0.009055	0.001149	8139	0.8629	1.117	0.08003	21887	7.675e-16	Not selected
ILMN_2170080	CIDECP	0.1742	7.03	0.02477	6.518	7.895	0.9926	0.9913	0.9893	1	-0.04751	0.02824	1001	5.981e-06	-0.03094	0.00921	2472	0.03221	-0.02808	0.00728	2915	0.07443	-0.01664	0.003698	3135	0.4743	-0.01168	0.001757	5789	0.811	1.115	0.08003	21933	7.87e-16	Not clustered
ILMN_2190598	FGD6	0.1287	6.838	0.01882	6.355	7.308	0.9509	0.9826	0.9609	0.9398	-0.00803	0.001261	13140	0.4938	0.01265	0.002343	8079	0.4041	0.007336	0.0007612	13184	0.7067	0.02295	0.0107	308	0.1208	0.02166	0.009132	212	0.3929	1.103	0.08003	22312	1.053e-15	Not selected
ILMN_2234412	TLE3	0.1947	7.336	0.02654	6.632	8.228	1	1	1	1	0.0006036	4.458e-06	22557	0.9764	0.03799	0.0132	1622	0.006502	0.0329	0.009551	2113	0.0318	0.02656	0.008951	546	0.1656	0.02074	0.00529	1069	0.5813	1.102	0.08003	22058	8.553e-16	Not clustered
ILMN_2234758	SRP14	0.3413	11.75	0.02903	10.34	12.52	1	1	1	1	-0.00511	0.0001547	19462	0.8408	-0.0274	0.003322	6374	0.2888	-0.023	0.002247	7981	0.4341	-0.02195	0.002961	4112	0.5508	-0.01788	0.001886	5403	0.801	1.123	0.08003	21661	6.937e-16	Not selected
ILMN_1670931	PDS5A	0.2847	7.549	0.03771	6.38	8.491	0.9975	1	1	0.9925	0.00746	0.000511	16522	0.6904	0.01308	0.001174	11489	0.6005	0.013	0.00111	11432	0.6313	0.002611	6.496e-05	19451	0.9622	0.0003113	8.84e-07	22693	0.9993	1.122	0.08004	21666	6.955e-16	Not selected
ILMN_1705813	CFTR	0.09301	6.547	0.01421	6.299	7.067	0.2776	0.287	0.2847	0.203	-0.01146	0.004667	6903	0.1256	-0.01023	0.002794	7160	0.3486	-0.008472	0.001838	8948	0.4985	-0.008661	0.00278	4415	0.5703	-0.007162	0.001823	5581	0.8054	1.116	0.08004	21799	7.369e-16	Not selected
ILMN_1729123	PPP2R4	0.1886	9.397	0.02007	8.359	10.14	1	1	1	1	0.01396	0.002033	10908	0.3613	-0.01214	0.00115	11601	0.6046	-0.009123	0.0006227	14067	0.7392	-0.01388	0.002089	5843	0.6519	-0.01227	0.001562	6421	0.8282	1.124	0.08004	21633	6.823e-16	Not selected
ILMN_1783598	CAB39L	0.09711	6.884	0.01411	6.444	7.326	1	1	1	0.9774	-0.003319	0.0003331	17760	0.7561	0.0119	0.003197	6537	0.3024	0.009461	0.001942	8676	0.4817	0.01159	0.004211	2614	0.4273	0.009914	0.002958	3092	0.7348	1.107	0.08004	22049	8.515e-16	Not selected
ILMN_1794510	FLJ32255	0.2865	7.35	0.03897	6.518	8.33	0.9951	1	0.9964	0.9774	-0.02547	0.002693	9537	0.2774	-0.04222	0.005542	4200	0.1289	-0.03963	0.004677	4564	0.19	-0.01756	0.001331	8313	0.7449	-0.01055	0.0004622	12726	0.936	1.121	0.08004	21665	6.952e-16	Not selected
ILMN_1801572	C19orf44	0.09092	6.683	0.0136	6.412	7.148	0.8034	0.8	0.8363	0.8346	0.01144	0.004128	7478	0.156	0.01186	0.003325	6369	0.2885	0.0113	0.002892	6720	0.3515	0.004257	0.000595	12494	0.8509	0.002258	0.0001606	16801	0.9671	1.118	0.08004	21771	7.287e-16	Not selected
ILMN_1867041		0.06573	6.48	0.01014	6.27	6.722	0.03194	0.04348	0.0427	0.06015	0.008984	0.004659	6914	0.126	0.01037	0.004654	4887	0.1792	0.009664	0.003874	5351	0.2524	0.004569	0.001255	8642	0.7543	0.00286	0.0004726	12632	0.9345	1.118	0.08004	21729	7.176e-16	Not selected
ILMN_2127379	ST6GALNAC3	0.2194	7.105	0.03089	6.557	8.279	0.9926	0.9913	1	1	-0.01782	0.002465	9972	0.3037	0.05366	0.01673	1127	0.001598	0.05176	0.01493	1154	0.003873	0.0169	0.002303	5330	0.6272	0.007739	0.0004701	12654	0.935	1.119	0.08004	21720	7.143e-16	Not clustered
ILMN_2179063	DDHD2	0.08991	6.815	0.01319	6.431	7.306	0.9803	0.9913	0.9964	1	0.02047	0.0139	2685	0.002738	0.01843	0.008543	2712	0.04137	0.01647	0.006552	3284	0.09675	0.0109	0.004148	2677	0.432	0.007987	0.002148	4738	0.7763	1.118	0.08004	21777	7.309e-16	Not selected
ILMN_2392274	CD82	0.2533	7.661	0.03307	6.803	8.817	1	1	1	1	-0.03913	0.0081	4554	0.03085	0.06002	0.01435	1423	0.004153	0.05383	0.01112	1742	0.01739	0.03472	0.00667	1078	0.2758	0.0252	0.00341	2490	0.7045	1.1	0.08004	22135	9.057e-16	Pattern23
ILMN_1670101	CLEC2D	0.1044	6.58	0.01587	6.299	6.993	0.3907	0.4348	0.3879	0.406	0.004412	0.0005404	16343	0.6806	0.007419	0.001142	11628	0.6062	0.003788	0.0002868	16697	0.8433	0.01545	0.00688	1008	0.2643	0.01478	0.00603	797	0.5253	1.118	0.08005	21827	7.465e-16	Not selected
ILMN_1670420	METAP2	0.2011	10.08	0.01995	9.294	10.68	1	1	1	1	0.01773	0.0031	8853	0.2357	0.0169	0.002109	8630	0.4362	0.0142	0.001427	10227	0.5686	0.01349	0.001867	6465	0.6767	0.01098	0.001185	7990	0.8569	1.109	0.08005	22035	8.391e-16	Not selected
ILMN_1671731	AVPI1	0.2884	7.657	0.03766	6.905	8.917	1	1	1	1	-0.03871	0.005295	6296	0.09797	-0.05826	0.009003	2539	0.03486	-0.05216	0.006933	3082	0.08436	-0.03406	0.004273	2553	0.4227	-0.02484	0.002193	4611	0.7756	1.119	0.08005	21774	7.293e-16	Pattern29, Pattern39
ILMN_1709894	CLPX	0.2106	7.857	0.0268	7.204	8.576	1	1	1	1	-0.009453	0.001322	12926	0.4818	0.009892	0.001083	11885	0.6184	0.008828	0.0008253	12849	0.6905	0.005894	0.0005336	12972	0.8628	0.004332	0.0002761	14908	0.9549	1.117	0.08005	21755	7.252e-16	Not selected
ILMN_1805992	KIAA1598	0.3766	9.525	0.03954	8.746	10.75	1	1	1	1	0.05447	0.006938	5197	0.04955	0.0828	0.01206	1824	0.01025	0.08026	0.01086	1802	0.01919	0.02453	0.001469	7743	0.7295	0.01033	0.0002521	15248	0.9577	1.122	0.08005	21656	6.916e-16	Not clustered
ILMN_2201533	PLSCR3	0.2031	10.92	0.01859	9.315	11.66	1	1	1	1	0.02428	0.004985	6583	0.1108	0.05353	0.01819	998	0.000872	0.0507	0.01567	1062	0.0029	0.02047	0.003695	3139	0.4743	0.01151	0.001137	8192	0.8643	1.124	0.08005	21649	6.899e-16	Not clustered
ILMN_2262288	EEF1G	0.5293	12.03	0.044	9.575	13.2	1	1	1	1	0.07717	0.009732	3841	0.01578	-0.06367	0.004997	4586	0.1584	-0.05963	0.004197	4995	0.2259	-0.02701	0.001248	8678	0.7548	-0.01646	0.0004458	12883	0.938	1.117	0.08005	21869	7.606e-16	Not selected
ILMN_2375651	SCNM1	0.3673	9.295	0.03952	7.937	10.37	1	1	1	1	-0.01803	0.002282	10362	0.3264	-0.03026	0.004814	4716	0.1702	-0.02721	0.003733	5517	0.2649	-0.0172	0.00216	5650	0.6448	-0.01239	0.001076	8453	0.8739	1.116	0.08005	21966	8.024e-16	Not selected
ILMN_1656293	GOSR2	0.2105	7.73	0.02723	6.994	8.417	1	1	1	1	-0.002868	0.0001063	20084	0.8711	-0.02709	0.007082	3302	0.07261	-0.02657	0.006521	3300	0.09788	-0.006813	0.0006218	12290	0.8462	-0.002112	5.757e-05	19252	0.9852	1.117	0.08006	21787	7.345e-16	Not clustered
ILMN_1679880	THOC6	0.2607	8.342	0.03125	7.365	9.644	1	1	1	1	0.05263	0.02865	971	5.032e-06	0.058	0.02676	492	2.558e-05	0.05436	0.02263	565	0.0001731	0.02446	0.006605	1098	0.2805	0.01484	0.00239	4125	0.7671	1.13	0.08006	21616	6.771e-16	Not clustered
ILMN_1681310	MFSD7	0.1908	7.392	0.02581	6.683	8.106	1	1	1	1	-0.0007188	6.603e-06	22406	0.9715	0.0287	0.007863	2974	0.05364	0.02453	0.005528	3891	0.1407	0.02132	0.006022	1333	0.3145	0.01698	0.003683	2204	0.6818	1.12	0.08006	21677	6.991e-16	Not clustered
ILMN_1705737	IMPDH2	0.2901	9.131	0.03177	7.827	9.94	1	1	1	1	0.06372	0.02717	1058	9.607e-06	-0.08371	0.036	273	4.846e-07	-0.07922	0.03108	309	4.933e-06	-0.03227	0.007427	863	0.2318	-0.01825	0.002358	4211	0.7671	1.095	0.08006	22415	1.181e-15	Not clustered
ILMN_1706582	APOL2	0.09879	6.567	0.01504	6.238	7.064	0.3759	0.3826	0.3665	0.3985	-0.004302	0.0006283	15822	0.6534	0.006717	0.001145	11618	0.6057	0.005445	0.0007208	13428	0.716	0.00614	0.001328	8324	0.7452	0.005177	0.0009044	9411	0.8878	1.125	0.08006	21624	6.801e-16	Not selected
ILMN_1709042	RBM4	0.2739	9.111	0.03006	7.982	9.89	1	1	1	1	-0.01051	0.001052	13907	0.5396	-0.01662	0.001969	8966	0.4577	-0.01115	0.0008524	12687	0.6854	-0.02425	0.00582	1432	0.326	-0.02228	0.004708	1386	0.6152	1.122	0.08006	21681	6.995e-16	Not selected
ILMN_1794672	C9orf47	0.09316	6.57	0.01418	6.294	6.97	0.317	0.4609	0.4199	0.406	0.01147	0.004223	7365	0.1503	0.01875	0.008469	2739	0.04256	0.01657	0.006355	3392	0.104	0.01182	0.00467	2196	0.3952	0.008886	0.002548	3817	0.7572	1.119	0.08006	21678	6.993e-16	Not selected
ILMN_1797310	ATP6V1D	0.2662	9.616	0.02769	8.932	10.61	1	1	1	1	-0.005698	0.0002853	18130	0.7773	0.0174	0.001988	8913	0.4551	0.01302	0.001069	11631	0.6387	0.02013	0.003694	3141	0.4747	0.01783	0.002776	3417	0.7395	1.121	0.08006	21651	6.902e-16	Not selected
ILMN_2375599	RNH1	0.3136	10.25	0.03061	8.593	11.29	1	1	1	1	0.04385	0.01173	3193	0.006873	0.0514	0.01218	1796	0.009778	0.04389	0.008575	2411	0.046	0.03838	0.009428	468	0.1522	0.03061	0.005809	864	0.5453	1.117	0.08006	21720	7.143e-16	Not clustered
ILMN_1663106	SPTB	0.0872	6.493	0.01343	6.229	6.969	0.1179	0.1043	0.1068	0.07519	-0.01239	0.005089	6476	0.1065	-0.003661	0.0003334	16444	0.8167	-0.001128	3.036e-05	20985	0.9588	-0.01052	0.003818	3008	0.4619	-0.01032	0.003516	2382	0.6931	1.115	0.08007	21819	7.448e-16	Not selected
ILMN_1689389	SF3B5	0.3791	10.24	0.03703	8.399	11.44	1	1	1	1	0.004349	0.000142	19606	0.8487	-0.04807	0.01296	1664	0.00715	-0.04574	0.01125	1712	0.01655	-0.01757	0.002403	5129	0.6133	-0.009478	0.0006777	10968	0.9067	1.123	0.08007	21749	7.233e-16	Not clustered
ILMN_1692864	PDLIM5	0.1115	6.727	0.01658	6.259	7.478	0.8968	0.8435	0.8434	0.8271	-0.01576	0.007125	5077	0.04598	-0.01618	0.005655	4131	0.1234	-0.01401	0.004071	5138	0.2355	-0.01132	0.003843	2980	0.46	-0.008843	0.002255	4449	0.7738	1.112	0.08007	21961	8.008e-16	Not selected
ILMN_1721977	NAA10	0.1936	9.119	0.02123	8.545	9.802	1	1	1	1	-0.02058	0.005401	6209	0.09381	-0.01296	0.001608	9969	0.5176	-0.008131	0.0006093	14158	0.7424	-0.02109	0.005916	1380	0.3215	-0.01965	0.004921	1266	0.5989	1.119	0.08007	21901	7.743e-16	Not selected
ILMN_1799104	SPAG9	0.1949	8.058	0.02419	7.536	8.623	1	1	1	1	-0.0009964	1.421e-05	22045	0.9566	0.03289	0.01157	1906	0.01256	0.02786	0.008014	2608	0.05679	0.02543	0.009604	448	0.1453	0.02051	0.006041	795	0.5238	1.122	0.08007	21637	6.841e-16	Not clustered
ILMN_1901057		0.07138	6.466	0.01104	6.262	6.706	0.02457	0.03478	0.04626	0.07519	0.005428	0.001488	12369	0.4506	0.01241	0.005822	4021	0.116	0.01113	0.004491	4718	0.2035	0.00718	0.002706	4553	0.5773	0.005211	0.001371	7128	0.8465	1.12	0.08007	21695	7.051e-16	Not selected
ILMN_1657064	C6orf70	0.1702	7.778	0.02188	7.017	8.345	1	1	1	1	0.05029	0.0361	644	1.917e-07	-0.00702	0.0005452	14767	0.7504	-0.00178	3.379e-05	20873	0.9559	-0.02165	0.007199	917	0.2454	-0.02133	0.006691	612	0.4809	1.129	0.08008	21669	6.967e-16	Not selected
ILMN_1662731	COL4A3	0.07639	6.487	0.01178	6.269	6.808	0.06143	0.08696	0.09253	0.1278	0.01593	0.0115	3252	0.00758	0.01021	0.003567	6057	0.2643	0.008068	0.002143	8220	0.4492	0.01013	0.004883	2012	0.3837	0.008707	0.00346	2444	0.6969	1.119	0.08008	21715	7.121e-16	Not selected
ILMN_1666004	WASL	0.2273	7.964	0.02854	7.395	8.781	1	1	1	1	-0.02108	0.005707	5996	0.08244	0.0217	0.004546	4982	0.1865	0.02064	0.003937	5278	0.247	0.007964	0.0008499	10743	0.8103	0.004312	0.0002394	15451	0.9582	1.118	0.08008	21702	7.076e-16	Not selected
ILMN_1690105	STAT1	0.5163	9.985	0.0517	8.753	12.13	1	1	1	1	0.000143	2.046e-08	23160	0.9988	-0.1207	0.01089	2016	0.01679	-0.1154	0.009534	2119	0.03199	-0.04205	0.001835	6569	0.6791	-0.02164	0.0004701	12654	0.935	1.127	0.08008	21608	6.735e-16	Pattern18
ILMN_1690252	ALKBH2	0.1864	7.335	0.02541	6.733	8.099	1	1	1	1	0.05751	0.0504	292	3.533e-10	-0.02149	0.005536	4204	0.1292	-0.02222	0.005662	3796	0.1342	-0.0009493	1.5e-05	21415	0.982	0.002982	0.0001423	17148	0.97	1.121	0.08008	21671	6.97e-16	Not selected
ILMN_1713993	UBAC2	0.2237	9.491	0.02357	8.633	10.18	1	1	1	1	-0.04455	0.01333	2805	0.003481	-0.04375	0.009733	2301	0.02647	-0.03656	0.006562	3280	0.09637	-0.03573	0.009012	534	0.1647	-0.02926	0.005838	858	0.5403	1.116	0.08008	21909	7.761e-16	Pattern19, Pattern33, Pattern36
ILMN_1735006	ATG2B	0.1188	7.1	0.01673	6.474	7.562	0.9975	0.9913	0.9964	0.9925	-0.00336	0.0002496	18432	0.7941	0.02289	0.008656	2669	0.03966	0.02175	0.00749	2829	0.06877	0.008482	0.001651	7093	0.7078	0.004635	0.0004755	12603	0.9341	1.122	0.08008	21644	6.874e-16	Not clustered
ILMN_1744129	DTX2	0.1611	7.281	0.02212	6.726	7.868	1	1	1	1	-0.02258	0.0091	4109	0.0204	0.02233	0.006709	3488	0.08356	0.01936	0.004843	4436	0.1786	0.01554	0.004511	2320	0.4083	0.01212	0.002641	3650	0.7484	1.123	0.08008	21619	6.782e-16	Pattern06
ILMN_1759870	ING5	0.2536	7.133	0.03556	6.576	8.313	0.9951	1	0.9929	1	-0.03399	0.005064	6498	0.1075	-0.05892	0.01142	1924	0.01341	-0.0557	0.009789	2053	0.02898	-0.02293	0.002403	5134	0.6133	-0.01308	0.0007562	10392	0.8997	1.121	0.08008	21642	6.863e-16	Not clustered
ILMN_1769140	KIAA1958	0.2109	7.01	0.03008	6.484	8.058	0.9779	1	0.9715	0.9774	-0.01701	0.001876	11306	0.3841	0.09342	0.04233	184	3.153e-08	0.09133	0.03886	186	1.766e-07	0.02464	0.004089	2738	0.4365	0.008485	0.0004843	12514	0.9336	1.126	0.08008	21591	6.648e-16	Pattern23
ILMN_2169761	CPNE8	0.2538	9.211	0.02756	7.61	9.951	1	1	1	1	-0.002225	3.684e-05	21373	0.9269	0.04847	0.01306	1645	0.006878	0.04584	0.0112	1717	0.01689	0.01882	0.002733	4503	0.5745	0.01071	0.000858	9707	0.8911	1.117	0.08008	21810	7.41e-16	Not clustered
ILMN_1664537	USP11	0.1466	7.19	0.0204	6.658	7.942	1	1	1	1	0.02745	0.01248	3003	0.005001	-0.03829	0.01837	987	0.0008071	-0.03602	0.01562	1068	0.002951	-0.0156	0.004232	2589	0.4262	-0.009223	0.001442	6870	0.8378	1.119	0.08009	21707	7.086e-16	Not clustered
ILMN_1712400	SERPINB6	0.2087	11.87	0.01758	11.18	12.65	1	1	1	1	0.009128	0.0006922	15479	0.6346	-0.0293	0.00533	4348	0.1396	-0.02451	0.003586	5696	0.2787	-0.02383	0.004895	2005	0.3831	-0.01949	0.00315	2823	0.7201	1.126	0.08009	21662	6.946e-16	Not selected
ILMN_1716057	CAPN2	0.1655	7.703	0.02149	7.156	8.808	1	1	1	1	-0.02293	0.007344	4952	0.04203	0.03242	0.01105	1986	0.01571	0.03359	0.01135	1697	0.0159	0.001166	1.984e-05	21124	0.9805	-0.004777	0.000322	14305	0.9488	1.119	0.08009	21674	6.982e-16	Pattern12
ILMN_1721034	ZNF227	0.1667	7.076	0.02356	6.336	7.618	0.9926	0.9826	0.9964	0.9925	0.01942	0.007109	5083	0.0463	0.009985	0.001414	10577	0.5539	0.008797	0.001051	11724	0.6418	0.006397	0.0008058	11031	0.8159	0.00484	0.000442	12926	0.9385	1.121	0.08009	21629	6.815e-16	Not selected
ILMN_1721365	ZNF847P	0.08473	6.533	0.01297	6.278	6.923	0.1966	0.2087	0.2135	0.3008	0.006987	0.00186	11345	0.3868	0.008498	0.002059	8747	0.4439	0.006379	0.001114	11418	0.6305	0.009758	0.003769	3057	0.4675	0.00863	0.002825	3315	0.7391	1.12	0.08009	21652	6.905e-16	Not selected
ILMN_1727045	RASGRP3	0.2282	6.812	0.03351	6.405	9.622	0.9337	0.913	0.8434	0.8947	-0.005252	0.0001426	19600	0.8483	0.05973	0.01377	1521	0.00519	0.06337	0.01483	1169	0.004001	-0.003638	7.095e-05	19287	0.96	-0.01485	0.001146	8151	0.8633	1.124	0.08009	21609	6.742e-16	Pattern32
ILMN_1744795	TBL1X	0.2399	10.09	0.02377	9.11	10.81	1	1	1	1	-0.09534	0.05084	288	2.886e-10	0.0533	0.0125	1740	0.008582	0.04622	0.009071	2241	0.03835	0.037	0.008367	649	0.1894	0.02882	0.004918	1268	0.5989	1.109	0.08009	21942	7.909e-16	Not clustered
ILMN_1748983	RTN4	0.1037	6.522	0.0159	6.23	7.214	0.2138	0.1043	0.2313	0.1429	0.002734	0.0002253	18671	0.8053	-0.0243	0.0133	1610	0.006229	-0.0196	0.00841	2461	0.04903	-0.0226	0.01596	76	0.03473	-0.01913	0.01109	88	0.3383	1.095	0.08009	22302	1.044e-15	Not selected
ILMN_2133675	SGSH	0.3501	10.06	0.03482	8.331	11.21	1	1	1	1	-0.01871	0.001501	12336	0.448	0.07956	0.0203	843	0.0003626	0.07081	0.01554	1085	0.003026	0.04815	0.01032	346	0.1302	0.03563	0.005518	971	0.5662	1.12	0.08009	21676	6.988e-16	Not clustered
ILMN_1667994	AMD1	0.4061	8.322	0.0488	7.136	9.487	1	1	1	1	-0.06616	0.02376	1309	4.172e-05	-0.0688	0.01966	885	0.0004749	-0.06374	0.01624	1003	0.002318	-0.0319	0.005868	1408	0.3231	-0.02062	0.002393	4120	0.7671	1.123	0.0801	21613	6.759e-16	Not clustered
ILMN_1687960	LIMK2	0.1016	6.607	0.01537	6.275	7.061	0.5135	0.6348	0.5053	0.5038	-0.01445	0.006149	5700	0.06853	0.02524	0.0141	1458	0.004603	0.02453	0.01276	1463	0.009052	0.00723	0.001606	7234	0.714	0.002891	0.0002492	15292	0.9577	1.114	0.0801	21740	7.209e-16	Pattern18, Pattern21
ILMN_1691843	RNPS1	0.2266	9.854	0.023	9.185	11.37	1	1	1	1	0.01743	0.003349	8474	0.2134	-0.01552	0.001991	8910	0.4545	-0.01333	0.001406	10309	0.5721	-0.01129	0.001462	7763	0.7311	-0.008931	0.0008772	9596	0.8892	1.121	0.0801	21718	7.126e-16	Not selected
ILMN_1715396		0.08837	6.503	0.01359	6.25	7.079	0.1351	0.06957	0.1352	0.09023	0.006264	0.001516	12283	0.4457	-0.01535	0.006808	3426	0.08076	-0.01409	0.005498	3915	0.142	-0.00763	0.002336	5272	0.6219	-0.005138	0.00102	8756	0.8782	1.128	0.0801	21588	6.645e-16	Pattern28, Pattern58
ILMN_1717809	RNF24	0.2783	8.875	0.03135	7.942	9.79	1	1	1	1	-0.08846	0.04513	383	3.699e-09	0.063	0.0179	1020	0.0009858	0.0591	0.01514	1133	0.003541	0.02632	0.004339	2472	0.4202	0.01587	0.001536	6527	0.8296	1.129	0.0801	21598	6.678e-16	Not clustered
ILMN_1766182	GNAZ	0.1936	6.771	0.02859	6.232	7.534	0.801	0.7913	0.8185	0.8195	-0.03351	0.009868	3791	0.01492	-0.03812	0.009636	2339	0.02737	-0.03393	0.007337	2891	0.07285	-0.02307	0.0049	1998	0.3831	-0.01707	0.00259	3739	0.7539	1.125	0.0801	21573	6.605e-16	Pattern02
ILMN_1777066	NIF3L1	0.1576	9.416	0.01674	8.613	9.907	1	1	1	1	0.04579	0.02695	1076	1.053e-05	0.03047	0.009162	2488	0.03278	0.02834	0.007602	2781	0.06597	0.01367	0.002562	4819	0.5941	0.00866	0.0009919	8922	0.8795	1.117	0.0801	21735	7.201e-16	Pattern01
ILMN_1878560		0.1052	6.528	0.01612	6.244	7.025	0.3047	0.2522	0.1993	0.1504	-0.02806	0.02363	1327	4.398e-05	-0.0081	0.001506	10300	0.5352	-0.004082	0.0003694	15936	0.8142	-0.01708	0.009302	485	0.1566	-0.01636	0.008174	325	0.4197	1.106	0.0801	22232	9.858e-16	Not selected
ILMN_2275098	DTX2	0.2117	9.673	0.02189	8.72	10.38	1	1	1	1	-0.008639	0.0006161	15893	0.6571	0.02887	0.005142	4483	0.1499	0.02502	0.003706	5548	0.2674	0.0201	0.003462	3405	0.4988	0.01568	0.002025	5025	0.7901	1.116	0.0801	21730	7.181e-16	Not selected
ILMN_2406634	DNMT3L	0.07324	6.507	0.01126	6.221	6.91	0.1106	0.06087	0.1032	0.06767	-0.003296	0.0005541	16259	0.6761	-0.008816	0.002963	6903	0.3278	-0.006874	0.001731	9252	0.5159	-0.00912	0.004402	2407	0.4176	-0.007904	0.003172	2799	0.7173	1.121	0.0801	21709	7.088e-16	Not selected
ILMN_1656069	C17orf55	0.1888	6.921	0.02727	6.5	7.951	0.9681	0.9913	0.9786	0.985	-0.003318	0.0001119	20012	0.8671	0.0115	0.001004	12220	0.6365	0.004252	0.0001325	18708	0.9012	0.03026	0.009648	436	0.1451	0.02951	0.008785	236	0.4049	1.114	0.08011	21935	7.872e-16	Not selected
ILMN_1733931	PDCD6	0.1871	11.05	0.01693	10.36	11.59	1	1	1	1	0.02789	0.008812	4221	0.02304	0.03328	0.009454	2385	0.02945	0.03402	0.009455	2144	0.03292	0.002975	0.0001049	18418	0.9515	-0.003044	0.0001061	17957	0.975	1.12	0.08011	21622	6.795e-16	Pattern08
ILMN_1746588	TALDO1	0.2344	13.08	0.01791	12.27	13.88	1	1	1	1	-0.04216	0.01318	2838	0.003729	0.06826	0.02614	515	3.327e-05	0.0625	0.02116	639	0.0003175	0.03452	0.00928	487	0.1569	0.02346	0.004211	1727	0.6478	1.107	0.08011	21893	7.701e-16	Not clustered
ILMN_1795835	LOC338758	0.5316	10.16	0.05235	8.365	12.39	1	1	1	1	-0.1797	0.0365	631	1.609e-07	-0.1178	0.01216	1803	0.009848	-0.1126	0.01065	1834	0.0209	-0.04104	0.002048	5962	0.6549	-0.02111	0.000525	12145	0.9287	1.122	0.08011	21612	6.755e-16	Pattern58
ILMN_1824028		0.08465	6.467	0.01309	6.172	6.781	0.05651	0.06957	0.05338	0.07519	-0.003511	0.0004684	16782	0.7054	0.01776	0.008958	2563	0.03536	0.01575	0.006772	3169	0.08933	0.01097	0.004744	2126	0.3922	0.008184	0.002548	3817	0.7572	1.109	0.08011	21927	7.838e-16	Pattern30
ILMN_2223922	AGTPBP1	0.633	7.677	0.08246	6.367	10.03	0.9926	0.9913	0.9893	0.9925	0.03061	0.001001	14094	0.5525	0.07346	0.004311	5234	0.202	0.06523	0.003258	6160	0.3104	0.04505	0.002251	5420	0.6365	0.03351	0.001196	7927	0.8569	1.122	0.08011	21650	6.901e-16	Not selected
ILMN_2359345	NET1	0.08595	6.511	0.0132	6.223	6.88	0.172	0.1739	0.1708	0.09023	-0.00374	0.0005213	16457	0.6869	-0.02239	0.01397	1485	0.004821	-0.02068	0.01144	1677	0.01534	-0.01065	0.004386	2421	0.4188	-0.006993	0.001834	5557	0.8048	1.127	0.08011	21563	6.584e-16	Not clustered
ILMN_1667086	AP3M1	0.2864	8.666	0.03305	7.916	9.395	1	1	1	1	-0.01249	0.001883	11286	0.3833	0.04273	0.01648	1159	0.001758	0.04026	0.01405	1266	0.005459	0.01716	0.00369	3145	0.4749	0.01003	0.001227	7784	0.8546	1.127	0.08012	21560	6.577e-16	Not selected
ILMN_1705364	BAG6	0.2104	8.052	0.02613	7.205	9.992	1	1	1	1	-0.0208	0.003572	8179	0.1948	-0.01692	0.001772	9482	0.4898	-0.01492	0.001319	10654	0.5868	-0.0108	0.001002	9861	0.7891	-0.008161	0.0005485	11960	0.9243	1.121	0.08012	21602	6.715e-16	Not selected
ILMN_1705605	DDX11L11	0.7461	8.547	0.0873	6.727	11.1	1	1	1	1	-0.184	0.01688	2127	0.0007813	-0.1595	0.009632	2342	0.02739	-0.1418	0.007325	2900	0.0731	-0.0969	0.004937	1969	0.3811	-0.0718	0.002618	3689	0.7503	1.107	0.08012	22070	8.608e-16	Pattern02
ILMN_1724367	NDUFB1	0.1115	6.715	0.01661	6.416	7.194	0.8182	0.9043	0.8363	0.8496	0.003287	0.00026	18342	0.789	0.01467	0.003871	5694	0.2371	0.01309	0.002953	6617	0.3446	0.008753	0.001913	6341	0.6701	0.006437	0.0009934	8913	0.8795	1.12	0.08012	21630	6.816e-16	Not selected
ILMN_1740875	FPR2	0.4171	8.739	0.04773	7.523	10.29	1	1	1	1	-0.02705	0.002161	10634	0.3424	0.06269	0.008687	2659	0.03917	0.05163	0.005688	3779	0.133	0.05417	0.009005	537	0.1647	0.04503	0.006006	806	0.5264	1.118	0.08012	21694	7.03e-16	Not selected
ILMN_1743412	SIAE	0.07484	6.47	0.01157	6.234	6.745	0.05897	0.03478	0.02491	0.05263	0.001471	0.0001008	20162	0.8749	0.007083	0.001745	9564	0.494	0.00468	0.000733	13354	0.713	0.01061	0.005437	1649	0.3475	0.009781	0.004428	1560	0.6367	1.12	0.08012	21670	6.969e-16	Not selected
ILMN_1751814	DDX11L16	0.766	8.382	0.09139	6.566	10.85	1	1	1	1	-0.1637	0.01425	2594	0.002373	-0.1537	0.009518	2365	0.02874	-0.1373	0.007299	2907	0.0739	-0.09105	0.004637	2222	0.3977	-0.06676	0.002408	4087	0.7671	1.109	0.08012	22025	8.352e-16	Pattern02
ILMN_2209766	RHBDD1	0.1571	7.881	0.01993	7.27	8.611	1	1	1	1	-0.01853	0.004392	7181	0.1404	-0.04118	0.01627	1177	0.001922	-0.03625	0.01218	1564	0.01134	-0.02648	0.009343	477	0.1559	-0.02007	0.005218	1111	0.5819	1.1	0.08012	22275	1.024e-15	Not selected
ILMN_2401155	PUM1	0.2096	10.74	0.01951	10	11.51	1	1	1	1	-0.01414	0.001913	11219	0.3785	0.02445	0.004279	5273	0.2041	0.01723	0.002054	8423	0.4629	0.03245	0.01046	331	0.127	0.0294	0.008249	308	0.4191	1.12	0.08012	21678	6.993e-16	Not selected
ILMN_1660691	RAB31	0.3009	12.08	0.02492	11.14	13.05	1	1	1	1	-0.06076	0.0207	1610	0.0001548	0.02974	0.003783	5792	0.2447	0.02677	0.002936	6645	0.3465	0.01685	0.001686	6988	0.702	0.01211	0.0008367	9864	0.8916	1.117	0.08013	21690	7.02e-16	Not selected
ILMN_1696704	TLE4	0.2107	7.069	0.02981	6.399	7.824	0.9951	0.9913	0.9964	0.9774	0.00179	3.912e-05	21314	0.9247	0.005284	0.0002547	17253	0.8439	0.0004692	1.93e-06	22659	0.99	0.01969	0.004909	1991	0.3826	0.01961	0.004658	1415	0.6193	1.115	0.08013	21844	7.522e-16	Not selected
ILMN_1711327	TRIM37	0.09572	6.536	0.01464	6.244	6.901	0.2654	0.2696	0.242	0.2932	-0.005734	0.00111	13704	0.5258	0.01099	0.003047	6780	0.3179	0.008612	0.001799	9057	0.5047	0.01119	0.004388	2418	0.4188	0.009666	0.003142	2837	0.7201	1.118	0.08013	21657	6.923e-16	Not selected
ILMN_1711608	SSBP2	0.2237	8.688	0.02575	7.816	9.506	1	1	1	1	-0.08704	0.0532	266	9.623e-11	-0.0422	0.009868	2266	0.02509	-0.03574	0.006827	3140	0.08759	-0.03262	0.008183	699	0.1928	-0.02629	0.005138	1150	0.5865	1.115	0.08013	21934	7.871e-16	Not clustered
ILMN_1731720	PDRG1	0.2042	7.902	0.02584	7.365	8.443	1	1	1	1	0.02276	0.007856	4681	0.03406	-0.03643	0.01516	1332	0.002965	-0.03738	0.01526	1115	0.003392	-0.002777	0.0001222	18051	0.947	0.003835	0.0002265	15655	0.9593	1.12	0.08013	21618	6.778e-16	Pattern03
ILMN_1740441	CYB5R3	0.2666	8.745	0.03048	8.066	10.55	1	1	1	1	-0.04411	0.009075	4115	0.02063	-0.03432	0.004141	5411	0.2146	-0.02845	0.002734	6974	0.3714	-0.02892	0.004083	2747	0.4365	-0.02389	0.002675	3589	0.7467	1.123	0.08013	21586	6.639e-16	Not selected
ILMN_1770127	DNAJA2	0.2097	9.91	0.02116	9.039	10.77	1	1	1	1	-0.00245	8.636e-05	20378	0.8854	0.01879	0.003797	5781	0.2433	0.01372	0.001952	8652	0.4798	0.02307	0.007947	752	0.2029	0.02065	0.00611	772	0.52	1.122	0.08013	21857	7.577e-16	Not selected
ILMN_1803256	STOX2	0.08582	6.51	0.01318	6.227	6.93	0.1081	0.2522	0.1068	0.203	-0.001588	8.63e-05	20378	0.8854	0.02492	0.01586	1230	0.002257	0.0239	0.01399	1275	0.005589	0.008378	0.00249	4965	0.6019	0.00415	0.000594	11580	0.919	1.12	0.08013	21605	6.723e-16	Not clustered
ILMN_1807491	LAIR2	0.3923	7.427	0.05282	6.488	9.209	0.9951	1	0.9964	1	0.06153	0.006411	5517	0.0616	-0.08238	0.008638	2680	0.03987	-0.07446	0.006776	3166	0.08924	-0.0454	0.003642	3198	0.4796	-0.03223	0.001771	5742	0.8101	1.126	0.08013	21528	6.486e-16	Pattern24
ILMN_1867214	LOC400654	0.08413	6.545	0.01285	6.256	6.987	0.2015	0.2261	0.2135	0.3083	0.009561	0.003467	8322	0.2032	0.005204	0.0007698	13394	0.6907	0.003309	0.0002986	16590	0.8385	0.008299	0.002718	4532	0.576	0.007713	0.002248	4472	0.7738	1.125	0.08013	21562	6.583e-16	Not selected
ILMN_2236800	SON	0.199	7.664	0.02596	6.529	8.259	1	1	1	0.9925	-0.001743	6.057e-05	20847	0.9049	0.008177	0.0009962	12252	0.6382	0.004979	0.0003547	16075	0.8185	0.0139	0.003997	2823	0.4454	0.01302	0.003358	2548	0.7085	1.12	0.08013	21620	6.785e-16	Not selected
ILMN_1663631	BANP	0.2373	10.91	0.02174	10.25	12.13	1	1	1	1	0.01385	0.001455	12493	0.456	-0.04881	0.01353	1562	0.005724	-0.04603	0.01154	1655	0.01475	-0.01946	0.002984	4073	0.5487	-0.01131	0.0009785	8986	0.8816	1.124	0.08014	21525	6.474e-16	Not clustered
ILMN_1663866	TGFBI	0.2774	12.88	0.02153	12.02	13.9	1	1	1	1	0.01427	0.001014	14047	0.5491	0.05222	0.01016	2176	0.02254	0.05223	0.009724	2073	0.02966	0.009193	0.000437	13798	0.8828	-4.714e-05	1.11e-08	23147	0.9999	1.128	0.08014	21533	6.5e-16	Not clustered
ILMN_1687887	PSMC4	0.3298	8.288	0.03979	6.876	9.195	1	1	1	1	0.006177	0.000243	18494	0.7972	-0.05048	0.01212	1812	0.009977	-0.04532	0.009401	2158	0.03362	-0.02902	0.005565	1560	0.3428	-0.02101	0.002822	3325	0.7391	1.129	0.08014	21523	6.469e-16	Not selected
ILMN_1692511	TMEM106C	0.3235	7.802	0.04147	6.571	9.216	1	1	0.9964	0.9925	-0.01547	0.0006308	15810	0.6526	-0.111	0.02429	597	7.152e-05	-0.1087	0.02232	582	0.0001962	-0.02869	0.002252	5417	0.6365	-0.009462	0.0002401	15438	0.9582	1.126	0.08014	21554	6.561e-16	Pattern02
ILMN_1756937	ST8SIA4	0.2036	7.681	0.02651	7.204	8.427	1	1	1	1	-0.03586	0.01157	3227	0.007371	0.04543	0.01403	1469	0.004728	0.04325	0.01219	1561	0.01127	0.01653	0.002578	4793	0.5912	0.008878	0.0007216	10655	0.9017	1.089	0.08014	22290	1.036e-15	Not selected
ILMN_1770378	ANAPC10	0.2205	7.682	0.0287	6.791	8.355	1	1	1	1	0.0167	0.003732	7958	0.1829	0.008303	0.0006917	13844	0.7102	0.006619	0.0004209	15511	0.7972	0.008025	0.0008973	10444	0.8044	0.006854	0.0006265	11333	0.9144	1.117	0.08014	21724	7.152e-16	Not selected
ILMN_1801119	BCL2	0.1468	6.693	0.02193	6.335	8.312	0.6855	0.7652	0.79	0.7744	0.0208	0.00655	5430	0.05816	0.01425	0.002312	8146	0.4083	0.01238	0.001672	9444	0.525	0.009803	0.001519	7564	0.7229	0.007613	0.0008784	9590	0.8892	1.116	0.08014	21673	6.977e-16	Not selected
ILMN_1908065		0.09618	6.586	0.0146	6.377	7.679	0.371	0.3478	0.4164	0.4361	0.00978	0.003239	8639	0.2229	-0.00292	0.0002164	17689	0.8589	-0.001256	3.833e-05	20721	0.9529	-0.006998	0.001726	6885	0.6947	-0.006776	0.001548	6471	0.8289	1.12	0.08014	21590	6.647e-16	Not selected
ILMN_2198376	PSMA4	0.3134	10.76	0.02913	9.888	12.41	1	1	1	1	0.04595	0.01182	3167	0.006622	-0.06447	0.01759	1046	0.001122	-0.05472	0.0123	1541	0.01083	-0.04939	0.01433	112	0.05322	-0.03971	0.009022	221	0.3988	1.122	0.08014	21589	6.646e-16	Not selected
ILMN_1671473	EHD3	0.2095	6.843	0.03061	6.234	7.804	0.9263	0.8435	0.9039	0.8346	-0.05596	0.02018	1664	0.0001932	-0.03834	0.007222	3243	0.0687	-0.03402	0.005459	3940	0.1442	-0.02362	0.003804	3024	0.4633	-0.0176	0.002035	5000	0.7885	1.121	0.08015	21569	6.598e-16	Pattern02
ILMN_1728698	GDE1	0.2837	8.538	0.03323	7.621	10.12	1	1	1	1	-0.01087	0.0009834	14160	0.5568	-0.03192	0.006347	3709	0.09515	-0.03059	0.00558	3859	0.138	-0.01085	0.001018	9778	0.7874	-0.005438	0.0002462	15342	0.9577	1.116	0.08015	21924	7.826e-16	Not clustered
ILMN_1731287	ARFGAP3	0.2612	8.863	0.02947	7.98	9.461	1	1	1	1	0.04063	0.01258	2974	0.004794	-0.006446	0.0002396	17421	0.8495	-0.001979	2.165e-05	21325	0.9661	-0.01854	0.002751	4467	0.5729	-0.01819	0.002534	3848	0.7581	1.124	0.08015	21692	7.026e-16	Not selected
ILMN_1773963	GNA15	0.239	10.01	0.02387	8.932	10.71	1	1	1	1	-0.07221	0.04585	373	2.661e-09	0.06163	0.02615	514	3.321e-05	0.05988	0.02368	520	0.000112	0.01772	0.003	4049	0.547	0.007125	0.0004765	12591	0.9341	1.124	0.08015	21579	6.616e-16	Not clustered
ILMN_1774890	LAS1L	0.1732	7.805	0.02219	7.043	8.371	1	1	1	1	0.02659	0.009867	3792	0.01492	-0.02349	0.005811	4026	0.1165	-0.02115	0.004515	4699	0.2016	-0.0133	0.002584	4784	0.5906	-0.009556	0.001284	7510	0.8516	1.122	0.08015	21564	6.585e-16	Not selected
ILMN_1780283	C20orf201	0.1936	6.715	0.02883	6.251	7.52	0.7002	0.5652	0.7936	0.594	0.03002	0.007499	4861	0.03949	-0.08875	0.04933	138	1.311e-09	-0.08724	0.04578	134	8.058e-09	-0.02159	0.004054	2775	0.4392	-0.006161	0.0003321	14173	0.9488	1.131	0.08015	21520	6.462e-16	Pattern11
ILMN_1795514	C3orf25	0.07597	6.511	0.01167	6.261	6.82	0.1327	0.07826	0.1246	0.09023	-0.002709	0.0003839	17357	0.7368	-0.01077	0.004532	5003	0.1872	-0.008739	0.002869	6760	0.3541	-0.009813	0.005224	1797	0.3577	-0.008267	0.003563	2326	0.691	1.11	0.08015	21852	7.566e-16	Not selected
ILMN_2058795	PGCP	0.211	9.762	0.02161	8.899	10.53	1	1	1	1	-0.019	0.002574	9753	0.2911	0.05637	0.01696	1109	0.001448	0.05584	0.01594	1032	0.002607	0.01202	0.001071	9494	0.7803	0.002144	3.316e-05	20254	0.9866	1.124	0.08015	21550	6.548e-16	Not selected
ILMN_2066849	FAM26F	0.6203	9.383	0.06611	6.728	11.28	1	1	1	1	0.09524	0.01026	3637	0.01275	-0.1717	0.02516	553	5.019e-05	-0.1633	0.02186	606	0.0002359	-0.06323	0.004736	2131	0.3928	-0.03434	0.001371	7130	0.8465	1.13	0.08015	21527	6.481e-16	Pattern04
ILMN_2129859	FASTKD3	0.1587	6.929	0.02291	6.38	7.46	0.9779	0.9826	0.9786	0.9774	-0.0001219	3e-07	23041	0.9941	0.01817	0.004975	4603	0.1597	0.01894	0.005171	4162	0.1594	0.0002163	9.791e-07	22748	0.9959	-0.003134	0.0001976	16140	0.9621	1.113	0.08015	21726	7.168e-16	Not selected
ILMN_1652417	CBWD1	0.159	6.82	0.02332	6.348	7.491	0.9459	0.9217	0.9466	0.9323	-0.004602	0.0003835	17360	0.7369	0.0171	0.003958	5605	0.2294	0.01617	0.003388	5970	0.2976	0.006653	0.0008314	10861	0.8128	0.003792	0.0002594	15144	0.9568	1.118	0.08016	21811	7.416e-16	Not selected
ILMN_1669362	IGFBP6	0.1817	6.798	0.02674	6.325	7.812	0.9312	0.8174	0.8932	0.8722	-0.01461	0.001724	11717	0.4083	-0.05464	0.01804	1011	0.0009313	-0.0523	0.01585	1041	0.002697	-0.01877	0.002955	4122	0.5512	-0.009518	0.0007402	10523	0.9001	1.121	0.08016	21583	6.63e-16	Pattern11
ILMN_1673640	PAG1	0.1906	6.866	0.02776	6.35	7.668	0.941	0.9217	0.9146	0.8722	-0.00757	0.00051	16527	0.6908	-0.06008	0.024	614	8.002e-05	-0.05946	0.02253	568	0.0001817	-0.01304	0.00157	7362	0.7178	-0.002522	5.756e-05	19255	0.9852	1.142	0.08016	21524	6.472e-16	Not selected
ILMN_1676905	TIGD7	0.155	7.01	0.02212	6.458	7.702	0.9853	0.9913	1	0.985	-0.002559	0.0001115	20019	0.8672	0.02124	0.005742	4067	0.1197	0.02106	0.005397	3992	0.1471	0.004494	0.0003567	14622	0.8976	0.0007692	1.005e-05	21545	0.9946	1.121	0.08016	21597	6.677e-16	Not selected
ILMN_1690616	C17orf109	0.3214	7.176	0.04479	6.464	8.492	0.9902	1	0.9786	0.9398	-0.1367	0.05234	278	1.416e-10	-0.06874	0.01043	2107	0.02029	-0.05949	0.007525	2812	0.06787	-0.04817	0.007108	945	0.2502	-0.03764	0.004197	1739	0.6486	1.117	0.08016	21853	7.571e-16	Pattern31
ILMN_1705928	SNRNP200	0.1409	7.478	0.01884	6.657	7.948	0.9975	1	1	1	0.006108	0.0006837	15515	0.6374	-0.02222	0.006761	3452	0.08217	-0.02067	0.005607	3838	0.1367	-0.00997	0.001891	6399	0.6736	-0.006315	0.0007303	10588	0.9011	1.117	0.08016	21714	7.111e-16	Pattern15
ILMN_1741259	RPS2	0.1607	6.99	0.02299	6.424	7.606	0.9902	0.9826	0.9929	0.9774	0.02294	0.006885	5234	0.05055	-0.01071	0.001129	11681	0.6091	-0.006217	0.0003659	15975	0.8148	-0.01939	0.00514	1849	0.3638	-0.01829	0.00438	1593	0.639	1.121	0.08016	21561	6.579e-16	Not selected
[truncated: 21,691 more rows]

## Sheet: Symbols key
Symbol	Description
F	Females
M	Males
NS	Nonsmokers
S	Smokers
SD	Standard deviation
Mean	Arithmetic mean
CV	Coefficient of variation
MIN	Minimum
MAX	Maximum
beta	regression coefficient
r2	deviance coefficient of partial determination
[truncated: 5 more rows]
