# Supplementary material for: Graphical Modeling of Gene Expression in Monocytes Suggests Molecular Mechanisms Explaining Increased Atherosclerosis in Smokers
Source: PLoS One. 2013 Jan 23;8(1):e50888. doi: 10.1371/journal.pone.0050888 (PMC3553098; doi:10.1371/journal.pone.0050888)
Supplement: Table S4 — Summary tables and figures for 29 ICA expression patterns that passed quality control. (XLSX) [file pone.0050888.s008.xlsx]

## Sheet: ICA phenos
			ICA patterns phenotype description.
Summary of ICA patterns association to phenotypes. The most significant GO biological process associated to each pattern is shown.
Pattern	Genes	G~S|P	G~P|S	r2	Risk.Factors	Biblio.Smoking
Meta4	125			0.0434725	bmi	HS2ST1, SNX10
Meta11	141	x		0.0338742	age + bmi
Meta12	103			0.0425507	HDL_CHOL
Meta14	67	x		0.0417165	age	BBX
Meta15	14	x		0.041224	age
Meta17	31			0.0424936	MPO
Meta18	98	x		0.0364655	age + bmi + MPO	SNX10
Meta19	115			0.0418824	sbp
Meta21	36	x		0.0286642	age + sex + HDL_CHOL + diabetes + CRP + MPO
Meta23	40			0.0424468	sex
Meta27	13			0.0430338	age
Meta28	70			0.0405932	age + CRP + MPO
Meta29	98	x		0.0321845	age + sex + bmi + sbp + TRIGLY
Meta30	97	x		0.0430157	CRP
Meta31	85		x	0.0452112	age + HDL_CHOL + CRP + MPO
Meta33	43			0.0426079	age
Meta34	58	x		0.038777	CRP
Meta36	64	x		0.0420119	CRP
Meta39	47	x		0.0339936	age
Meta41	45			0.0424612	LDL_CHOL
Meta42	71			0.0442997	bmi + sbp + diabetes
Meta43	34	x		0.0139952	age + bmi + HDL_CHOL + HCY
Meta45	51			0.041306	sex + sbp
Meta48	22	x		0.0468457	sex + LDL_CHOL + CRP
Meta49	35			0.0424822	age + sex + sbp + HDL_CHOL
Meta51	9	x	x	0.0329689	age + sex + sbp + CRP
Meta52	49	x		0.0408296	age + HDL_CHOL + CRP + MPO
Meta54	17		x	0.0392883	sex + bmi + TRIGLY + CRP
Meta58	23			0.0429041	HDL_CHOL

## Sheet: Causality
									Likelihood Based Casual Model Selection (LCMS)
Proportion of bootstrap resamples where each model is selected for any given ICA pattern (1000 resamples)
Pattern	(a) G-S, P	(b) S-P, G	(c) S, G-P	(d) G-S-P	(e) S-P-G	(f) S-G-P	(g) G->S<-P	(h) S->P<-G	(i) S->G<-P	(j) S, G, P	(k) S-G-P-S	Causal classes
Pattern4	0.009	0.728	0.008	0.017	0.003	0	0.09	0.051	0.001	0.089	0.004	0.004
Pattern11	0.074	0	0	0.39	0	0	0.532	0	0.004	0	0	0
Pattern12	0.001	0.86	0.001	0.016	0.002	0	0.008	0.004	0	0.108	0	0
Pattern14	0.051	0.176	0.013	0.343	0.217	0.03	0.006	0.003	0	0.027	0.134	0.164
Pattern15	0.054	0.318	0.006	0.415	0.08	0.013	0.024	0	0	0.04	0.05	0.063
Pattern17	0.007	0.805	0.004	0.005	0.012	0	0.028	0.039	0	0.098	0.002	0.002
Pattern18	0.093	0	0	0.669	0	0	0.238	0	0	0	0	0
Pattern19	0.044	0.396	0	0.331	0.009	0	0.154	0.002	0	0.061	0.003	0.003
Pattern21	0.021	0	0	0.106	0	0.317	0	0	0	0	0.556	0.873
Pattern23	0	0.847	0.001	0.005	0.01	0	0.009	0.019	0	0.109	0	0
Pattern27	0.015	0.802	0	0.036	0	0	0.052	0	0	0.095	0	0
Pattern28	0.064	0.296	0.001	0.297	0.003	0	0.298	0.002	0	0.037	0.002	0.002
Pattern29	0.034	0	0	0.372	0	0.212	0.001	0	0	0	0.381	0.593
Pattern30	0.087	0.136	0	0.353	0.001	0	0.404	0.001	0.001	0.016	0.001	0.001
Pattern31	0	0	0.011	0	0	0	0.001	0.271	0.092	0	0.625	0.625
Pattern33	0.005	0.85	0.001	0.019	0.005	0	0.01	0.006	0	0.104	0	0
Pattern34	0.085	0.003	0.001	0.742	0.002	0.045	0.04	0	0	0.001	0.081	0.126
Pattern36	0.079	0	0	0.445	0	0	0.463	0	0.009	0	0.004	0.004
Pattern39	0.096	0	0	0.754	0	0.023	0.04	0	0	0	0.087	0.11
Pattern41	0.007	0.789	0	0.06	0.013	0	0.022	0.005	0	0.103	0.001	0.001
Pattern42	0.007	0.03	0.026	0	0.004	0	0.055	0.503	0.056	0.007	0.312	0.312
Pattern43	0.073	0	0	0.696	0	0.022	0.205	0	0.001	0	0.003	0.025
Pattern45	0	0.842	0.004	0.005	0.026	0	0.006	0.011	0	0.106	0	0
Pattern48	0.034	0	0.002	0.418	0.007	0.144	0.002	0	0	0	0.393	0.537
Pattern49	0.023	0.467	0.008	0.01	0.001	0	0.293	0.117	0.005	0.059	0.017	0.017
Pattern51	0.011	0	0.001	0.129	0.013	0.218	0	0	0	0	0.628	0.846
Pattern52	0.091	0.042	0	0.362	0.001	0.002	0.473	0.002	0.003	0.008	0.016	0.018
Pattern54	0	0.002	0.081	0.002	0.743	0.051	0	0.022	0	0	0.099	0.15
Pattern58	0.059	0.283	0.001	0.108	0	0	0.492	0.015	0.003	0.032	0.007	0.007

## Sheet: Pattern4
Rank	Symbol	ProbeID	EntrezID	Name	GO.Term	Smoking.Phenotype	Smoking.Reference	Plaques.Phenotype	Plaques.Reference
1	CAPZA1	ILMN_1803742	829	capping protein (actin filament) muscle Z-line, alpha 1	protein binding; actin binding
2	C6orf211	ILMN_2186678	79624	chromosome 6 open reading frame 211	protein binding
3	DISC1	ILMN_2211672	27185	disrupted in schizophrenia 1	protein binding
4	COMMD8	ILMN_2210713	54951	COMM domain containing 8	protein binding
5	ANXA2P1	ILMN_1698100	303	annexin A2 pseudogene 1
6	HCCS	ILMN_2128923	3052	holocytochrome c synthase	holocytochrome-c synthase activity; metal ion binding; lyase activity
7	PAPSS1	ILMN_2224103	9061	3'-phosphoadenosine 5'-phosphosulfate synthase 1	nucleotide binding; adenylylsulfate kinase activity; sulfate adenylyltransferase (ATP) activity; ATP binding; nucleotidyltransferase activity
8	FTH1P3	ILMN_2173835	2498	ferritin, heavy polypeptide 1 pseudogene 3
9	CAST	ILMN_1672947	831	calpastatin	protein binding; endopeptidase inhibitor activity; calcium-dependent cysteine-type endopeptidase inhibitor activity
10	FAM76A	ILMN_2133713	199870	family with sequence similarity 76, member A
11	FAM162A	ILMN_1803647	26355	family with sequence similarity 162, member A
12	CLTC	ILMN_1756779	1213	clathrin, heavy chain (Hc)	protein binding; structural molecule activity
13	GNG10	ILMN_1652003	2790	guanine nucleotide binding protein (G protein), gamma 10	GTPase activity; signal transducer activity
14	PLEKHF2	ILMN_1766115	79666	pleckstrin homology domain containing, family F (with FYVE domain) member 2	protein binding; metal ion binding; zinc ion binding
15	SPAST	ILMN_2373556	6683	spastin	nucleotide binding; protein binding; nucleoside-triphosphatase activity; ATP binding; microtubule binding; microtubule-severing ATPase activity; hydrolase activity; alpha-tubulin binding; beta-tubulin binding
16	SAMSN1	ILMN_2171289	64092	SAM domain, SH3 domain and nuclear localization signals 1	protein binding; phosphotyrosine binding
17	G3BP1	ILMN_2344455	10146	GTPase activating protein (SH3 domain) binding protein 1	nucleotide binding; protein binding; DNA binding; RNA binding; ATP-dependent DNA helicase activity; ATP-dependent RNA helicase activity; helicase activity; endonuclease activity; ATP binding; hydrolase activity
18	HMGB2	ILMN_2219712	3148	high-mobility group box 2	protein binding; DNA binding; damaged DNA binding; double-stranded DNA binding; single-stranded DNA binding; sequence-specific DNA binding transcription factor activity; DNA bending activity; promoter binding; transcription activator activity; general transcriptional repressor activity; protein domain specific binding; chemoattractant activity; RAGE receptor binding
19	TOP1P2	ILMN_2043109	7152	topoisomerase (DNA) I pseudogene 2
20		ILMN_1779852
21	YY1	ILMN_2181540	7528	YY1 transcription factor	protein binding; DNA binding; sequence-specific DNA binding transcription factor activity; transcription coactivator activity; transcription corepressor activity; metal ion binding; zinc ion binding; promoter binding; specific transcriptional repressor activity
22	PTMA	ILMN_1677906	5757	prothymosin, alpha
23	LGALS3	ILMN_1803788	3958	lectin, galactoside-binding, soluble, 3	protein binding; sugar binding; IgE binding
24	ATP11B	ILMN_2124155	23200	ATPase, class VI, type 11B	nucleotide binding; magnesium ion binding; phospholipid-translocating ATPase activity; binding; ATP binding; ATPase activity, coupled to transmembrane movement of ions, phosphorylative mechanism; ion transmembrane transporter activity; hydrolase activity; hydrolase activity, acting on acid anhydrides, catalyzing transmembrane movement of substances
25	HIAT1	ILMN_2231189	64645	hippocampus abundant transcript 1	transporter activity; tetracycline:hydrogen antiporter activity
26	HSP90B3P	ILMN_1690894	343477	heat shock protein 90kDa beta (Grp94), member 3 (pseudogene)
27	KIAA1033	ILMN_1782222	23325	KIAA1033
28	ZFP36L1	ILMN_1675448	677	zinc finger protein 36, C3H type-like 1	protein binding; DNA binding; sequence-specific DNA binding transcription factor activity; mRNA binding; metal ion binding; zinc ion binding; AU-rich element binding
29	EMB	ILMN_1774779	133418	embigin
30	PNPLA8	ILMN_2180582	50640	patatin-like phospholipase domain containing 8	lysophospholipase activity; calcium-independent phospholipase A2 activity; ATP binding; hydrolase activity
31	SLC25A16	ILMN_2115421	8034	solute carrier family 25 (mitochondrial carrier; Graves disease autoantigen), member 16	secondary active transmembrane transporter activity; binding; solute:solute antiporter activity
32	FBXO30	ILMN_2168992	84085	F-box protein 30	ubiquitin-protein ligase activity; metal ion binding; zinc ion binding
33	CYP51A1	ILMN_1664718	1595	cytochrome P450, family 51, subfamily A, polypeptide 1	electron carrier activity; monooxygenase activity; metal ion binding; sterol 14-demethylase activity; heme binding
34	FAM103A1	ILMN_2151441	83640	family with sequence similarity 103, member A1
35	FAM108B1	ILMN_1785661	51104	family with sequence similarity 108, member B1	serine-type peptidase activity; hydrolase activity
36	FAM26F	ILMN_2066849	441168	family with sequence similarity 26, member F
37	F11R	ILMN_2342033	50848	F11 receptor
38	BNIP3L	ILMN_2045419	665	BCL2/adenovirus E1B 19kDa interacting protein 3-like	protein binding; lamin binding; identical protein binding; protein homodimerization activity; protein heterodimerization activity
39	DMXL1	ILMN_1663646	1657	Dmx-like 1
40	SEMA3C	ILMN_1695475	10512	sema domain, immunoglobulin domain (Ig), short basic domain, secreted, (semaphorin) 3C	receptor activity; semaphorin receptor binding
41	ECHDC1	ILMN_2167011	55862	enoyl CoA hydratase domain containing 1	catalytic activity
42	NEDD9	ILMN_2261076	4739	neural precursor cell expressed, developmentally down-regulated 9	protein binding
43	DAPP1	ILMN_1664691	27071	dual adaptor of phosphotyrosine and 3-phosphoinositides	protein tyrosine phosphatase activity; phospholipid binding; phosphatidylinositol-3,4,5-trisphosphate binding; phosphatidylinositol-3,4-bisphosphate binding
44	SORD	ILMN_2285375	6652	sorbitol dehydrogenase	L-iditol 2-dehydrogenase activity; binding; metal ion binding; sugar binding; oxidoreductase activity; zinc ion binding; NAD binding
45	MBNL2	ILMN_1658015	10150	muscleblind-like 2 (Drosophila)	RNA binding; metal ion binding; zinc ion binding
46	ATP2B1	ILMN_2401933	490	ATPase, Ca++ transporting, plasma membrane 1	nucleotide binding; protein binding; calcium-transporting ATPase activity; metal ion binding; calmodulin binding; ATP binding; hydrolase activity; hydrolase activity, acting on acid anhydrides, catalyzing transmembrane movement of substances
47	NLK	ILMN_1772814	51701	nemo-like kinase	nucleotide binding; protein binding; magnesium ion binding; protein kinase activity; protein serine/threonine kinase activity; MAP kinase activity; ATP binding; transcription factor binding; ubiquitin protein ligase binding; SH2 domain binding
48	TMEM167A	ILMN_1742813	153339	transmembrane protein 167A
49	TSC22D1	ILMN_2412380	8848	TSC22 domain family, member 1	protein binding; sequence-specific DNA binding transcription factor activity
50	HSPA4	ILMN_1734814	3308	heat shock 70kDa protein 4	nucleotide binding; ATP binding
51	ATXN1	ILMN_2153332	6310	ataxin 1	protein binding; RNA binding; protein C-terminus binding; poly(U) RNA binding; identical protein binding; transcription repressor activity; poly(G) RNA binding; protein self-association
52	HNRNPA3	ILMN_1761474	220988	heterogeneous nuclear ribonucleoprotein A3	nucleotide binding; protein binding; RNA binding; mRNA binding; RNA transmembrane transporter activity
53	SRPK2	ILMN_1669215	6733	SRSF protein kinase 2	nucleotide binding; protein binding; magnesium ion binding; protein serine/threonine kinase activity; ATP binding; transferase activity
54	SMAD7	ILMN_2203896	4092	SMAD family member 7	protein binding; transforming growth factor beta receptor, inhibitory cytoplasmic mediator activity; collagen binding; beta-catenin binding; promoter binding; ubiquitin protein ligase binding; type I transforming growth factor beta receptor binding; activin binding; I-SMAD binding
55	FCGR3A	ILMN_2112580	2214	Fc fragment of IgG, low affinity IIIa, receptor (CD16a)	receptor activity; IgG binding
56	PCGF6	ILMN_2401701	84108	polycomb group ring finger 6	DNA binding; sequence-specific DNA binding transcription factor activity; metal ion binding; zinc ion binding
57	APH1A	ILMN_2398388	51107	anterior pharynx defective 1 homolog A (C. elegans)	protein binding
58	RPS11	ILMN_1676792	6205	ribosomal protein S11	protein binding; structural constituent of ribosome; rRNA binding
59	RTN4	ILMN_2352036	57142	reticulon 4	protein binding
60	C1GALT1	ILMN_1662578	56913	core 1 synthase, glycoprotein-N-acetylgalactosamine 3-beta-galactosyltransferase, 1	metal ion binding; glycoprotein-N-acetylgalactosamine 3-beta-galactosyltransferase activity; transferase activity, transferring glycosyl groups
61		ILMN_1693804
62	ST13	ILMN_1756139	6767	suppression of tumorigenicity 13 (colon carcinoma) (Hsp70 interacting protein)	unfolded protein binding; protein binding; chaperone binding; protein binding, bridging; identical protein binding; protein domain specific binding; Hsp70 protein binding; protein complex binding; dATP binding
63	FNIP2	ILMN_1819783	57600	folliculin interacting protein 2	protein binding
64	PMS2P1	ILMN_1676411	5379	postmeiotic segregation increased 2 pseudogene 1	molecular_function; ATP binding; ATPase activity; kinase activity; transferase activity; mismatched DNA binding
65	FTH1	ILMN_2073235	2495	ferritin, heavy polypeptide 1	protein binding; ferroxidase activity; iron ion binding; oxidoreductase activity; ferric iron binding
66	PIK3AP1	ILMN_1652787	118788	phosphoinositide-3-kinase adaptor protein 1
67	RRM2B	ILMN_2170595	50484	ribonucleotide reductase M2 B (TP53 inducible)	ribonucleoside-diphosphate reductase activity; oxidoreductase activity; transition metal ion binding
68	CPPED1	ILMN_1662865	55313	calcineurin-like phosphoesterase domain containing 1	metal ion binding; hydrolase activity
69	CSNK1A1L	ILMN_1671642	122011	casein kinase 1, alpha 1-like	nucleotide binding; protein serine/threonine kinase activity; ATP binding
70	ZFYVE16	ILMN_2140999	9765	zinc finger, FYVE domain containing 16	protein binding; metal ion binding; 1-phosphatidylinositol binding; phosphatidylinositol-3,4,5-trisphosphate binding; zinc ion binding; protein transporter activity
71	ISCA1	ILMN_1675421	81689	iron-sulfur cluster assembly 1 homolog (S. cerevisiae)	structural molecule activity; metal ion binding; iron-sulfur cluster binding
72	ASPH	ILMN_1693771	444	aspartate beta-hydroxylase	electron carrier activity; calcium ion binding; peptide-aspartate beta-dioxygenase activity; structural molecule activity; binding; oxidoreductase activity; structural constituent of muscle; oxidoreductase activity, acting on single donors with incorporation of molecular oxygen, incorporation of two atoms of oxygen
73	ILK	ILMN_2358980	3611	integrin-linked kinase	nucleotide binding; protein binding; protein serine/threonine kinase activity; signal transducer activity; integrin binding; ATP binding; transcription activator activity; SH3 domain binding
74	ELOVL5	ILMN_2174369	60481	ELOVL family member 5, elongation of long chain fatty acids (FEN1/Elo2, SUR4/Elo3-like, yeast)	protein binding; fatty acid elongase activity; transferase activity; transferase activity, transferring acyl groups other than amino-acyl groups			Cardiovascular Disease	Meguro_2010
75	MBNL3	ILMN_1905548	55796	muscleblind-like 3 (Drosophila)	nucleic acid binding; metal ion binding; zinc ion binding
76	S100A12	ILMN_1748915	6283	S100 calcium binding protein A12	protein binding; calcium ion binding; zinc ion binding; RAGE receptor binding
77	TICAM2	ILMN_2186482	353376	toll-like receptor adaptor molecule 2	protein binding; signal transducer activity; transmembrane receptor activity
78	ST13P4	ILMN_1726308	145165	suppression of tumorigenicity 13 (colon carcinoma) (Hsp70 interacting protein) pseudogene 4	unfolded protein binding; chaperone binding; binding; identical protein binding; protein domain specific binding; Hsp70 protein binding; protein complex binding; dATP binding
79	RAP1B	ILMN_1701434	5908	RAP1B, member of RAS oncogene family	nucleotide binding; protein binding; GTPase activity; GTP binding; GDP binding
80	RAB4A	ILMN_1718832	5867	RAB4A, member RAS oncogene family	nucleotide binding; protein binding; GTPase activity; ATPase activator activity; GTP binding; GDP binding; syntaxin binding; ionotropic glutamate receptor binding; ATPase binding
81	WRB	ILMN_2085922	7485	tryptophan rich basic protein
82	SNX10	ILMN_2170949	29887	sorting nexin 10	1-phosphatidylinositol binding	Smoking cessation	Caporaso_2009
83	IBTK	ILMN_1675669	25998	inhibitor of Bruton agammaglobulinemia tyrosine kinase	protein binding; protein kinase binding; protein tyrosine kinase inhibitor activity			Coronary Artery Disease	Wild_2011
84	C6orf120	ILMN_1743187	387263	chromosome 6 open reading frame 120
85	CD48	ILMN_2061043	962	CD48 molecule	protein binding; antigen binding
86	ELOVL7	ILMN_1740213	79993	ELOVL family member 7, elongation of long chain fatty acids (yeast)	protein binding; fatty acid elongase activity; transferase activity; transferase activity, transferring acyl groups other than amino-acyl groups
87	BMP2K	ILMN_1811148	55589	BMP2 inducible kinase	nucleotide binding; protein serine/threonine kinase activity; ATP binding; transferase activity; phosphatase regulator activity
88	RPS27	ILMN_1696839	6232	ribosomal protein S27	DNA binding; structural constituent of ribosome; metal ion binding; zinc ion binding
89	KIAA0564	ILMN_1688455	23078	KIAA0564	nucleotide binding; ATP binding; ATPase activity
90	NAP1L1	ILMN_1705876	4673	nucleosome assembly protein 1-like 1	protein binding
91	TUBA3D	ILMN_2215640	113457	tubulin, alpha 3d	nucleotide binding; protein binding; GTPase activity; structural molecule activity; GTP binding
92	H3F3A	ILMN_1748767	3020	H3 histone, family 3A
93	TRMT6	ILMN_1765085	51605	tRNA methyltransferase 6 homolog (S. cerevisiae)	protein binding; translation initiation factor activity
94		ILMN_1870457
95	HSP90AB3P	ILMN_1776047	3327	heat shock protein 90kDa alpha (cytosolic), class B member 3 (pseudogene)	unfolded protein binding; ATP binding
96	BZW1	ILMN_1793846	9689	basic leucine zipper and W2 domains 1	protein binding
97	TMEM30A	ILMN_1735680	55754	transmembrane protein 30A
98	FAM179B	ILMN_1778876	23116	family with sequence similarity 179, member B	binding
99	GRHL1	ILMN_1795767	29841	grainyhead-like 1 (Drosophila)	DNA binding
100	DEK	ILMN_1747630	7913	DEK oncogene	DNA binding; specific RNA polymerase II transcription factor activity; histone binding
101	HIST1H2AD	ILMN_1742143	3013	histone cluster 1, H2ad	DNA binding
102	REL	ILMN_1766085	5966	v-rel reticuloendotheliosis viral oncogene homolog (avian)	protein binding; DNA binding; sequence-specific DNA binding transcription factor activity
103	HEBP2	ILMN_1755077	23593	heme binding protein 2
104	SLK	ILMN_2159322	9748	STE20-like kinase	nucleotide binding; DNA binding; nuclease activity; protein serine/threonine kinase activity; ATP binding; transferase activity
105	KLF4	ILMN_2137789	9314	Kruppel-like factor 4 (gut)	sequence-specific DNA binding transcription factor recruiting transcription factor activity; RNA polymerase II transcription factor binding; DNA binding; sequence-specific DNA binding transcription factor activity; metal ion binding; zinc ion binding; promoter binding; transcription activator activity; transcription repressor activity
106	ID2	ILMN_2086095	3398	inhibitor of DNA binding 2, dominant negative helix-loop-helix protein	protein binding; transcription activator activity; transcription repressor activity
107	SH3GL1	ILMN_1788062	6455	SH3-domain GRB2-like 1	protein binding; lipid binding
108	ATP1B3	ILMN_1759628	483	ATPase, Na+/K+ transporting, beta 3 polypeptide	protein binding; sodium:potassium-exchanging ATPase activity
109	SMARCA2	ILMN_1791702	6595	SWI/SNF related, matrix associated, actin dependent regulator of chromatin, subfamily a, member 2	nucleotide binding; protein binding; DNA binding; transcription coactivator activity; helicase activity; ATP binding; DNA-dependent ATPase activity; transcription activator activity; hydrolase activity, acting on acid anhydrides, in phosphorus-containing anhydrides
110	TUBA4A	ILMN_1784300	7277	tubulin, alpha 4a	nucleotide binding; protein binding; GTPase activity; structural molecule activity; GTP binding
111	ACSL1	ILMN_1684585	2180	acyl-CoA synthetase long-chain family member 1	nucleotide binding; long-chain fatty acid-CoA ligase activity; ATP binding; ligase activity
112	GBP3	ILMN_1725314	2635	guanylate binding protein 3	nucleotide binding; GTPase activity; GTP binding
113	SEPT11	ILMN_1788778	55752	septin 11	nucleotide binding; protein binding; GTP binding
114	EPS8	ILMN_1651699	2059	epidermal growth factor receptor pathway substrate 8	protein binding; SH3/SH2 adaptor activity
115	HPS1	ILMN_1774380	3257	Hermansky-Pudlak syndrome 1	protein binding; protein dimerization activity
116	CENPW	ILMN_1763907	387103	centromere protein W	DNA binding
117	HS2ST1	ILMN_1738987	9653	heparan sulfate 2-O-sulfotransferase 1	heparan sulfate 2-O-sulfotransferase activity; sulfotransferase activity; transferase activity	Smoking cessation	Caporaso_2009
118	EIF5B	ILMN_1756767	9669	eukaryotic translation initiation factor 5B	nucleotide binding; protein binding; GTPase activity; translation initiation factor activity; GTP binding
119		ILMN_1884050
120	PPP2R3C	ILMN_2214603	55012	protein phosphatase 2, regulatory subunit B'', gamma	calcium ion binding
121	RAB2A	ILMN_1652394	5862	RAB2A, member RAS oncogene family	nucleotide binding; GTPase activity; GTP binding; GDP binding
122	TRPM2	ILMN_2352380	7226	transient receptor potential cation channel, subfamily M, member 2	ion channel activity; calcium channel activity; sodium channel activity; hydrolase activity; ADP-ribose diphosphatase activity
123	TFAP2A	ILMN_2282477	7020	transcription factor AP-2 alpha (activating enhancer binding protein 2 alpha)	protein binding; DNA binding; sequence-specific DNA binding transcription factor activity; transcription coactivator activity; protein dimerization activity
124	DBI	ILMN_1755926	1622	diazepam binding inhibitor (GABA receptor modulator, acyl-CoA binding protein)	fatty-acyl-CoA binding; lipid binding; benzodiazepine receptor binding
125	PBRM1	ILMN_2385239	55193	polybromo 1	protein binding; DNA binding; chromatin binding

## Sheet: Pattern11
Rank	Symbol	ProbeID	EntrezID	Name	GO.Term	Smoking.Phenotype	Smoking.Reference	Plaques.Phenotype	Plaques.Reference
1	CDKN1C	ILMN_1718565	1028	cyclin-dependent kinase inhibitor 1C (p57, Kip2)	protein binding; protein kinase inhibitor activity; cyclin-dependent protein kinase inhibitor activity; transcription activator activity; transcription repressor activity
2	PTP4A3	ILMN_1769779	11156	protein tyrosine phosphatase type IVA, member 3	protein binding; prenylated protein tyrosine phosphatase activity; protein tyrosine/serine/threonine phosphatase activity; identical protein binding; hydrolase activity
3	CKB	ILMN_1671478	1152	creatine kinase, brain	nucleotide binding; creatine kinase activity; ATP binding
4	PDE8B	ILMN_2301722	8622	phosphodiesterase 8B	two-component response regulator activity; 3',5'-cyclic-nucleotide phosphodiesterase activity; 3',5'-cyclic-AMP phosphodiesterase activity; metal ion binding; phosphoric diester hydrolase activity; hydrolase activity
5	HES4	ILMN_1653466	57801	hairy and enhancer of split 4 (Drosophila)	DNA binding; transcription regulator activity
6	IL21R	ILMN_1798204	50615	interleukin 21 receptor	interleukin-21 receptor activity; receptor activity
7	SCGB3A1	ILMN_1679666	92304	secretoglobin, family 3A, member 1	cytokine activity
8	RGL4	ILMN_1663422	266747	ral guanine nucleotide dissociation stimulator-like 4	guanyl-nucleotide exchange factor activity
9	MTSS1	ILMN_2073289	9788	metastasis suppressor 1	actin monomer binding; receptor binding; cytoskeletal adaptor activity; SH3 domain binding
10	TIAM2	ILMN_2358560	26230	T-cell lymphoma invasion and metastasis 2	receptor signaling protein activity; guanyl-nucleotide exchange factor activity; Rho guanyl-nucleotide exchange factor activity; GTPase activator activity			Lipoprotein(a)	Ober_2009
11	PHF19	ILMN_1713249	26147	PHD finger protein 19	nucleic acid binding; metal ion binding; zinc ion binding
12		ILMN_1737360
13	FGFRL1	ILMN_1795865	53834	fibroblast growth factor receptor-like 1	receptor activity; fibroblast growth factor receptor activity; heparin binding; fibroblast growth factor binding
14	GPR44	ILMN_1703326	11251	G protein-coupled receptor 44	prostaglandin J receptor activity; receptor activity; G-protein coupled receptor activity; prostaglandin D receptor activity; prostaglandin F receptor activity; N-formyl peptide receptor activity
15	PLAGL2	ILMN_1786601	5326	pleiomorphic adenoma gene-like 2	DNA binding; sequence-specific DNA binding transcription factor activity; metal ion binding; zinc ion binding
16	CLCF1	ILMN_1661197	23529	cardiotrophin-like cytokine factor 1	receptor binding; cytokine activity; growth factor activity
17	GSTA4	ILMN_1771964	2941	glutathione S-transferase alpha 4	glutathione transferase activity; transferase activity; protein homodimerization activity
18	ADA	ILMN_1803686	100	adenosine deaminase	protein binding; purine nucleoside binding; adenosine deaminase activity; metal ion binding; zinc ion binding; hydrolase activity
19	DUSP5	ILMN_1656501	1847	dual specificity phosphatase 5	protein tyrosine phosphatase activity; hydrolase activity; MAP kinase tyrosine/serine/threonine phosphatase activity
20	RET	ILMN_1655610	5979	ret proto-oncogene	nucleotide binding; calcium ion binding; protein tyrosine kinase activity; transmembrane receptor protein tyrosine kinase activity; receptor activity; ATP binding
21	CCNE1	ILMN_2374425	898	cyclin E1	protein binding; transcription coactivator activity; kinase activity; cyclin-dependent protein kinase regulator activity; protein complex binding; androgen receptor binding
22	CD79B	ILMN_2366212	974	CD79b molecule, immunoglobulin-associated beta	transmembrane receptor activity
23	GPR20	ILMN_1704464	2843	G protein-coupled receptor 20	receptor activity; G-protein coupled receptor activity
24	TNFRSF8	ILMN_1659257	943	tumor necrosis factor receptor superfamily, member 8	protein binding; transmembrane receptor activity; tumor necrosis factor receptor activity
25	CYP4F22	ILMN_1708303	126410	cytochrome P450, family 4, subfamily F, polypeptide 22	electron carrier activity; monooxygenase activity; metal ion binding; oxidoreductase activity, acting on paired donors, with incorporation or reduction of molecular oxygen; heme binding
26	C20orf201	ILMN_1780283	198437	chromosome 20 open reading frame 201
27	TCF7L2	ILMN_1672486	6934	transcription factor 7-like 2 (T-cell specific, HMG-box)	protein binding; sequence-specific DNA binding transcription factor activity; RNA polymerase II transcription factor activity; beta-catenin binding; transcription factor binding; promoter binding; specific transcriptional repressor activity; protein kinase binding; nuclear hormone receptor binding; sequence-specific DNA binding; gamma-catenin binding; armadillo repeat domain binding
28	MARCKSL1	ILMN_1714433	65108	MARCKS-like 1	calmodulin binding
29	RHOC	ILMN_2313730	389	ras homolog gene family, member C	nucleotide binding; protein binding; GTPase activity; signal transducer activity; GTP binding; protein domain specific binding
30	CASP5	ILMN_1722158	838	caspase 5, apoptosis-related cysteine peptidase	protein binding; cysteine-type endopeptidase activity; cysteine-type peptidase activity; peptidase activity
31	CABP4	ILMN_1688864	57010	calcium binding protein 4	calcium ion binding
32	PAG1	ILMN_2055156	55824	phosphoprotein associated with glycosphingolipid microdomains 1	protein binding; SH3/SH2 adaptor activity; SH2 domain binding
33	TNF	ILMN_1728106	7124	tumor necrosis factor	protein binding; protease binding; cytokine activity; tumor necrosis factor receptor binding; identical protein binding; promoter binding; transcription activator activity; transcription repressor activity
34	LYPD2	ILMN_1724266	137797	LY6/PLAUR domain containing 2
35	CDC42EP4	ILMN_1745223	23580	CDC42 effector protein (Rho GTPase binding) 4	GTP-Rho binding
36	SLC5A10	ILMN_1691503	125206	solute carrier family 5 (sodium/glucose cotransporter), member 10	transporter activity
37	MEG3	ILMN_1671149	55384	maternally expressed 3 (non-protein coding)
38	CALML4	ILMN_1757210	91860	calmodulin-like 4	calcium ion binding
39	CYFIP2	ILMN_1677200	26999	cytoplasmic FMR1 interacting protein 2	protein binding
40	RRAS	ILMN_1780825	6237	related RAS viral (r-ras) oncogene homolog	nucleotide binding; protein binding; GTPase activity; GTP binding; GDP binding
41	S100A3	ILMN_1712545	6274	S100 calcium binding protein A3	protein binding; calcium ion binding
42	INSIG1	ILMN_1793474	3638	insulin induced gene 1	protein binding
43	SLC2A6	ILMN_1778321	11182	solute carrier family 2 (facilitated glucose transporter), member 6	glucose transmembrane transporter activity; substrate-specific transmembrane transporter activity; D-glucose transmembrane transporter activity
44	NFKBIZ	ILMN_1719695	64332	nuclear factor of kappa light polypeptide gene enhancer in B-cells inhibitor, zeta
45	PPM1N	ILMN_1803357	147699	protein phosphatase, Mg2+/Mn2+ dependent, 1N (putative)	magnesium ion binding; phosphoprotein phosphatase activity; hydrolase activity; manganese ion binding
46	HEY1	ILMN_1788203	23462	hairy/enhancer-of-split related with YRPW motif 1	DNA binding; sequence-specific DNA binding transcription factor activity; transcription regulator activity
47	SVIL	ILMN_1671404	6840	supervillin	actin filament binding
48	TBC1D16	ILMN_1758457	125058	TBC1 domain family, member 16	GTPase activator activity; Rab GTPase activator activity
49	VMO1	ILMN_1735910	284013	vitelline membrane outer layer 1 homolog (chicken)
50	SYT17	ILMN_1657760	51760	synaptotagmin XVII	transporter activity
51	E2F2	ILMN_1777233	1870	E2F transcription factor 2	protein binding; DNA binding; sequence-specific DNA binding transcription factor activity; RNA polymerase II transcription factor activity; transcription factor binding
52	MN1	ILMN_2111237	4330	meningioma (disrupted in balanced translocation) 1	molecular_function; binding
53	LTA	ILMN_1795464	4049	lymphotoxin alpha (TNF superfamily, member 1)	protein binding; receptor binding; cytokine activity; tumor necrosis factor receptor binding
54	CEACAM1	ILMN_1716815	634	carcinoembryonic antigen-related cell adhesion molecule 1 (biliary glycoprotein)	molecular_function
55	KNDC1	ILMN_1702789	85442	kinase non-catalytic C-lobe domain (KIND) containing 1	molecular_function; protein serine/threonine kinase activity; Ras guanyl-nucleotide exchange factor activity
56	SYTL1	ILMN_1750785	84958	synaptotagmin-like 1	protein binding; neurexin binding; Rab GTPase binding
57	ITLN1	ILMN_2165993	55600	intelectin 1 (galactofuranose binding)	receptor binding; sugar binding
58	CHST7	ILMN_1732831	56548	carbohydrate (N-acetylglucosamine 6-O) sulfotransferase 7	N-acetylglucosamine 6-O-sulfotransferase activity; chondroitin 6-sulfotransferase activity; transferase activity
59	FBLN1	ILMN_1672536	2192	fibulin 1	protein binding; calcium ion binding; extracellular matrix structural constituent
60	LTB	ILMN_2376204	4050	lymphotoxin beta (TNF superfamily, member 3)	receptor binding; cytokine activity; tumor necrosis factor receptor binding
61	IGFBP6	ILMN_1669362	3489	insulin-like growth factor binding protein 6	insulin-like growth factor I binding; insulin-like growth factor II binding
62	ICAM4	ILMN_1681296	3386	intercellular adhesion molecule 4 (Landsteiner-Wiener blood group)	integrin binding
63	PRR5L	ILMN_1697491	79899	proline rich 5 like
64		ILMN_1833858
65	GPR137B	ILMN_2121816	7107	G protein-coupled receptor 137B
66	HMOX1	ILMN_1800512	3162	heme oxygenase (decycling) 1	heme oxygenase (decyclizing) activity; phospholipase D activity; signal transducer activity; metal ion binding; oxidoreductase activity; enzyme binding; heme binding; protein homodimerization activity
67	TAGLN	ILMN_1778668	6876	transgelin	protein binding; actin binding
68	IER5	ILMN_1721833	51278	immediate early response 5
69	PWWP2B	ILMN_1764609	170394	PWWP domain containing 2B
70	C7orf16	ILMN_1737819	10842	chromosome 7 open reading frame 16	protein phosphatase inhibitor activity; protein serine/threonine phosphatase inhibitor activity
71	CHD5	ILMN_1698148	26038	chromodomain helicase DNA binding protein 5	nucleotide binding; DNA binding; chromatin binding; helicase activity; metal ion binding; ATP binding; ATP-dependent helicase activity; zinc ion binding; hydrolase activity; hydrolase activity, acting on acid anhydrides, in phosphorus-containing anhydrides
72	NEURL	ILMN_1672081	9148	neuralized homolog (Drosophila)	metal ion binding; zinc ion binding
73	ABI3	ILMN_1755658	51225	ABI family, member 3	protein binding
74	PTPN13	ILMN_2374683	5783	protein tyrosine phosphatase, non-receptor type 13 (APO-1/CD95 (Fas)-associated phosphatase)	protein binding; protein tyrosine phosphatase activity; hydrolase activity
75	FAM110A	ILMN_1782095	83541	family with sequence similarity 110, member A	protein binding
76	SETBP1	ILMN_1720513	26040	SET binding protein 1	DNA binding
77	TMC6	ILMN_1794677	11322	transmembrane channel-like 6
78	SPRED1	ILMN_1804277	161742	sprouty-related, EVH1 domain containing 1	stem cell factor receptor binding
79	HEG1	ILMN_1666122	57493	HEG homolog 1 (zebrafish)	calcium ion binding
80	CYTIP	ILMN_1746864	9595	cytohesin 1 interacting protein	protein binding
81	KIF21B	ILMN_2163819	23046	kinesin family member 21B	nucleotide binding; microtubule motor activity; ATP binding
82		ILMN_1894072
83	CTSL1	ILMN_1812995	1514	cathepsin L1	protein binding; cysteine-type endopeptidase activity; peptidase activity
84	GPR109B	ILMN_1677693	8843	G protein-coupled receptor 109B	receptor activity; G-protein coupled receptor activity; purinergic nucleotide receptor activity, G-protein coupled
85	TBC1D10C	ILMN_1710434	374403	TBC1 domain family, member 10C	GTPase activator activity; Rab GTPase activator activity
86	SLC2A9	ILMN_1668312	56606	solute carrier family 2 (facilitated glucose transporter), member 9	transmembrane transporter activity; sugar:hydrogen symporter activity; substrate-specific transmembrane transporter activity
87	IQCK	ILMN_2081883	124152	IQ motif containing K
88	UBASH3B	ILMN_1653856	84959	ubiquitin associated and SH3 domain containing B	protein tyrosine phosphatase activity; hydrolase activity
89	FMNL2	ILMN_1730491	114793	formin-like 2	actin binding; binding; Rho GTPase binding
90	RFTN1	ILMN_1800787	23180	raftlin, lipid raft linker 1
91	RAP1GAP2	ILMN_2041236	23108	RAP1 GTPase activating protein 2	GTPase activator activity
92	GRASP	ILMN_1705210	160622	GRP1 (general receptor for phosphoinositides 1)-associated scaffold protein	PDZ domain binding; ADP-ribosylation factor binding
93	LPPR4	ILMN_2172497	9890	lipid phosphate phosphatase-related protein type 4	phosphatidate phosphatase activity; hydrolase activity; lipid phosphatase activity
94	SH2D3C	ILMN_1775734	10044	SH2 domain containing 3C	SH3/SH2 adaptor activity; guanyl-nucleotide exchange factor activity
95	FAM167A	ILMN_1687213	83648	family with sequence similarity 167, member A
96	MIDN	ILMN_1746408	90007	midnolin
97	SFMBT2	ILMN_1660125	57713	Scm-like with four mbt domains 2
98	PRR5	ILMN_1692664	55615	proline rich 5 (renal)
99	UNC119	ILMN_1664698	9094	unc-119 homolog (C. elegans)
100	VSIG4	ILMN_1669409	11326	V-set and immunoglobulin domain containing 4	protein binding
101	CEBPB	ILMN_1693014	1051	CCAAT/enhancer binding protein (C/EBP), beta	protein binding; DNA binding; sequence-specific DNA binding transcription factor activity; sequence-specific enhancer binding RNA polymerase II transcription factor activity; transcription factor binding; transcription activator activity; protein homodimerization activity; sequence-specific DNA binding; protein heterodimerization activity
102	BATF3	ILMN_1763207	55509	basic leucine zipper transcription factor, ATF-like 3	sequence-specific DNA binding transcription factor activity; transcription corepressor activity; sequence-specific DNA binding; protein dimerization activity
103	HES1	ILMN_1710284	3280	hairy and enhancer of split 1, (Drosophila)	DNA binding; sequence-specific DNA binding transcription factor activity; transcription repressor activity; histone deacetylase binding; HLH domain binding; N-box binding
104	TNFRSF25	ILMN_1765109	8718	tumor necrosis factor receptor superfamily, member 25	receptor activity; tumor necrosis factor receptor activity
105	LFNG	ILMN_1663080	3955	LFNG O-fucosylpeptide 3-beta-N-acetylglucosaminyltransferase	molecular_function; transferase activity, transferring glycosyl groups; O-fucosylpeptide 3-beta-N-acetylglucosaminyltransferase activity
106	SCRN1	ILMN_1756439	9805	secernin 1	molecular_function; dipeptidase activity
107	EPS8	ILMN_1651699	2059	epidermal growth factor receptor pathway substrate 8	protein binding; SH3/SH2 adaptor activity
108	RHOB	ILMN_1802205	388	ras homolog gene family, member B	nucleotide binding; protein binding; GTPase activity; GTP binding; GDP binding
109	CDC42EP2	ILMN_1652777	10435	CDC42 effector protein (Rho GTPase binding) 2	protein binding; opioid peptide activity; Rho GTPase activator activity; GTP-Rho binding
110	SH2B2	ILMN_1669833	10603	SH2B adaptor protein 2	signal transducer activity; transmembrane receptor protein tyrosine kinase adaptor activity; SH3/SH2 adaptor activity; JAK pathway signal transduction adaptor activity
111	PTPRC	ILMN_1804279	5788	protein tyrosine phosphatase, receptor type, C	protein binding; protein tyrosine phosphatase activity; transmembrane receptor protein tyrosine phosphatase activity; hydrolase activity; protein kinase binding
112	RARA	ILMN_1659206	5914	retinoic acid receptor, alpha	protein binding; retinoic acid binding; sequence-specific DNA binding transcription factor activity; steroid hormone receptor activity; retinoic acid receptor activity; transcription coactivator activity; transcription corepressor activity; receptor binding; metal ion binding; zinc ion binding; transcription activator activity; enzyme binding; protein domain specific binding; chromatin DNA bindin…
113	RASAL3	ILMN_1795089	64926	RAS protein activator like 3	GTPase activator activity
114	GALE	ILMN_1792168	2582	UDP-galactose-4-epimerase	UDP-glucose 4-epimerase activity; binding; isomerase activity; protein homodimerization activity; coenzyme binding
115	SIDT2	ILMN_1791912	51092	SID1 transmembrane family, member 2
116	SLC44A2	ILMN_1771987	57153	solute carrier family 44, member 2	signal transducer activity; choline transmembrane transporter activity
117	C18orf8	ILMN_1719097	29919	chromosome 18 open reading frame 8
118	CDH23	ILMN_1779934	64072	cadherin-related 23	protein binding; calcium ion binding
119	CHST2	ILMN_1794011	9435	carbohydrate (N-acetylglucosamine-6-O) sulfotransferase 2	N-acetylglucosamine 6-O-sulfotransferase activity; sulfotransferase activity; transferase activity
120		ILMN_1890175
121	SAT1	ILMN_1753342	6303	spermidine/spermine N1-acetyltransferase 1	protein binding; diamine N-acetyltransferase activity; acyltransferase activity; transferase activity; spermidine binding
122	MS4A7	ILMN_2331087	58475	membrane-spanning 4-domains, subfamily A, member 7	receptor activity
123	RASSF5	ILMN_2362902	83593	Ras association (RalGDS/AF-6) domain family member 5	protein binding; metal ion binding; identical protein binding
124	LOC619207	ILMN_2214947	619207	scavenger receptor protein family member	scavenger receptor activity
125	MXD3	ILMN_1711904	83463	MAX dimerization protein 3	DNA binding; transcription regulator activity
126	C9orf103	ILMN_1791306	414328	chromosome 9 open reading frame 103	nucleotide binding; molecular_function; shikimate kinase activity; ATP binding; transferase activity; gluconokinase activity
127	NELF	ILMN_1665095	26012	nasal embryonic LHRH factor
128	SLC25A25	ILMN_1791728	114789	solute carrier family 25 (mitochondrial carrier; phosphate carrier), member 25	calcium ion binding; binding
129	MAPKAPK3	ILMN_1732452	7867	mitogen-activated protein kinase-activated protein kinase 3	nucleotide binding; protein serine/threonine kinase activity; MAP kinase kinase activity; ATP binding
130	TRMT61A	ILMN_1675577	115708	tRNA methyltransferase 61 homolog A (S. cerevisiae)	protein binding; methyltransferase activity; tRNA (adenine-N1-)-methyltransferase activity; transferase activity
131	PTGES	ILMN_1713829	9536	prostaglandin E synthase	isomerase activity; glutathione binding; prostaglandin-E synthase activity
132	RBBP8	ILMN_2363621	5932	retinoblastoma binding protein 8	single-stranded DNA specific endodeoxyribonuclease activity; protein binding; damaged DNA binding; endonuclease activity; hydrolase activity
133	GPR109A	ILMN_1750497	338442	G protein-coupled receptor 109A	receptor activity; purinergic nucleotide receptor activity, G-protein coupled; nicotinic acid receptor activity
134	FAM38A	ILMN_1752249	9780	family with sequence similarity 38, member A	ion channel activity
135	ACY3	ILMN_1670193	91703	aspartoacylase (aminocyclase) 3	aminoacylase activity; metal ion binding; identical protein binding; hydrolase activity, acting on ester bonds
136	FCGR3A	ILMN_2112580	2214	Fc fragment of IgG, low affinity IIIa, receptor (CD16a)	receptor activity; IgG binding
137	ATF3	ILMN_2374865	467	activating transcription factor 3	protein binding; sequence-specific DNA binding transcription factor activity; transcription corepressor activity; identical protein binding; transcription repressor activity; sequence-specific DNA binding; protein dimerization activity
138	DEDD2	ILMN_1768031	162989	death effector domain containing 2	protein binding; DNA binding; receptor signaling complex scaffold activity
139	NFATC1	ILMN_1707051	4772	nuclear factor of activated T-cells, cytoplasmic, calcineurin-dependent 1	protein binding; DNA binding; sequence-specific DNA binding transcription factor activity; FK506 binding; promoter binding; transcription activator activity
140	MAFB	ILMN_1764709	9935	v-maf musculoaponeurotic fibrosarcoma oncogene homolog B (avian)	protein binding; sequence-specific DNA binding transcription factor activity; transcription factor binding; sequence-specific DNA binding
141		ILMN_1856480

## Sheet: Pattern12
Rank	Symbol	ProbeID	EntrezID	Name	GO.Term	Smoking.Phenotype	Smoking.Reference	Plaques.Phenotype	Plaques.Reference
1	PSMA4	ILMN_1682098	5685	proteasome (prosome, macropain) subunit, alpha type, 4	protein binding; threonine-type endopeptidase activity; peptidase activity; identical protein binding
2	CMTM6	ILMN_1696494	54918	CKLF-like MARVEL transmembrane domain containing 6	cytokine activity
3	FAM198B	ILMN_1672124	51313	family with sequence similarity 198, member B
4	TSHZ1	ILMN_1718907	10194	teashirt zinc finger homeobox 1	sequence-specific DNA binding transcription factor activity; metal ion binding; zinc ion binding; sequence-specific DNA binding
5	HMGCS1	ILMN_1797728	3157	3-hydroxy-3-methylglutaryl-CoA synthase 1 (soluble)	hydroxymethylglutaryl-CoA synthase activity; drug binding; transferase activity; isomerase activity; protein homodimerization activity; organic acid binding
6	CNOT6L	ILMN_2083833	246175	CCR4-NOT transcription complex, subunit 6-like	protein binding; exonuclease activity; hydrolase activity
7	SLC9A6	ILMN_1677829	10479	solute carrier family 9 (sodium/hydrogen exchanger), member 6	antiporter activity; solute:hydrogen antiporter activity; sodium:hydrogen antiporter activity
8	RALA	ILMN_1755364	5898	v-ral simian leukemia viral oncogene homolog A (ras related)	nucleotide binding; protein binding; GTPase activity; GTP binding; Edg-2 lysophosphatidic acid receptor binding
9	MACF1	ILMN_2301624	23499	microtubule-actin crosslinking factor 1	protein binding; calcium ion binding; actin binding; actin filament binding; microtubule binding
10	PDK3	ILMN_1827736	5165	pyruvate dehydrogenase kinase, isozyme 3	two-component sensor activity; nucleotide binding; protein binding; protein kinase activity; pyruvate dehydrogenase (acetyl-transferring) kinase activity; ATP binding; transferase activity
11	NAB1	ILMN_1774617	4664	NGFI-A binding protein 1 (EGR1 binding protein 1)	transcription repressor activity
12	ACOX1	ILMN_1750158	51	acyl-CoA oxidase 1, palmitoyl	acyl-CoA dehydrogenase activity; acyl-CoA oxidase activity; protein N-terminus binding; flavin adenine dinucleotide binding
13	HSP90AA1	ILMN_1691097	3320	heat shock protein 90kDa alpha (cytosolic), class A member 1	unfolded protein binding; nucleotide binding; protein binding; ATP binding; nitric-oxide synthase regulator activity; TPR domain binding; protein homodimerization activity
14		ILMN_1875342
15	KYNU	ILMN_1737514	8942	kynureninase	hydrolase activity; pyridoxal phosphate binding; kynureninase activity; protein homodimerization activity
16	SMS	ILMN_1694305	6611	spermine synthase	spermidine synthase activity; transferase activity; spermine synthase activity
17	WDR12	ILMN_1770692	55759	WD repeat domain 12	protein binding			Cardiovascular Disease, Coronary Artery Disease	Kathiresan_2009, Schunkert_2011, Kathiresan_2009, Schunkert_2011
18	ZNF7	ILMN_2137066	7553	zinc finger protein 7	DNA binding; metal ion binding; zinc ion binding
19	TMEM30A	ILMN_1735680	55754	transmembrane protein 30A
20	OSBPL9	ILMN_2313856	114883	oxysterol binding protein-like 9	lipid binding
21	RUNX2	ILMN_1716651	860	runt-related transcription factor 2	protein binding; DNA binding; chromatin binding; sequence-specific DNA binding transcription factor activity; RNA polymerase II transcription factor activity; ATP binding; promoter binding; transcription activator activity; specific transcriptional repressor activity; repressing transcription factor binding
22	IGJ	ILMN_2105441	3512	immunoglobulin J polypeptide, linker protein for immunoglobulin alpha and mu polypeptides	antigen binding
23	PTEN	ILMN_1880406	5728	phosphatase and tensin homolog	protein binding; magnesium ion binding; phosphatidylinositol-3-phosphatase activity; protein serine/threonine phosphatase activity; protein tyrosine phosphatase activity; platelet-derived growth factor receptor binding; lipid binding; protein tyrosine/serine/threonine phosphatase activity; phosphatidylinositol-3,4,5-trisphosphate 3-phosphatase activity; hydrolase activity; enzyme binding; PDZ dom…
24	AKIRIN2	ILMN_2148847	55122	akirin 2	specific transcriptional repressor activity
25	PPAPDC2	ILMN_1802628	403313	phosphatidic acid phosphatase type 2 domain containing 2	hydrolase activity
26	C11orf1	ILMN_2128967	64776	chromosome 11 open reading frame 1	molecular_function
27	ATG3	ILMN_1769566	64422	ATG3 autophagy related 3 homolog (S. cerevisiae)	protein binding; ligase activity; enzyme binding; Atg8 ligase activity; Atg12 ligase activity; small conjugating protein ligase activity
28	CCR1	ILMN_1678833	1230	chemokine (C-C motif) receptor 1	protein binding; receptor activity; G-protein coupled receptor activity; chemokine receptor activity; C-C chemokine receptor activity
29	VPS54	ILMN_2386967	51542	vacuolar protein sorting 54 homolog (S. cerevisiae)
30	XPOT	ILMN_1743711	11260	exportin, tRNA (nuclear export receptor for tRNAs)	tRNA binding; binding; protein transporter activity
31	RPL15	ILMN_1762747	6138	ribosomal protein L15	RNA binding; structural constituent of ribosome
32	LIPT1	ILMN_1717524	51601	lipoyltransferase 1	acyltransferase activity; transferase activity
33	PPP1CB	ILMN_2405018	5500	protein phosphatase 1, catalytic subunit, beta isozyme	protein binding; metal ion binding; hydrolase activity; myosin phosphatase activity; myosin-light-chain-phosphatase activity
34	MS4A14	ILMN_2382500	84689	membrane-spanning 4-domains, subfamily A, member 14	receptor activity
35	EI24	ILMN_1669394	9538	etoposide induced 2.4 mRNA
36	TBK1	ILMN_1739967	29110	TANK-binding kinase 1	nucleotide binding; protein binding; protein kinase activity; protein serine/threonine kinase activity; ATP binding; phosphoprotein binding
37	MRPL33	ILMN_1706326	9553	mitochondrial ribosomal protein L33	structural constituent of ribosome
38	COPS4	ILMN_1726755	51138	COP9 constitutive photomorphogenic homolog subunit 4 (Arabidopsis)	protein binding
39	SRBD1	ILMN_1798827	55133	S1 RNA binding domain 1	RNA binding; hydrolase activity, acting on ester bonds			Cardiovascular Disease	Meguro_2010
40	DNAJA1	ILMN_1672496	3301	DnaJ (Hsp40) homolog, subfamily A, member 1	unfolded protein binding; protein binding; metal ion binding; ATP binding; heat shock protein binding; low-density lipoprotein particle receptor binding
41	HEMGN	ILMN_2413537	55363	hemogen				Coronary Artery Disease	C4D_2011
42	YWHAZ	ILMN_1801928	7534	tyrosine 3-monooxygenase/tryptophan 5-monooxygenase activation protein, zeta polypeptide	protein binding; transcription factor binding; protein domain specific binding; protein complex binding
43	WNK1	ILMN_1876924	65125	WNK lysine deficient protein kinase 1	nucleotide binding; protein binding; molecular_function; protein serine/threonine kinase activity; protein kinase inhibitor activity; ATP binding; transferase activity
44	MYB	ILMN_1711894	4602	v-myb myeloblastosis viral oncogene homolog (avian)	protein binding; DNA binding; transcription activator activity; specific transcriptional repressor activity
45	SH3KBP1	ILMN_1810782	30011	SH3-domain kinase binding protein 1	protein binding; SH3 domain binding
46	ATL2	ILMN_1716384	64225	atlastin GTPase 2	nucleotide binding; protein binding; GTPase activity; GTP binding; identical protein binding; hydrolase activity
47	KIAA1310	ILMN_1745217	55683	KIAA1310
48	TIMM23	ILMN_1664231	100287932	translocase of inner mitochondrial membrane 23 homolog (yeast)	protein binding; protein transporter activity; P-P-bond-hydrolysis-driven protein transmembrane transporter activity
49	JARID2	ILMN_1764177	3720	jumonji, AT rich interactive domain 2	DNA binding; chromatin binding; transcription repressor activity
50	MTPN	ILMN_1791478	136319	myotrophin	protein binding
51	CAPN2	ILMN_1716057	824	calpain 2, (m/II) large subunit	protein binding; calcium ion binding; calcium-dependent cysteine-type endopeptidase activity; cysteine-type peptidase activity; peptidase activity; cytoskeletal protein binding; protein heterodimerization activity
52	C2orf76	ILMN_1726729	130355	chromosome 2 open reading frame 76
53	SRSF1	ILMN_1795341	6426	serine/arginine-rich splicing factor 1	nucleotide binding; protein binding; RNA binding; RS domain binding
54	FUCA1	ILMN_1752728	2517	fucosidase, alpha-L- 1, tissue	alpha-L-fucosidase activity; sugar binding; hydrolase activity, acting on glycosyl bonds; cation binding
55	BCL2	ILMN_2246956	596	B-cell CLL/lymphoma 2	protein binding; protease binding; transcription factor binding; identical protein binding; transcription activator activity; protein homodimerization activity; sequence-specific DNA binding; protein heterodimerization activity; BH3 domain binding; protein phosphatase 2A binding
56	DDX10	ILMN_1753249	1662	DEAD (Asp-Glu-Ala-Asp) box polypeptide 10	nucleotide binding; RNA binding; RNA helicase activity; ATP binding; ATP-dependent helicase activity; hydrolase activity
57	TERF2IP	ILMN_1657983	54386	telomeric repeat binding factor 2, interacting protein	protein binding; DNA binding
58	DUT	ILMN_2374778	1854	deoxyuridine triphosphatase	protein binding; dUTP diphosphatase activity; hydrolase activity
59	BTN3A3	ILMN_2373831	10384	butyrophilin, subfamily 3, member A3
60		ILMN_1882590
61	SIAH2	ILMN_1801313	6478	seven in absentia homolog 2 (Drosophila)	transcription corepressor activity; ubiquitin-protein ligase activity; metal ion binding; zinc ion binding; ligase activity
62	ZDHHC6	ILMN_2046003	64429	zinc finger, DHHC-type containing 6	metal ion binding; zinc ion binding; acyltransferase activity; transferase activity
63	TMEM64	ILMN_1853876	169200	transmembrane protein 64
64	HMGN2	ILMN_1689327	3151	high-mobility group nucleosomal binding domain 2	protein binding; DNA binding
65	EIF2C4	ILMN_1706304	192670	eukaryotic translation initiation factor 2C, 4	protein binding; RNA binding
66	NAP1L1	ILMN_1705876	4673	nucleosome assembly protein 1-like 1	protein binding
67	ABHD3	ILMN_1801767	171586	abhydrolase domain containing 3	molecular_function; carboxylesterase activity; hydrolase activity
68	RABGEF1	ILMN_2230577	27342	RAB guanine nucleotide exchange factor (GEF) 1	protein binding; DNA binding; metal ion binding; zinc ion binding
69	SPA17	ILMN_1678423	53340	sperm autoantigenic protein 17	cAMP-dependent protein kinase regulator activity
70	RNF217	ILMN_1722089	154214	ring finger protein 217	ubiquitin-protein ligase activity; metal ion binding; zinc ion binding; ligase activity
71	ACADM	ILMN_1778104	34	acyl-CoA dehydrogenase, C-4 to C-12 straight chain	acyl-CoA dehydrogenase activity; identical protein binding; flavin adenine dinucleotide binding; medium-chain-acyl-CoA dehydrogenase activity
72	C11orf74	ILMN_1659017	119710	chromosome 11 open reading frame 74
73	BCL6	ILMN_1737314	604	B-cell CLL/lymphoma 6	protein binding; chromatin binding; sequence-specific DNA binding transcription factor activity; metal ion binding; zinc ion binding; transcription repressor activity; sequence-specific DNA binding
74	CD86	ILMN_1782560	942	CD86 molecule	protein binding; receptor activity; coreceptor activity; transcription activator activity
75	PRPS2	ILMN_1758104	5634	phosphoribosyl pyrophosphate synthetase 2	nucleotide binding; magnesium ion binding; ribose phosphate diphosphokinase activity; ATP binding; kinase activity; transferase activity; protein homodimerization activity
76	HLTF	ILMN_1673820	6596	helicase-like transcription factor	nucleotide binding; DNA binding; RNA polymerase II transcription factor activity; helicase activity; metal ion binding; ATP binding; zinc ion binding; ATPase activity; transcription activator activity; hydrolase activity; hydrolase activity, acting on acid anhydrides, in phosphorus-containing anhydrides; ligase activity
77	FAM175B	ILMN_1762615	23172	family with sequence similarity 175, member B	protein binding; polyubiquitin binding
78	ST3GAL6	ILMN_1781560	10402	ST3 beta-galactoside alpha-2,3-sialyltransferase 6	sialyltransferase activity
79	CLK1	ILMN_1679727	1195	CDC-like kinase 1	nucleotide binding; protein serine/threonine kinase activity; non-membrane spanning protein tyrosine kinase activity; ATP binding; transferase activity
80	RAB22A	ILMN_1786976	57403	RAB22A, member RAS oncogene family	nucleotide binding; protein binding; GTPase activity; GTP binding
81	GOLGA7	ILMN_1778673	51125	golgin A7
82	UCHL3	ILMN_1660111	7347	ubiquitin carboxyl-terminal esterase L3 (ubiquitin thiolesterase)	protein binding; cysteine-type peptidase activity; ubiquitin thiolesterase activity; peptidase activity; ubiquitin binding
83	LPAR6	ILMN_1786429	10161	lysophosphatidic acid receptor 6	receptor activity; G-protein coupled receptor activity; purinergic nucleotide receptor activity, G-protein coupled
84	SMC2	ILMN_1748923	10592	structural maintenance of chromosomes 2	nucleotide binding; protein binding; ATP binding; protein heterodimerization activity
85	C18orf8	ILMN_1719097	29919	chromosome 18 open reading frame 8
86	SUMO3	ILMN_1725642	6612	SMT3 suppressor of mif two 3 homolog 3 (S. cerevisiae)	protein binding
87	DRAM1	ILMN_1669376	55332	DNA-damage regulated autophagy modulator 1
88	NOTCH2	ILMN_2405297	4853	notch 2	protein binding; calcium ion binding; ligand-regulated transcription factor activity; receptor activity
89	DCLRE1A	ILMN_1734096	9937	DNA cross-link repair 1A	hydrolase activity
90	FAM82A2	ILMN_1727309	55177	family with sequence similarity 82, member A2	protein binding
91		ILMN_1878029
92	HNMT	ILMN_1705984	3176	histamine N-methyltransferase	transferase activity; histamine N-methyltransferase activity
93	UBASH3B	ILMN_1653856	84959	ubiquitin associated and SH3 domain containing B	protein tyrosine phosphatase activity; hydrolase activity
94	ANP32B	ILMN_1684293	10541	acidic (leucine-rich) nuclear phosphoprotein 32 family, member B				Coronary Artery Disease	C4D_2011
95	LPP	ILMN_1651254	4026	LIM domain containing preferred translocation partner in lipoma	protein binding; metal ion binding; zinc ion binding
96	EXOC6	ILMN_1651628	54536	exocyst complex component 6
97	SLC15A2	ILMN_2211739	6565	solute carrier family 15 (H+/peptide transporter), member 2	protein binding; transporter activity; symporter activity; peptide:hydrogen symporter activity; high affinity oligopeptide transporter activity; antibiotic transporter activity; dipeptide transporter activity
98	BBS2	ILMN_1767612	583	Bardet-Biedl syndrome 2	protein binding
99	ALCAM	ILMN_1670870	214	activated leukocyte cell adhesion molecule	receptor binding
100	AGTPBP1	ILMN_1718071	23287	ATP/GTP binding protein 1	metallocarboxypeptidase activity; metallopeptidase activity; peptidase activity; binding; metal ion binding; zinc ion binding; tubulin binding
101	SQLE	ILMN_2041293	6713	squalene epoxidase	squalene monooxygenase activity; oxidoreductase activity; flavin adenine dinucleotide binding
102	TMEM123	ILMN_1724139	114908	transmembrane protein 123	receptor activity
103	ERBB2IP	ILMN_1805024	55914	erbb2 interacting protein	protein binding; ErbB-2 class receptor binding; integrin binding; structural constituent of cytoskeleton

## Sheet: Pattern14
Rank	Symbol	ProbeID	EntrezID	Name	GO.Term	Smoking.Phenotype	Smoking.Reference	Plaques.Phenotype	Plaques.Reference
1	RNF115	ILMN_1811997	27246	ring finger protein 115	protein binding; ubiquitin-protein ligase activity; metal ion binding; zinc ion binding; ligase activity
2	PTPLAD1	ILMN_1743065	51495	protein tyrosine phosphatase-like A domain containing 1	protein binding; GTPase activator activity; lyase activity
3	MEF2C	ILMN_1742544	4208	myocyte enhancer factor 2C	protein binding; sequence-specific DNA binding transcription factor activity; RNA polymerase II transcription factor activity; promoter binding
4	FAM13A	ILMN_1752510	10144	family with sequence similarity 13, member A	GTPase activator activity
5	RNF216L	ILMN_1715546	441191	ring finger protein 216-like
6	BBX	ILMN_1745415	56987	bobby sox homolog (Drosophila)	DNA binding	Smoking cessation	Caporaso_2009
7		ILMN_1776077
8	CAMK1D	ILMN_1751561	57118	calcium/calmodulin-dependent protein kinase ID	nucleotide binding; calmodulin-dependent protein kinase activity; calmodulin binding; ATP binding; transferase activity
9	FAM101B	ILMN_1714418	359845	family with sequence similarity 101, member B
10	PTPRE	ILMN_1756814	5791	protein tyrosine phosphatase, receptor type, E	protein binding; transmembrane receptor protein tyrosine phosphatase activity; hydrolase activity; protein homodimerization activity
11	USP33	ILMN_1723536	23032	ubiquitin specific peptidase 33	protein binding; cysteine-type endopeptidase activity; G-protein-coupled receptor binding; ubiquitin thiolesterase activity; peptidase activity; ubiquitin-specific protease activity; metal ion binding; zinc ion binding
12	MICALCL	ILMN_1743232	84953	MICAL C-terminal like	mitogen-activated protein kinase binding
13	UBE2Z	ILMN_1783771	65264	ubiquitin-conjugating enzyme E2Z	nucleotide binding; ubiquitin-protein ligase activity; ATP binding; ligase activity; acid-amino acid ligase activity			Coronary Artery Disease	Schunkert_2011
14	SEPT6	ILMN_2399264	23157	septin 6	nucleotide binding; protein binding; GTP binding
15	FAM129A	ILMN_1810725	116496	family with sequence similarity 129, member A	molecular_function
16	DDX27	ILMN_1676759	55661	DEAD (Asp-Glu-Ala-Asp) box polypeptide 27	nucleotide binding; protein binding; nucleic acid binding; helicase activity; ATP binding; ATP-dependent helicase activity; hydrolase activity
17		ILMN_1880280
18	PLEKHB2	ILMN_1698323	55041	pleckstrin homology domain containing, family B (evectins) member 2	protein binding
19	LOC153684	ILMN_1782753	153684	hypothetical LOC153684
20		ILMN_1898160
21	POGLUT1	ILMN_1811104	56983	protein O-glucosyltransferase 1	transferase activity, transferring glycosyl groups; UDP-glucosyltransferase activity
22		ILMN_1818617
23	TYW1B	ILMN_1669691	441250	tRNA-yW synthesizing protein 1 homolog B (S. cerevisiae)	metal ion binding; iron ion binding; oxidoreductase activity; FMN binding; 4 iron, 4 sulfur cluster binding
24	PIP5K1B	ILMN_1734478	8395	phosphatidylinositol-4-phosphate 5-kinase, type I, beta	nucleotide binding; protein binding; 1-phosphatidylinositol-4-phosphate 5-kinase activity; ATP binding; kinase activity; transferase activity
25	CNNM3	ILMN_1662328	26505	cyclin M3	protein binding
26	CNST	ILMN_1670263	163882	consortin, connexin sorting protein	protein binding; connexin binding
27	USP42	ILMN_1752575	84132	ubiquitin specific peptidase 42	cysteine-type peptidase activity; ubiquitin thiolesterase activity; peptidase activity
28	RINL	ILMN_1790962	126432	Ras and Rab interactor-like	GTPase activator activity
29	SYK	ILMN_2059549	6850	spleen tyrosine kinase	nucleotide binding; protein binding; protein kinase activity; protein tyrosine kinase activity; non-membrane spanning protein tyrosine kinase activity; receptor signaling protein tyrosine kinase activity; integrin binding; ATP binding; transferase activity; protein domain specific binding
30	PLAGL1	ILMN_1815121	5325	pleiomorphic adenoma gene-like 1	DNA binding; metal ion binding; zinc ion binding
31		ILMN_1818149
32	NFATC2IP	ILMN_1725441	84901	nuclear factor of activated T-cells, cytoplasmic, calcineurin-dependent 2 interacting protein
33	SNTB2	ILMN_1808374	6645	syntrophin, beta 2 (dystrophin-associated protein A1, 59kDa, basic component 2)	protein binding; actin binding; calmodulin binding
34	FAM107B	ILMN_1758672	83641	family with sequence similarity 107, member B
35	RNF13	ILMN_1719867	11342	ring finger protein 13	ubiquitin-protein ligase activity; metal ion binding; zinc ion binding; ligase activity
36	GVINP1	ILMN_1668526	387751	GTPase, very large interferon inducible pseudogene 1	nucleotide binding; GTP binding
37	ANXA11	ILMN_1685170	311	annexin A11	protein binding; calcium ion binding; calcium-dependent phospholipid binding; phosphatidylethanolamine binding; S100 alpha binding; calcium-dependent protein binding
38	S100Z	ILMN_1795139	170591	S100 calcium binding protein Z	calcium ion binding
39	FNDC3A	ILMN_2269380	22862	fibronectin type III domain containing 3A
40	TCF7L2	ILMN_1672486	6934	transcription factor 7-like 2 (T-cell specific, HMG-box)	protein binding; sequence-specific DNA binding transcription factor activity; RNA polymerase II transcription factor activity; beta-catenin binding; transcription factor binding; promoter binding; specific transcriptional repressor activity; protein kinase binding; nuclear hormone receptor binding; sequence-specific DNA binding; gamma-catenin binding; armadillo repeat domain binding
41	GRB2	ILMN_1748797	2885	growth factor receptor-bound protein 2	protein binding; SH3/SH2 adaptor activity; epidermal growth factor receptor binding; insulin receptor substrate binding
42	ZNF275	ILMN_2243553	10838	zinc finger protein 275	DNA binding; metal ion binding; zinc ion binding
43	CASP8	ILMN_1809313	841	caspase 8, apoptosis-related cysteine peptidase	protein binding; cysteine-type endopeptidase activity; cysteine-type peptidase activity; peptidase activity; identical protein binding
44	PITPNM2	ILMN_1725187	57605	phosphatidylinositol transfer protein, membrane-associated 2	calcium ion binding; lipid binding
45	SRFBP1	ILMN_1721024	153443	serum response factor binding protein 1
46	RBMS1	ILMN_2358540	5937	RNA binding motif, single stranded interacting protein 1	nucleotide binding; protein binding; DNA binding; double-stranded DNA binding; single-stranded DNA binding; RNA binding
47	RC3H2	ILMN_1710738	54542	ring finger and CCCH-type domains 2	DNA binding; metal ion binding; zinc ion binding
48	TAF15	ILMN_1678707	8148	TAF15 RNA polymerase II, TATA box binding protein (TBP)-associated factor, 68kDa	nucleotide binding; DNA binding; RNA binding; metal ion binding; zinc ion binding
49	TMPO	ILMN_1677747	7112	thymopoietin	protein binding; DNA binding; lamin binding
50	ZNF573	ILMN_1658080	126231	zinc finger protein 573	DNA binding; metal ion binding; zinc ion binding
51	MECP2	ILMN_1824898	4204	methyl CpG binding protein 2 (Rett syndrome)	protein binding; DNA binding; transcription corepressor activity; double-stranded methylated DNA binding; transcription repressor activity; protein domain specific binding; protein N-terminus binding
52	USP13	ILMN_1708059	8975	ubiquitin specific peptidase 13 (isopeptidase T-3)	protein binding; cysteine-type endopeptidase activity; ubiquitin thiolesterase activity; peptidase activity; ubiquitin-specific protease activity; metal ion binding; omega peptidase activity; zinc ion binding
53	PTPN1	ILMN_1681591	5770	protein tyrosine phosphatase, non-receptor type 1	protein binding; protein tyrosine phosphatase activity; insulin receptor binding; zinc ion binding; hydrolase activity
54	PTPRC	ILMN_1804279	5788	protein tyrosine phosphatase, receptor type, C	protein binding; protein tyrosine phosphatase activity; transmembrane receptor protein tyrosine phosphatase activity; hydrolase activity; protein kinase binding
55	PCSK5	ILMN_1767934	5125	proprotein convertase subtilisin/kexin type 5	serine-type endopeptidase activity; peptidase activity; peptide binding
56	SLA	ILMN_2291954	6503	Src-like-adaptor	SH3/SH2 adaptor activity
57	MRVI1	ILMN_1766157	10335	murine retrovirus integration site 1 homolog
58	TERF1	ILMN_1694847	7013	telomeric repeat binding factor (NIMA-interacting) 1	protein binding; DNA binding; double-stranded telomeric DNA binding; telomeric DNA binding; microtubule binding; DNA bending activity; identical protein binding; caspase activator activity; telomerase inhibitor activity; protein homodimerization activity; protein heterodimerization activity
59	CRBN	ILMN_1668582	51185	cereblon	protein binding; ATP-dependent peptidase activity
60	PPTC7	ILMN_1800855	160760	PTC7 protein phosphatase homolog (S. cerevisiae)	phosphoprotein phosphatase activity; metal ion binding; hydrolase activity
61	FBXO9	ILMN_1717063	26268	F-box protein 9	ubiquitin-protein ligase activity
62	C5orf24	ILMN_1743939	134553	chromosome 5 open reading frame 24
63	TES	ILMN_1746243	26136	testis derived transcript (3 LIM domains)	metal ion binding; zinc ion binding
64	TMEM5	ILMN_1689704	10329	transmembrane protein 5
65	CHRFAM7A	ILMN_1775307	89832	CHRNA7 (cholinergic receptor, nicotinic, alpha 7, exons 5-10) and FAM7A (family with sequence similarity 7A, exons A-E) fusion	extracellular ligand-gated ion channel activity
66	ZCCHC6	ILMN_1779677	79670	zinc finger, CCHC domain containing 6	nucleic acid binding; metal ion binding; zinc ion binding; transferase activity; nucleotidyltransferase activity; RNA uridylyltransferase activity
67	CUX1	ILMN_2278636	1523	cut-like homeobox 1	chromatin binding; sequence-specific DNA binding transcription factor activity; RNA polymerase II transcription factor activity; protein binding, bridging; transcription repressor activity; sequence-specific DNA binding

## Sheet: Pattern15
Rank	Symbol	ProbeID	EntrezID	Name	GO.Term	Smoking.Phenotype	Smoking.Reference	Plaques.Phenotype	Plaques.Reference
1	SIK3	ILMN_1732343	23387	SIK family kinase 3	nucleotide binding; protein binding; magnesium ion binding; protein serine/threonine kinase activity; ATP binding; transferase activity
2	RPS19	ILMN_1784717	6223	ribosomal protein S19	protein binding; RNA binding; structural constituent of ribosome
3	RBBP7	ILMN_1770053	5931	retinoblastoma binding protein 7	protein binding
4	ATP1B3	ILMN_1759628	483	ATPase, Na+/K+ transporting, beta 3 polypeptide	protein binding; sodium:potassium-exchanging ATPase activity
5	BUB3	ILMN_2386100	9184	budding uninhibited by benzimidazoles 3 homolog (yeast)	protein binding
6	HLA-E	ILMN_1765258	3133	major histocompatibility complex, class I, E	MHC class I receptor activity
7	C1orf123	ILMN_2082130	54987	chromosome 1 open reading frame 123	molecular_function
8	SNRNP200	ILMN_1705928	23020	small nuclear ribonucleoprotein 200kDa (U5)	nucleotide binding; protein binding; nucleic acid binding; helicase activity; ATP binding; ATP-dependent helicase activity; hydrolase activity
9	TNIP1	ILMN_1703650	10318	TNFAIP3 interacting protein 1	protein binding
10	CYTIP	ILMN_1746864	9595	cytohesin 1 interacting protein	protein binding
11	RHOB	ILMN_1802205	388	ras homolog gene family, member B	nucleotide binding; protein binding; GTPase activity; GTP binding; GDP binding
12	DIS3L2	ILMN_1745737	129563	DIS3 mitotic control homolog (S. cerevisiae)-like 2	RNA binding; exonuclease activity; ribonuclease activity; hydrolase activity
13	AHSA2	ILMN_1798308	130872	AHA1, activator of heat shock 90kDa protein ATPase homolog 2 (yeast)	ATPase activator activity; chaperone binding
14	VIM	ILMN_2058251	7431	vimentin	protein binding; structural constituent of cytoskeleton; protein C-terminus binding; protein kinase binding

## Sheet: Pattern17
Rank	Symbol	ProbeID	EntrezID	Name	GO.Term	Smoking.Phenotype	Smoking.Reference	Plaques.Phenotype	Plaques.Reference
1	STK40	ILMN_2075927	83931	serine/threonine kinase 40	nucleotide binding; protein serine/threonine kinase activity; ATP binding; transferase activity
2	TTC3	ILMN_1728605	7267	tetratricopeptide repeat domain 3	protein binding; ubiquitin-protein ligase activity; metal ion binding; zinc ion binding; ligase activity
3	JARID2	ILMN_1764177	3720	jumonji, AT rich interactive domain 2	DNA binding; chromatin binding; transcription repressor activity
4		ILMN_1884050
5	NOTCH1	ILMN_1729161	4851	notch 1	protein binding; calcium ion binding; sequence-specific DNA binding transcription factor activity; receptor activity; transcription activator activity; chromatin DNA binding; sequence-specific DNA binding
6	GPR63	ILMN_1653648	81491	G protein-coupled receptor 63	protein binding; molecular_function; receptor activity; G-protein coupled receptor activity
7		ILMN_1816105
8	RASSF4	ILMN_1690566	83937	Ras association (RalGDS/AF-6) domain family member 4	protein binding
9	IP6K1	ILMN_2392286	9807	inositol hexakisphosphate kinase 1	nucleotide binding; inositol hexakisphosphate 5-kinase activity; inositol or phosphatidylinositol kinase activity; ATP binding; inositol trisphosphate 3-kinase activity; transferase activity
10	DRAP1	ILMN_2112301	10589	DR1-associated protein 1 (negative cofactor 2 alpha)	DNA binding; sequence-specific DNA binding transcription factor activity; transcription corepressor activity; sequence-specific DNA binding
11	GNL1	ILMN_1789457	2794	guanine nucleotide binding protein-like 1	nucleotide binding; structural molecule activity; GTP binding
12	OAF	ILMN_1668345	220323	OAF homolog (Drosophila)
13	C8orf55	ILMN_1777740	51337	chromosome 8 open reading frame 55
14	NFIX	ILMN_1694325	4784	nuclear factor I/X (CCAAT-binding transcription factor)	DNA binding; sequence-specific DNA binding transcription factor activity; sequence-specific enhancer binding RNA polymerase II transcription factor activity
15	SAFB2	ILMN_1705679	9667	scaffold attachment factor B2	nucleotide binding; protein binding; DNA binding; RNA binding
16	PSMA5	ILMN_1759952	5686	proteasome (prosome, macropain) subunit, alpha type, 5	protein binding; threonine-type endopeptidase activity; peptidase activity
17	LOC153577	ILMN_1899760	153577	hypothetical protein LOC153577
18	ULK1	ILMN_1705144	8408	unc-51-like kinase 1 (C. elegans)	nucleotide binding; protein binding; protein serine/threonine kinase activity; ATP binding; protein complex binding
19	GSDMD	ILMN_1665428	79792	gasdermin D
20	SCYL1	ILMN_2400874	57410	SCY1-like 1 (S. cerevisiae)	DNA binding; protein tyrosine kinase activity; binding; ATP binding
21	SF3A3	ILMN_1705151	10946	splicing factor 3a, subunit 3, 60kDa	protein binding; nucleic acid binding; metal ion binding; zinc ion binding
22	EMILIN2	ILMN_1697268	84034	elastin microfibril interfacer 2	protein binding; extracellular matrix constituent conferring elasticity
23	CPT2	ILMN_1678579	1376	carnitine palmitoyltransferase 2	carnitine O-palmitoyltransferase activity; acyltransferase activity; transferase activity
24	SEC22C	ILMN_2290618	9117	SEC22 vesicle trafficking protein homolog C (S. cerevisiae)
25	YPEL5	ILMN_1711069	51646	yippee-like 5 (Drosophila)	peptide-methionine-(S)-S-oxide reductase activity
26	HCFC1R1	ILMN_2318568	54985	host cell factor C1 regulator 1 (XPO1 dependent)
27	KDELR1	ILMN_2130411	10945	KDEL (Lys-Asp-Glu-Leu) endoplasmic reticulum protein retention receptor 1	protein binding; receptor activity; KDEL sequence binding
28	ZNF467	ILMN_1779015	168544	zinc finger protein 467	DNA binding; metal ion binding; zinc ion binding
29	ZAK	ILMN_1768110	51776	sterile alpha motif and leucine zipper containing kinase AZK	nucleotide binding; protein binding; magnesium ion binding; protein serine/threonine kinase activity; MAP kinase kinase kinase activity; ATP binding; identical protein binding; transferase activity
30	MAPKAPK3	ILMN_1732452	7867	mitogen-activated protein kinase-activated protein kinase 3	nucleotide binding; protein serine/threonine kinase activity; MAP kinase kinase activity; ATP binding
31	ST6GAL1	ILMN_1756501	6480	ST6 beta-galactosamide alpha-2,6-sialyltranferase 1	beta-galactoside alpha-2,6-sialyltransferase activity; sialyltransferase activity

## Sheet: Pattern18
Rank	Symbol	ProbeID	EntrezID	Name	GO.Term	Smoking.Phenotype	Smoking.Reference	Plaques.Phenotype	Plaques.Reference
1	GBP2	ILMN_1774077	2634	guanylate binding protein 2, interferon-inducible	nucleotide binding; GTPase activity; GTP binding
2	GBP5	ILMN_2114568	115362	guanylate binding protein 5	nucleotide binding; GTPase activity; GTP binding
3	GBP4	ILMN_1771385	115361	guanylate binding protein 4	nucleotide binding; GTPase activity; GTP binding
4	STAT1	ILMN_1690105	6772	signal transducer and activator of transcription 1, 91kDa	protein binding; calcium ion binding; DNA binding; sequence-specific DNA binding transcription factor activity; signal transducer activity; sequence-specific DNA binding
5	GBP1	ILMN_2148785	2633	guanylate binding protein 1, interferon-inducible	nucleotide binding; GTPase activity; GTP binding
6	TAP1	ILMN_1751079	6890	transporter 1, ATP-binding cassette, sub-family B (MDR/TAP)	nucleotide binding; protein binding; ATPase activity, coupled to transmembrane movement of substances; peptide antigen binding; transporter activity; ATP binding; ATPase activity; peptide transporter activity; oligopeptide-transporting ATPase activity; MHC class I protein binding; protein homodimerization activity; ADP binding; TAP1 binding; TAP2 binding; tapasin binding; protein heterodimerizati…
7	IRF1	ILMN_1708375	3659	interferon regulatory factor 1	sequence-specific DNA binding transcription factor activity; sequence-specific DNA binding
8	AIM2	ILMN_1681301	9447	absent in melanoma 2
9	VAMP5	ILMN_1809467	10791	vesicle-associated membrane protein 5 (myobrevin)
10	IL27	ILMN_1753758	246778	interleukin 27	receptor binding; cytokine activity; interleukin-27 receptor binding
11	POLB	ILMN_1767894	5423	polymerase (DNA directed), beta	protein binding; damaged DNA binding; DNA-directed DNA polymerase activity; DNA-(apurinic or apyrimidinic site) lyase activity; metal ion binding; microtubule binding; transferase activity; nucleotidyltransferase activity; lyase activity; enzyme binding
12	PSTPIP2	ILMN_1713058	9050	proline-serine-threonine phosphatase interacting protein 2
13	WARS	ILMN_1727271	7453	tryptophanyl-tRNA synthetase	nucleotide binding; protein binding; tryptophan-tRNA ligase activity; ATP binding; ligase activity
14	TGM2	ILMN_1705750	7052	transglutaminase 2 (C polypeptide, protein-glutamine-gamma-glutamyltransferase)	protein binding; protein-glutamine gamma-glutamyltransferase activity; metal ion binding; acyltransferase activity; transferase activity
15	RARRES3	ILMN_1701613	5920	retinoic acid receptor responder (tazarotene induced) 3
16	FCGR1B	ILMN_2391051	2210	Fc fragment of IgG, high affinity Ib, receptor (CD64)	receptor activity; immunoglobulin receptor activity; IgG binding
17	FCGR1A	ILMN_2261600	2209	Fc fragment of IgG, high affinity Ia, receptor (CD64)	protein binding; receptor activity; receptor signaling protein activity; IgG binding
18		ILMN_1898190
19	CTRL	ILMN_1664863	1506	chymotrypsin-like	serine-type endopeptidase activity; peptidase activity
20	DHRS9	ILMN_1733998	10170	dehydrogenase/reductase (SDR family) member 9	alcohol dehydrogenase (NAD) activity; retinol dehydrogenase activity; binding; oxidoreductase activity; racemase and epimerase activity; testosterone dehydrogenase (NAD+) activity
21	MUC1	ILMN_1756992	4582	mucin 1, cell surface associated	protein binding
22	PSMB10	ILMN_1683026	5699	proteasome (prosome, macropain) subunit, beta type, 10	threonine-type endopeptidase activity; peptidase activity
23	NUB1	ILMN_1665291	51667	negative regulator of ubiquitin-like proteins 1	protein binding
24	PSMB9	ILMN_2376108	5698	proteasome (prosome, macropain) subunit, beta type, 9 (large multifunctional peptidase 2)	threonine-type endopeptidase activity; peptidase activity
25	CXCL9	ILMN_1745356	4283	chemokine (C-X-C motif) ligand 9	cytokine activity; chemokine activity
26	PSME2	ILMN_1786612	5721	proteasome (prosome, macropain) activator subunit 2 (PA28 beta)
27	EXOG	ILMN_1709747	9941	endo/exonuclease (5'-3'), endonuclease G-like	nucleic acid binding; endonuclease activity; metal ion binding; hydrolase activity
28	PSEN2	ILMN_1714417	5664	presenilin 2 (Alzheimer disease 4)	protein binding; endopeptidase activity; peptidase activity
29	MT2A	ILMN_1686664	4502	metallothionein 2A	protein binding; metal ion binding
30	PSME1	ILMN_1806017	5720	proteasome (prosome, macropain) activator subunit 1 (PA28 alpha)
31	TRANK1	ILMN_1750321	9881	tetratricopeptide repeat and ankyrin repeat containing 1	DNA binding; ATP-dependent DNA helicase activity; binding; ATP binding
32	SLC25A28	ILMN_1790472	81894	solute carrier family 25, member 28
33	IL15	ILMN_2369221	3600	interleukin 15	protein binding; signal transducer activity; cytokine activity; cytokine receptor binding
34	RCN1	ILMN_1800276	5954	reticulocalbin 1, EF-hand calcium binding domain	calcium ion binding
35	CXCL10	ILMN_1791759	3627	chemokine (C-X-C motif) ligand 10	receptor binding; chemokine activity; cAMP-dependent protein kinase regulator activity
36	HLA-DMB	ILMN_1761733	3109	major histocompatibility complex, class II, DM beta
37	GSDMD	ILMN_1665428	79792	gasdermin D
38	SCML1	ILMN_1776653	6322	sex comb on midleg-like 1 (Drosophila)	DNA binding; sequence-specific DNA binding transcription factor activity
39		ILMN_1906437
40	GCH1	ILMN_1812759	2643	GTP cyclohydrolase 1	nucleotide binding; protein binding; calcium ion binding; GTP cyclohydrolase I activity; GTP binding; zinc ion binding; hydrolase activity; GTP-dependent protein binding; protein homodimerization activity; coenzyme binding
41	PFKFB3	ILMN_2186061	5209	6-phosphofructo-2-kinase/fructose-2,6-biphosphatase 3	nucleotide binding; protein binding; 6-phosphofructo-2-kinase activity; fructose-2,6-bisphosphate 2-phosphatase activity; ATP binding; identical protein binding; kinase activity; transferase activity; hydrolase activity
42	MT1A	ILMN_1691156	4489	metallothionein 1A	metal ion binding; copper ion binding; cadmium ion binding; zinc ion binding
43	NFIX	ILMN_1694325	4784	nuclear factor I/X (CCAAT-binding transcription factor)	DNA binding; sequence-specific DNA binding transcription factor activity; sequence-specific enhancer binding RNA polymerase II transcription factor activity
44	IL12RB1	ILMN_1699908	3594	interleukin 12 receptor, beta 1	receptor activity; cytokine receptor activity; interleukin-12 receptor binding; interleukin-12 receptor activity; interleukin-23 binding; interleukin-23 receptor activity
45	NLRC5	ILMN_1716704	84166	NLR family, CARD domain containing 5	nucleotide binding; protein binding; ATP binding
46	MYOF	ILMN_1810289	26509	myoferlin	protein binding; phospholipid binding
47	ASPHD2	ILMN_2167426	57168	aspartate beta-hydroxylase domain containing 2	peptide-aspartate beta-dioxygenase activity; oxidoreductase activity; oxidoreductase activity, acting on single donors with incorporation of molecular oxygen, incorporation of two atoms of oxygen
48	DEXI	ILMN_1793287	28955	Dexi homolog (mouse)
49	ANKRD13A	ILMN_1689908	88455	ankyrin repeat domain 13A
50	FAM111A	ILMN_2410038	63901	family with sequence similarity 111, member A	serine-type endopeptidase activity; catalytic activity
51	IL12A	ILMN_1671353	3592	interleukin 12A (natural killer cell stimulatory factor 1, cytotoxic lymphocyte maturation factor 1, p35)	protein binding; cytokine activity; interleukin-12 receptor binding; growth factor activity; interleukin-12 beta subunit binding; interleukin-27 binding; protein heterodimerization activity
52	ATF3	ILMN_2374865	467	activating transcription factor 3	protein binding; sequence-specific DNA binding transcription factor activity; transcription corepressor activity; identical protein binding; transcription repressor activity; sequence-specific DNA binding; protein dimerization activity
53	STX11	ILMN_1720771	8676	syntaxin 11	protein binding; SNAP receptor activity
54	CYB561	ILMN_2378376	1534	cytochrome b-561	ferric-chelate reductase activity; cytochrome-b5 reductase activity; metal ion binding
55	C16orf7	ILMN_1693630	9605	chromosome 16 open reading frame 7	GTPase activator activity; transporter activity
56	GRIN3A	ILMN_1758400	116443	glutamate receptor, ionotropic, N-methyl-D-aspartate 3A	protein binding; receptor activity; N-methyl-D-aspartate selective glutamate receptor activity; transporter activity; ion channel activity; extracellular-glutamate-gated ion channel activity; calcium channel activity; glycine binding; identical protein binding; neurotransmitter binding; protein phosphatase 2A binding
57	GADD45B	ILMN_1718977	4616	growth arrest and DNA-damage-inducible, beta
58	BTN3A1	ILMN_1802708	11119	butyrophilin, subfamily 3, member A1
59	WDR49	ILMN_1757180	151790	WD repeat domain 49
60	RHPN2	ILMN_1753143	85415	rhophilin, Rho GTPase binding protein 2	protein binding
61	MAP3K6	ILMN_1694539	9064	mitogen-activated protein kinase kinase kinase 6	nucleotide binding; magnesium ion binding; protein serine/threonine kinase activity; MAP kinase kinase kinase activity; ATP binding; transferase activity
62	CD38	ILMN_2233783	952	CD38 molecule	NAD+ nucleosidase activity; receptor activity; binding; transcription activator activity; transcription repressor activity; hydrolase activity, acting on glycosyl bonds; phosphorus-oxygen lyase activity
63	DLL1	ILMN_1743373	28514	delta-like 1 (Drosophila)	protein binding; calcium ion binding; Notch binding
64	HLA-DPA1	ILMN_1772218	3113	major histocompatibility complex, class II, DP alpha 1	MHC class II receptor activity
65	CD2	ILMN_1695025	914	CD2 molecule	protein binding; receptor activity; protein homodimerization activity; eukaryotic cell surface binding
66	IDO1	ILMN_1656310	3620	indoleamine 2,3-dioxygenase 1	electron carrier activity; tryptophan 2,3-dioxygenase activity; metal ion binding; oxidoreductase activity; heme binding; indoleamine 2,3-dioxygenase activity
67	PLEKHO1	ILMN_1694213	51177	pleckstrin homology domain containing, family O member 1
68	TNFRSF14	ILMN_1697409	8764	tumor necrosis factor receptor superfamily, member 14 (herpesvirus entry mediator)	protein binding; receptor activity; tumor necrosis factor receptor activity
69	SNTB2	ILMN_1808374	6645	syntrophin, beta 2 (dystrophin-associated protein A1, 59kDa, basic component 2)	protein binding; actin binding; calmodulin binding
70	BTN3A3	ILMN_2373831	10384	butyrophilin, subfamily 3, member A3
71	GVINP1	ILMN_1668526	387751	GTPase, very large interferon inducible pseudogene 1	nucleotide binding; GTP binding
72	ADORA2B	ILMN_1703946	136	adenosine A2b receptor	adenosine receptor activity, G-protein coupled; receptor activity
73	PSMA5	ILMN_1759952	5686	proteasome (prosome, macropain) subunit, alpha type, 5	protein binding; threonine-type endopeptidase activity; peptidase activity
74	MT1G	ILMN_1715401	4495	metallothionein 1G	protein binding; metal ion binding
75	HTRA1	ILMN_1676563	5654	HtrA serine peptidase 1	serine-type endopeptidase activity; peptidase activity; insulin-like growth factor binding
76	SERPINI2	ILMN_1726225	5276	serpin peptidase inhibitor, clade I (pancpin), member 2	serine-type endopeptidase inhibitor activity; peptidase inhibitor activity
77	SNX10	ILMN_2170949	29887	sorting nexin 10	1-phosphatidylinositol binding	Smoking cessation	Caporaso_2009
78	ATF5	ILMN_1669113	22809	activating transcription factor 5	protein binding; sequence-specific DNA binding transcription factor activity; RNA polymerase II transcription factor activity; transcription corepressor activity; sequence-specific DNA binding; protein dimerization activity
79	MN1	ILMN_2111237	4330	meningioma (disrupted in balanced translocation) 1	molecular_function; binding
80		ILMN_2275583
81	PSMB8	ILMN_1767006	5696	proteasome (prosome, macropain) subunit, beta type, 8 (large multifunctional peptidase 7)	protein binding; threonine-type endopeptidase activity; peptidase activity
82	LIMK2	ILMN_1687960	3985	LIM domain kinase 2	nucleotide binding; protein serine/threonine kinase activity; metal ion binding; ATP binding; zinc ion binding; transferase activity
83	SLC25A22	ILMN_1687958	79751	solute carrier family 25 (mitochondrial carrier: glutamate), member 22	protein binding; L-glutamate transmembrane transporter activity; symporter activity
84	HLA-DQA1	ILMN_1808405	3117	major histocompatibility complex, class II, DQ alpha 1	MHC class II receptor activity
85	TAPBPL	ILMN_1805449	55080	TAP binding protein-like
86	N4BP2L1	ILMN_2344650	90634	NEDD4 binding protein 2-like 1	ATP binding
87	RTP4	ILMN_2173975	64108	receptor (chemosensory) transporter protein 4	protein binding
88	UBE2L6	ILMN_1703108	9246	ubiquitin-conjugating enzyme E2L 6	protein binding; ubiquitin-protein ligase activity; ligase activity; acid-amino acid ligase activity
89	C1QB	ILMN_1796409	713	complement component 1, q subcomponent, B chain	protein homodimerization activity
90	PRPS2	ILMN_1758104	5634	phosphoribosyl pyrophosphate synthetase 2	nucleotide binding; magnesium ion binding; ribose phosphate diphosphokinase activity; ATP binding; kinase activity; transferase activity; protein homodimerization activity
91	BTN3A2	ILMN_1676528	11118	butyrophilin, subfamily 3, member A2
92	C1QC	ILMN_1785902	714	complement component 1, q subcomponent, C chain
93		ILMN_1704704
94	HLA-DMA	ILMN_1695311	3108	major histocompatibility complex, class II, DM alpha
95	RUFY3	ILMN_2262901	22902	RUN and FYVE domain containing 3
96	DNPEP	ILMN_1691393	23549	aspartyl aminopeptidase	protein binding; aminopeptidase activity; metallopeptidase activity; peptidase activity; metal ion binding; zinc ion binding
97	AKAP7	ILMN_1733690	9465	A kinase (PRKA) anchor protein 7	catalytic activity; protein kinase A binding
98	NCF1	ILMN_1697309	653361	neutrophil cytosolic factor 1	electron carrier activity; protein binding; GTPase activity; GTP binding; superoxide-generating NADPH oxidase activity; SH3 domain binding; phosphatidylinositol binding

## Sheet: Pattern19
Rank	Symbol	ProbeID	EntrezID	Name	GO.Term	Smoking.Phenotype	Smoking.Reference	Plaques.Phenotype	Plaques.Reference
1		ILMN_1899960
2	RNF125	ILMN_1747192	54941	ring finger protein 125	metal ion binding; zinc ion binding; ligase activity
3	TRMT2B	ILMN_1779663	79979	TRM2 tRNA methyltransferase 2 homolog B (S. cerevisiae)	RNA methyltransferase activity; tRNA (uracil-5-)-methyltransferase activity; transferase activity
4	RTN3	ILMN_1651652	10313	reticulon 3
5	GUSBP3	ILMN_1767377	653188	glucuronidase, beta pseudogene 3
6	MAVS	ILMN_1800152	57506	mitochondrial antiviral signaling protein	protein binding; signal transducer activity
7	ARHGAP26	ILMN_1711490	23092	Rho GTPase activating protein 26	protein binding; GTPase activator activity; Rho GTPase activator activity; cytoskeletal adaptor activity; SH3 domain binding
8	C8orf44	ILMN_1792242	56260	chromosome 8 open reading frame 44
9	PRRG4	ILMN_1661809	79056	proline rich Gla (G-carboxyglutamic acid) 4 (transmembrane)	calcium ion binding; molecular_function
10		ILMN_1872419
11		ILMN_1795557
12	CSAD	ILMN_1779515	51380	cysteine sulfinic acid decarboxylase	sulfinoalanine decarboxylase activity; lyase activity; pyridoxal phosphate binding
13		ILMN_1904980
14		ILMN_1723735
15		ILMN_1870457
16	VPS13B	ILMN_1765165	157680	vacuolar protein sorting 13 homolog B (yeast)
17		ILMN_1828197
18		ILMN_1898826
19		ILMN_1902467
20	TMEM192	ILMN_1780618	201931	transmembrane protein 192
21	ZNF101	ILMN_1695079	94039	zinc finger protein 101	DNA binding; metal ion binding; zinc ion binding
22	C4orf29	ILMN_1761963	80167	chromosome 4 open reading frame 29
23	PDDC1	ILMN_1801215	347862	Parkinson disease 7 domain containing 1
24	CRYZL1	ILMN_1719290	9946	crystallin, zeta (quinone reductase)-like 1	NADPH:quinone reductase activity; binding; oxidoreductase activity; zinc ion binding; NADP binding
25	HELB	ILMN_1707945	92797	helicase (DNA) B	nucleotide binding; helicase activity; ATP binding; hydrolase activity; single-stranded DNA-dependent ATP-dependent DNA helicase activity; ATP-dependent 5'-3' DNA helicase activity
26	DKFZp761E198	ILMN_1717594	91056	DKFZp761E198 protein
27	PMS2	ILMN_2262203	5395	PMS2 postmeiotic segregation increased 2 (S. cerevisiae)	protein binding; DNA binding; single-stranded DNA binding; endonuclease activity; ATP binding; ATPase activity; hydrolase activity; mismatched DNA binding; single base insertion or deletion binding; MutSalpha complex binding
28	FLJ45340	ILMN_1778111	402483	hypothetical LOC402483
29	ZNF121	ILMN_1766613	7675	zinc finger protein 121	DNA binding; metal ion binding; zinc ion binding
30	ACTR8	ILMN_1689162	93973	ARP8 actin-related protein 8 homolog (yeast)
31	TIRAP	ILMN_2290679	114609	toll-interleukin 1 receptor (TIR) domain containing adaptor protein	protein binding; protein binding, bridging; transmembrane receptor activity; phosphatidylinositol-4,5-bisphosphate binding; Toll-like receptor 4 binding; Toll-like receptor 2 binding; protein homodimerization activity; protein heterodimerization activity; protein kinase C delta binding
32	ZNF426	ILMN_1673804	79088	zinc finger protein 426	DNA binding; metal ion binding; zinc ion binding
33		ILMN_1748407
34	PPM1K	ILMN_2070044	152926	protein phosphatase, Mg2+/Mn2+ dependent, 1K	protein serine/threonine phosphatase activity; metal ion binding; hydrolase activity
35	TFAP2A	ILMN_2282477	7020	transcription factor AP-2 alpha (activating enhancer binding protein 2 alpha)	protein binding; DNA binding; sequence-specific DNA binding transcription factor activity; transcription coactivator activity; protein dimerization activity
36	TRIM39	ILMN_1730497	56658	tripartite motif containing 39	protein binding; molecular_function; metal ion binding; zinc ion binding; identical protein binding
37	NUP155	ILMN_1768293	9631	nucleoporin 155kDa	protein binding; transporter activity; structural constituent of nuclear pore
38	FARSB	ILMN_2055930	10056	phenylalanyl-tRNA synthetase, beta subunit	nucleotide binding; magnesium ion binding; RNA binding; phenylalanine-tRNA ligase activity; ATP binding; ligase activity
39	TCEANC2	ILMN_1673544	127428	transcription elongation factor A (SII) N-terminal and central domain containing 2	DNA binding; transcription regulator activity
40	IL17RA	ILMN_1728724	23765	interleukin 17 receptor A	receptor activity; interleukin-17 receptor activity
41	C19orf42	ILMN_1694759	79086	chromosome 19 open reading frame 42
42	DHX57	ILMN_1796082	90957	DEAH (Asp-Glu-Ala-Asp/His) box polypeptide 57	nucleotide binding; protein binding; nucleic acid binding; helicase activity; metal ion binding; ATP binding; ATP-dependent helicase activity; zinc ion binding; hydrolase activity
43	MGC2752	ILMN_1796793	65996	hypothetical LOC65996
44	JMY	ILMN_1762080	133746	junction mediating and regulatory protein, p53 cofactor	protein binding; transcription coactivator activity; actin binding
45	TRIM52	ILMN_1754130	84851	tripartite motif containing 52	metal ion binding; zinc ion binding
46	RALGPS2	ILMN_1654692	55103	Ral GEF with PH domain and SH3 binding motif 2	protein binding; guanyl-nucleotide exchange factor activity
47	LRIG2	ILMN_1654099	9860	leucine-rich repeats and immunoglobulin-like domains 2
48	SDHAP2	ILMN_1707815	727956	succinate dehydrogenase complex, subunit A, flavoprotein pseudogene 2
49	NFATC2IP	ILMN_1725441	84901	nuclear factor of activated T-cells, cytoplasmic, calcineurin-dependent 2 interacting protein
50	FAM55C	ILMN_1814924	91775	family with sequence similarity 55, member C
51	GATC	ILMN_1809034	283459	glutamyl-tRNA(Gln) amidotransferase, subunit C homolog (bacterial)	molecular_function
52		ILMN_1698404
53	TRAPPC10	ILMN_1717973	7109	trafficking protein particle complex 10	binding; sodium ion transmembrane transporter activity
54	C17orf60	ILMN_1747347	284021	chromosome 17 open reading frame 60				Coronary Artery Disease	C4D_2011
55	DLG4	ILMN_1768595	1742	discs, large homolog 4 (Drosophila)	protein binding; protein C-terminus binding
56	ERGIC1	ILMN_1664068	57222	endoplasmic reticulum-golgi intermediate compartment (ERGIC) 1	protein binding
57	HIATL1	ILMN_1703229	84641	hippocampus abundant transcript-like 1	protein binding; transporter activity; tetracycline:hydrogen antiporter activity
58	PRPF8	ILMN_1738677	10594	PRP8 pre-mRNA processing factor 8 homolog (S. cerevisiae)	protein binding; RNA binding
59	CCM2	ILMN_1652198	83605	cerebral cavernous malformation 2	protein binding
60	GINS4	ILMN_1807501	84296	GINS complex subunit 4 (Sld5 homolog)
61	MXI1	ILMN_1794074	4601	MAX interactor 1	DNA binding; transcription corepressor activity; transcription regulator activity
62	C5orf24	ILMN_1743939	134553	chromosome 5 open reading frame 24
63	NOD1	ILMN_2114422	10392	nucleotide-binding oligomerization domain containing 1	nucleotide binding; protein binding; ATP binding; identical protein binding; caspase activator activity; peptidoglycan binding; CARD domain binding
64	AAK1	ILMN_1688755	22848	AP2 associated kinase 1	nucleotide binding; protein serine/threonine kinase activity; ATP binding; transferase activity
65	NR2C1	ILMN_1774382	7181	nuclear receptor subfamily 2, group C, member 1	DNA binding; sequence-specific DNA binding transcription factor activity; steroid hormone receptor activity; receptor activity; metal ion binding; zinc ion binding; transcription repressor activity; protein homodimerization activity; histone deacetylase binding; sequence-specific DNA binding
66	CPPED1	ILMN_1662865	55313	calcineurin-like phosphoesterase domain containing 1	metal ion binding; hydrolase activity
67	HOOK3	ILMN_2062001	84376	hook homolog 3 (Drosophila)	protein binding; microtubule binding; identical protein binding
68	CNOT4	ILMN_1735959	4850	CCR4-NOT transcription complex, subunit 4	nucleotide binding; protein binding; RNA binding; ubiquitin-protein ligase activity; metal ion binding; zinc ion binding; ligase activity
69	ALDH6A1	ILMN_1785284	4329	aldehyde dehydrogenase 6 family, member A1	fatty-acyl-CoA binding; methylmalonate-semialdehyde dehydrogenase (acylating) activity; oxidoreductase activity; thiolester hydrolase activity; malonate-semialdehyde dehydrogenase (acetylating) activity
70	ZNF573	ILMN_1658080	126231	zinc finger protein 573	DNA binding; metal ion binding; zinc ion binding
71	REL	ILMN_1766085	5966	v-rel reticuloendotheliosis viral oncogene homolog (avian)	protein binding; DNA binding; sequence-specific DNA binding transcription factor activity
72	GOLGA8B	ILMN_1712469	440270	golgin A8 family, member B
73	KIAA1609	ILMN_1668465	57707	KIAA1609	protein binding
74	ERBB2IP	ILMN_1805024	55914	erbb2 interacting protein	protein binding; ErbB-2 class receptor binding; integrin binding; structural constituent of cytoskeleton
75	TRAPPC6B	ILMN_2272967	122553	trafficking protein particle complex 6B	guanylate cyclase activity; heme binding
76	CSF2RA	ILMN_2376455	1438	colony stimulating factor 2 receptor, alpha, low-affinity (granulocyte-macrophage)	protein binding; receptor activity; cytokine receptor activity
77	ZFP14	ILMN_1764694	57677	zinc finger protein 14 homolog (mouse)	DNA binding; metal ion binding; zinc ion binding
78	SLC2A6	ILMN_1778321	11182	solute carrier family 2 (facilitated glucose transporter), member 6	glucose transmembrane transporter activity; substrate-specific transmembrane transporter activity; D-glucose transmembrane transporter activity
79	MEF2A	ILMN_1661888	4205	myocyte enhancer factor 2A	protein binding; sequence-specific DNA binding transcription factor activity; sequence-specific DNA binding
80	MS4A7	ILMN_2331087	58475	membrane-spanning 4-domains, subfamily A, member 7	receptor activity
81	SMA4	ILMN_1682288	11039	glucuronidase, beta pseudogene
82	PHF1	ILMN_1746968	5252	PHD finger protein 1	nucleic acid binding; sequence-specific DNA binding transcription factor activity; metal ion binding; zinc ion binding
83	IL10RB	ILMN_1767360	3588	interleukin 10 receptor, beta	protein binding; receptor activity; interleukin-10 receptor activity
84	SS18	ILMN_1741782	6760	synovial sarcoma translocation, chromosome 18	protein binding; ligand-dependent nuclear receptor transcription coactivator activity
85	LLPH	ILMN_2122176	84298	LLP homolog, long-term synaptic facilitation (Aplysia)
86	PLEKHA2	ILMN_1796339	59339	pleckstrin homology domain containing, family A (phosphoinositide binding specific) member 2	protein binding; fibronectin binding; lipid binding; laminin binding
87	KCNRG	ILMN_1688938	283518	potassium channel regulator	voltage-gated potassium channel activity; identical protein binding
88	NMNAT1	ILMN_1692413	64802	nicotinamide nucleotide adenylyltransferase 1	nucleotide binding; protein binding; nicotinamide-nucleotide adenylyltransferase activity; nicotinate-nucleotide adenylyltransferase activity; ATP binding; transferase activity; nucleotidyltransferase activity
89	LOC100288336	ILMN_1860117	100288336	Putative uncharacterized protein ENSP00000383251
90	MTMR12	ILMN_1802831	54545	myotubularin related protein 12	phosphatase activity
91	S100PBP	ILMN_1700685	64766	S100P binding protein	calcium-dependent protein binding
92	NDST2	ILMN_2206344	8509	N-deacetylase/N-sulfotransferase (heparan glucosaminyl) 2	sulfotransferase activity; [heparan sulfate]-glucosamine N-sulfotransferase activity; transferase activity; hydrolase activity
93	INGX	ILMN_2196287	27160	inhibitor of growth family, X-linked, pseudogene
94	GAPDH	ILMN_2038778	2597	glyceraldehyde-3-phosphate dehydrogenase	protein binding; glyceraldehyde-3-phosphate dehydrogenase (phosphorylating) activity; oxidoreductase activity; transferase activity; peptidyl-cysteine S-nitrosylase activity; NAD binding
95	VIM	ILMN_2058251	7431	vimentin	protein binding; structural constituent of cytoskeleton; protein C-terminus binding; protein kinase binding
96	UBAC2	ILMN_1713993	337867	UBA domain containing 2
97	APOBEC3F	ILMN_2412172	200316	apolipoprotein B mRNA editing enzyme, catalytic polypeptide-like 3F	RNA binding; cytidine deaminase activity; metal ion binding; zinc ion binding; hydrolase activity
98	COPZ2	ILMN_1667361	51226	coatomer protein complex, subunit zeta 2
99	SPATS2	ILMN_2203463	65244	spermatogenesis associated, serine-rich 2
100	SPDYE2	ILMN_1712031	441273	speedy homolog E2 (Xenopus laevis)
101	UBE2D4	ILMN_1707084	51619	ubiquitin-conjugating enzyme E2D 4 (putative)	nucleotide binding; protein binding; ubiquitin-protein ligase activity; ATP binding; ligase activity; acid-amino acid ligase activity
102	HERPUD2	ILMN_1785158	64224	HERPUD family member 2
103	BOK	ILMN_1730032	666	BCL2-related ovarian killer	protein heterodimerization activity; protein dimerization activity; BH domain binding
104		ILMN_1660359
105	CYCS	ILMN_1730416	54205	cytochrome c, somatic	protein binding; protein serine/threonine phosphatase activity; metal ion binding; electron transporter, transferring electrons from CoQH2-cytochrome c reductase complex and cytochrome c oxidase complex activity; heme binding
106	GNS	ILMN_1744517	2799	glucosamine (N-acetyl)-6-sulfatase	protein binding; metal ion binding; glycosaminoglycan binding; N-acetylglucosamine-6-sulfatase activity; sulfuric ester hydrolase activity; hydrolase activity; sulfate binding
107	HLA-DMB	ILMN_1761733	3109	major histocompatibility complex, class II, DM beta
108	ODF2	ILMN_1730698	4957	outer dense fiber of sperm tails 2	protein binding; structural molecule activity
109	PTPN6	ILMN_1716578	5777	protein tyrosine phosphatase, non-receptor type 6	protein binding; protein tyrosine phosphatase activity; hydrolase activity
110	MTFMT	ILMN_1672884	123263	mitochondrial methionyl-tRNA formyltransferase	methionyl-tRNA formyltransferase activity; methyltransferase activity; transferase activity
111	ZNF429	ILMN_1695413	353088	zinc finger protein 429	DNA binding; metal ion binding; zinc ion binding
112	MCM4	ILMN_1737205	4173	minichromosome maintenance complex component 4	nucleotide binding; protein binding; DNA binding; ATP-dependent DNA helicase activity; nucleoside-triphosphatase activity; ATP binding
113	POLR3A	ILMN_2197247	11128	polymerase (RNA) III (DNA directed) polypeptide A, 155kDa	DNA binding; DNA-directed RNA polymerase activity; metal ion binding; zinc ion binding; transferase activity; nucleotidyltransferase activity; ribonucleoside binding
114	GPR125	ILMN_1787648	166647	G protein-coupled receptor 125	G-protein coupled receptor activity
115	ATF6	ILMN_1703471	22926	activating transcription factor 6	protein binding; sequence-specific DNA binding transcription factor activity; RNA polymerase II transcription factor activity; transcription coactivator activity; sequence-specific DNA binding; protein dimerization activity

[truncated: 21 more sheets: Pattern21, Pattern23, Pattern27, Pattern28, Pattern29, Pattern30, Pattern31, Pattern33, Pattern34, Pattern36, Pattern39, Pattern41, Pattern42, Pattern43, Pattern45, Pattern48, Pattern49, Pattern51, Pattern52, Pattern54 …]
