# Supplementary material for: Graphical Modeling of Gene Expression in Monocytes Suggests Molecular Mechanisms Explaining Increased Atherosclerosis in Smokers
Source: PLoS One. 2013 Jan 23;8(1):e50888. doi: 10.1371/journal.pone.0050888 (PMC3553098; doi:10.1371/journal.pone.0050888)
Supplement: Table S8 — Genes with reported association to smoking in GWAS. (XLSX) [file pone.0050888.s012.xlsx]

## Sheet: Smoking associated genes
Chr	Symbol	EntrezGene	Full Name	Reference
Cigarrettes per day
10	LOC100188947	100188947	hypothetical LOC100188947	TAG_2010
15	CHRNA3	1136	cholinergic receptor, nicotinic, alpha 3	TAG_2010
19	EGLN2	112398	egl nine homolog 2 (C. elegans)	TAG_2010
Smoking cessation
1	ASTN1	460	astrotactin 1	Uhl_2008
1	DAB1	1600	disabled homolog 1 (Drosophila)	Uhl_2008
1	HS2ST1	9653	heparan sulfate 2-O-sulfotransferase 1	Caporaso_2009
1	KAZN	23254	kazrin, periplakin interacting protein	Uhl_2008
1	KCNK2	3776	potassium channel, subfamily K, member 2	Uhl_2008
1	KCNN3	3782	potassium intermediate/small conductance calcium-activated channel, subfamily N, member 3	Uhl_2008
1	LMO4	8543	LIM domain only 4	Caporaso_2009
1	MATN1	4146	matrilin 1, cartilage matrix protein	Caporaso_2009
1	NPHS2	7827	nephrosis 2, idiopathic, steroid-resistant (podocin)	Uhl_2008
1	OLFM3	118427	olfactomedin 3	Uhl_2008
1	PKP1	5317	plakophilin 1 (ectodermal dysplasia/skin fragility syndrome)	Uhl_2008
1	PTPRU	10076	protein tyrosine phosphatase, receptor type, U	Caporaso_2009
1	REN	5972	renin	Uhl_2008
1	ST6GALNAC3	256435	ST6 (alpha-N-acetyl-neuraminyl-2,3-beta-galactosyl-1,3)-N-acetylgalactosaminide alpha-2,6-sialyltransferase 3	Uhl_2008
1	TDRD5	163589	tudor domain containing 5	Uhl_2008
1	USH2A	7399	Usher syndrome 2A (autosomal recessive, mild)	Uhl_2008
2	CERKL	375298	ceramide kinase-like	Uhl_2008
2	CTNNA2	1496	catenin (cadherin-associated protein), alpha 2	Uhl_2008
3	BBX	56987	bobby sox homolog (Drosophila)	Caporaso_2009
3	C3orf58	205428	chromosome 3 open reading frame 58	Caporaso_2009
3	C3orf65	646600	chromosome 3 open reading frame 65	Caporaso_2009
3	CACNA2D3	55799	calcium channel, voltage-dependent, alpha 2/delta subunit 3	Uhl_2008
3	CLSTN2	64084	calsyntenin 2	Uhl_2008
3	ERC2	26059	ELKS/RAB6-interacting/CAST family member 2	Uhl_2008
3	FGF12	2257	fibroblast growth factor 12	Uhl_2008
3	GM2AP1	2761	GM2 ganglioside activator pseudogene 1	Caporaso_2009
3	LEPREL1	55214	leprecan-like 1	Uhl_2008
3	MAGI1	9223	membrane associated guanylate kinase, WW and PDZ domain containing 1	Uhl_2008
3	NEK11	79858	NIMA (never in mitosis gene a)- related kinase 11	Uhl_2008
3	RARB	5915	retinoic acid receptor, beta	Uhl_2008
3	TMEM108	66000	transmembrane protein 108	Uhl_2008
3	TNIK	23043	TRAF2 and NCK interacting kinase	Uhl_2008
3	TRA2B	6434	transformer 2 beta homolog (Drosophila)	Caporaso_2009
4	ARHGEF38	54848	Rho guanine nucleotide exchange factor (GEF) 38	Uhl_2008
4	ATP8A1	10396	ATPase, aminophospholipid transporter (APLT), class I, type 8A, member 1	Uhl_2008
4	C4orf22	255119	chromosome 4 open reading frame 22	Uhl_2008
4	FAT4	79633	FAT tumor suppressor homolog 4 (Drosophila)	Caporaso_2009
4	GALNTL6	442117	UDP-N-acetyl-alpha-D-galactosamine:polypeptide N-acetylgalactosaminyltransferase-like 6	Uhl_2008
4	INTU	27152	inturned planar cell polarity effector homolog (Drosophila)	Caporaso_2009
4	KCNIP4	80333	Kv channel interacting protein 4	Uhl_2008
4	RAB33B	83452	RAB33B, member RAS oncogene family	Caporaso_2009
4	SETD7	80854	SET domain containing (lysine methyltransferase) 7	Caporaso_2009
5	ADCY2	108	adenylate cyclase 2 (brain)	Uhl_2008
5	ARRDC3	57561	arrestin domain containing 3	Caporaso_2009
5	PCBP2P3	100131236	poly(rC) binding protein 2 pseudogene 3	Caporaso_2009
5	PPP2R2B	5521	protein phosphatase 2, regulatory subunit B, beta	Uhl_2008
5	SEMA5A	9037	sema domain, seven thrombospondin repeats (type 1 and type 1-like), transmembrane domain (TM) and short cytoplasmic domain, (semaphorin) 5A	Uhl_2008
5	TRIO	7204	triple functional domain (PTPRF interacting)	Uhl_2008
6	CD109	135228	CD109 molecule	Uhl_2008
6	GPR116	221395	G protein-coupled receptor 116	Uhl_2008
6	GRIK2	2898	glutamate receptor, ionotropic, kainate 2	Uhl_2008
6	PARK2	5071	parkinson protein 2, E3 ubiquitin protein ligase (parkin)	Uhl_2008
6	SUPT3H	8464	suppressor of Ty 3 homolog (S. cerevisiae)	Uhl_2008
7	CHN2	1124	chimerin (chimaerin) 2	Uhl_2008
7	CREB5	9586	cAMP responsive element binding protein 5	Uhl_2008
7	DPP6	1804	dipeptidyl-peptidase 6	Uhl_2008
7	KIAA0087	9808	KIAA0087	Caporaso_2009
7	PDE1C	5137	phosphodiesterase 1C, calmodulin-dependent 70kDa	Thorgeirsson_2010
7	PTPRN2	5799	protein tyrosine phosphatase, receptor type, N polypeptide 2	Uhl_2008
7	SLC25A5P5	442525	solute carrier family 25 (mitochondrial carrier; adenine nucleotide translocator), member 5 pseudogene 5	Thorgeirsson_2010
7	SNX10	29887	sorting nexin 10	Caporaso_2009
8	C8orf40	114926	chromosome 8 open reading frame 40	Thorgeirsson_2010
8	CHRNB3	1142	cholinergic receptor, nicotinic, beta 3	Thorgeirsson_2010
8	CSMD1	64478	CUB and Sushi multiple domains 1	Uhl_2008
8	MTUS1	57509	microtubule associated tumor suppressor 1	Uhl_2008
8	PBK	55872	PDZ binding kinase	Uhl_2008
8	PEBP4	157310	phosphatidylethanolamine-binding protein 4	Uhl_2008
8	SGCZ	137868	sarcoglycan, zeta	Uhl_2008
8	ST3GAL1	6482	ST3 beta-galactoside alpha-2,3-sialyltransferase 1	Uhl_2008
9	BNC2	54796	basonuclin 2	Uhl_2008
9	C9orf82	79886	chromosome 9 open reading frame 82	Caporaso_2009
9	DAPK1	1612	death-associated protein kinase 1	Uhl_2008
9	DBH	1621	dopamine beta-hydroxylase (dopamine beta-monooxygenase)	Thorgeirsson_2010
9	DBH	1621	dopamine beta-hydroxylase (dopamine beta-monooxygenase)	TAG_2010
9	FAM163B	642968	family with sequence similarity 163, member B	Thorgeirsson_2010
9	GLIS3	169792	GLIS family zinc finger 3	Uhl_2008
9	MOBKL2B	79817	MOB1, Mps One Binder kinase activator-like 2B (yeast)	Uhl_2008
9	PPP3R2	5535	protein phosphatase 3, regulatory subunit B, beta	Caporaso_2009
9	PTPRD	5789	protein tyrosine phosphatase, receptor type, D	Uhl_2008
9	TEK	7010	TEK tyrosine kinase, endothelial	Uhl_2008
9	TUSC1	286319	tumor suppressor candidate 1	Caporaso_2009
9	ZYG11AP1	100131879	zyg-11 homolog A (C. elegans) pseudogene 1	Caporaso_2009
10	ADAM12	8038	ADAM metallopeptidase domain 12	Uhl_2008
10	BTBD16	118663	BTB (POZ) domain containing 16	Uhl_2008
10	CACNB2	783	calcium channel, voltage-dependent, beta 2 subunit	Uhl_2008
10	LYZL1	84569	lysozyme-like 1	Uhl_2008
10	NRG3	10718	neuregulin 3	Uhl_2008
10	PARD3	56288	par-3 partitioning defective 3 homolog (C. elegans)	Uhl_2008
10	PCDH15	65217	protocadherin-related 15	Uhl_2008
10	PPP1R3C	5507	protein phosphatase 1, regulatory (inhibitor) subunit 3C	Thorgeirsson_2010
10	PRKG1	5592	protein kinase, cGMP-dependent, type I	Uhl_2008
10	RPS27P1	414228	ribosomal protein S27 pseudogene 1	Thorgeirsson_2010
10	SORCS1	114815	sortilin-related VPS10 domain containing receptor 1	Uhl_2008
10	TACC2	10579	transforming, acidic coiled-coil containing protein 2	Uhl_2008
10	WDFY4	57705	WDFY family member 4	Uhl_2008
11	BDNF	627	brain-derived neurotrophic factor	Thorgeirsson_2010
11	CCDC73	493860	coiled-coil domain containing 73	Uhl_2008
11	DSCAML1	57453	Down syndrome cell adhesion molecule like 1	Uhl_2008
11	FDX1	2230	ferredoxin 1	Uhl_2008
11	LUZP2	338645	leucine zipper protein 2	Uhl_2008
11	NELL1	4745	NEL-like 1 (chicken)	Uhl_2008
11	SLC1A2	6506	solute carrier family 1 (glial high affinity glutamate transporter), member 2	Uhl_2008
12	C12orf12	196477	chromosome 12 open reading frame 12	Caporaso_2009
12	E2F7	144455	E2F transcription factor 7	Caporaso_2009
12	ITPR2	3709	inositol 1,4,5-triphosphate receptor, type 2	Uhl_2008
12	MRPL2P1	347894	mitochondrial ribosomal protein L2 pseudogene 1	Caporaso_2009
12	NAV3	89795	neuron navigator 3	Caporaso_2009
12	RBM19	9904	RNA binding motif protein 19	Uhl_2008
12	SOX5	6660	SRY (sex determining region Y)-box 5	Uhl_2008
12	TMTC2	160335	transmembrane and tetratricopeptide repeat containing 2	Uhl_2008
13	RPL7P45	100271225	ribosomal protein L7 pseudogene 45	Caporaso_2009
13	SLC10A2	6555	solute carrier family 10 (sodium/bile acid cotransporter family), member 2	Caporaso_2009
14	ACTN1	87	actinin, alpha 1	Caporaso_2009
14	FLJ42220	400207	FLJ42220 protein	Uhl_2008
14	NPAS3	64067	neuronal PAS domain protein 3	Uhl_2008
14	NRXN3	9369	neurexin 3	Uhl_2008
14	PAX9	5083	paired box 9	Uhl_2008
14	SERPINA1	5265	serpin peptidase inhibitor, clade A (alpha-1 antiproteinase, antitrypsin), member 1	Uhl_2008
14	SERPINA2	390502	serpin peptidase inhibitor, clade A (alpha-1 antiproteinase, antitrypsin), member 2	Uhl_2008
15	AKAP13	11214	A kinase (PRKA) anchor protein 13	Uhl_2008
15	CHRNA3	1136	cholinergic receptor, nicotinic, alpha 3	Thorgeirsson_2010
15	ITGA11	22801	integrin, alpha 11	Uhl_2008
15	THSD4	79875	thrombospondin, type I, domain containing 4	Uhl_2008
15	UNC13C	440279	unc-13 homolog C (C. elegans)	Uhl_2008
16	CDH13	1012	cadherin 13, H-cadherin (heart)	Uhl_2008
16	GRIN2A	2903	glutamate receptor, ionotropic, N-methyl D-aspartate 2A	Uhl_2008
16	NECAB2	54550	N-terminal EF-hand calcium binding protein 2	Uhl_2008
16	RBFOX1	54715	RNA binding protein, fox-1 homolog (C. elegans) 1	Uhl_2008
16	RPS26P51	100271576	ribosomal protein S26 pseudogene 51	Caporaso_2009
16	TMEM114	283953	transmembrane protein 114	Caporaso_2009
16	ZNF423	23090	zinc finger protein 423	Uhl_2008
17	ALDH3A2	224	aldehyde dehydrogenase 3 family, member A2	Uhl_2008
17	CAMKK1	84254	calcium/calmodulin-dependent protein kinase kinase 1, alpha	Caporaso_2009
17	SLC47A2	146802	solute carrier family 47, member 2	Uhl_2008
18	CABLES1	91768	Cdk5 and Abl enzyme substrate 1	Caporaso_2009
18	CCBE1	147372	collagen and calcium binding EGF domains 1	Uhl_2008
18	LAMA1	284217	laminin, alpha 1	Uhl_2008
19	CYP2A6	1548	cytochrome P450, family 2, subfamily A, polypeptide 6	Thorgeirsson_2010
19	CYP2A7	1549	cytochrome P450, family 2, subfamily A, polypeptide 7	Thorgeirsson_2010
19	CYP2B6	1555	cytochrome P450, family 2, subfamily B, polypeptide 6	Thorgeirsson_2010
19	EGLN2	112398	egl nine homolog 2 (C. elegans)	Thorgeirsson_2010
19	ZNF93	81931	zinc finger protein 93	Caporaso_2009
20	ATP9A	10079	ATPase, class II, type 9A	Uhl_2008
20	PTPRT	11122	protein tyrosine phosphatase, receptor type, T	Uhl_2008
20	SALL4	57167	sal-like 4 (Drosophila)	Uhl_2008
20	SNAP25	6616	synaptosomal-associated protein, 25kDa	Uhl_2008
21	DSCAM	1826	Down syndrome cell adhesion molecule	Uhl_2008
21	ERG	2078	v-ets erythroblastosis virus E26 oncogene homolog (avian)	Uhl_2008
21	GRIK1	2897	glutamate receptor, ionotropic, kainate 1	Uhl_2008
22	BCL2L13	23786	BCL2-like 13 (apoptosis facilitator)	Uhl_2008
22	BIK	638	BCL2-interacting killer (apoptosis-inducing)	Uhl_2008
22	LARGE	9215	like-glycosyltransferase	Uhl_2008
22	MYO18B	84700	myosin XVIIIB	Uhl_2008
X	MAOA	4128	monoamine oxidase A	Caporaso_2009
X	MAOB	4129	monoamine oxidase B	Caporaso_2009
X	TRPC5	7224	transient receptor potential cation channel, subfamily C, member 5	Caporaso_2009
Smoking initiation
11	BDNF	627	brain-derived neurotrophic factor	TAG_2010

## Sheet: References
Citation	Reference
Caporaso_2009	Caporaso, Neil, Fangyi Gu, Nilanjan Chatterjee, Jin Sheng-Chih, Kai Yu, Meredith Yeager, Constance Chen, et al. 2009. “Genome-wide and candidate gene association study of cigarette smoking behaviors.” PloS One 4: e4653.
Thorgeirsson_2010	Thorgeirsson, Thorgeir E, Daniel F Gudbjartsson, Ida Surakka, Jacqueline M Vink, Najaf Amin, Frank Geller, Patrick Sulem, et al. 2010. “Sequence variants at CHRNB3-CHRNA6 and CYP2A6 affect smoking behavior.” Nature Genetics 42: 448-453.
TAG_2010	Tobacco and Genetics Consortium. 2010. “Genome-wide meta-analyses identify multiple loci associated with smoking behavior.” Nature Genetics 42: 441–447.
Uhl_2008	Uhl, George R, Qing-Rong Liu, Tomas Drgon, Catherine Johnson, Donna Walther, Jed E Rose, Sean P David, Ray Niaura, and Caryn Lerman. 2008. “Molecular genetics of successful smoking cessation: convergent genome-wide association study results.” Archives of General Psychiatry 65: 683–693.
